# Supplementary material for: The GAMYB-like gene SlMYB33 mediates flowering and pollen development in tomato
Source: Hortic Res. 2020 Sep 1;7:133. doi: 10.1038/s41438-020-00366-1 (PMC7459326; doi:10.1038/s41438-020-00366-1)
Supplement: Supplementary file 2 — Supplementary Table S2 [file 41438_2020_366_MOESM2_ESM.xlsx]

## Sheet: diff_detail_20191114_163904
Supplementary Table S2. List of differentially expressed genes between SlMYB33-RNAi and WT shoot apices.
Gene ID	Log2 FC	FC	FDR	WT	R10	WT_1	WT_2	WT_3	R10_1	R10_2	R10_3	Gene description
Solyc11g005640.2	11.9461	3945.75	2.6364e-18	0	10	0	0	0	5.81	8.05	16.14	Polyubiquitin (AHRD V3.3 *-* UBI2P_PETCR)
Solyc04g082570.3	11.4588	2814.83	2.18534e-05	0	6.37667	0	0	0	5.77	0.27	13.09	U-box domain-containing protein 43 (AHRD V3.3 *** A0A0B2RGT2_GLYSO)
Solyc04g081690.2	11.1489	2270.59	1.31121e-17	0	6.45667	0	0	0	5.8	6.77	6.8	molybdopterin biosynthesis MoaE family protein (AHRD V3.3 --* AT2G43760.3)
Solyc12g044520.2	10.1859	1164.85	3.26909e-14	0	11.9933	0	0	0	12.06	14.21	9.71	Glutathione S-transferase (AHRD V3.3 *** A0A096XCA4_BETPN)
Solyc03g043580.2	9.87163	936.818	4.71112e-13	0	8.74333	0	0	0	11.17	7.8	7.26	B3 domain-containing transcription factor VRN1 (AHRD V3.3 *** A0A0B0MJI2_GOSAR)
Solyc08g036625.1	9.81689	901.938	9.51825e-09	0	28.5733	0	0	0	3.15	30.3	52.27	Jasmonate ZIM-domain protein 12a (AHRD V3.3 *-* T1WMW5_TOBAC)
Solyc09g097760.3	9.76974	872.94	0.000231958	0	11.8733	0	0	0	29.8	4.55	1.27	Glycine rich protein (AHRD V3.3 *-* Q94CG1_TOBAC)
Solyc04g072280.3	9.2697	617.246	0.00455693	0	3.47667	0	0	0	8.51	0.07	1.85	Laccase (AHRD V3.3 *** A0A022Q9N6_ERYGU)
Solyc01g073820.3	9.00247	512.876	2.90518e-08	0	6.78667	0	0	0	10.89	1.8	7.67	LOW QUALITY:Cysteine/Histidine-rich C1 domain family protein (AHRD V3.3 *** AT2G44380.1)
Solyc03g006860.3	8.96859	500.974	1.22181e-06	0	3.99667	0	0	0	4.28	0.36	7.35	fructokinase
Solyc04g019320.1	8.80782	448.145	3.11037e-08	0	1.35667	0	0	0	2.5	0.5	1.07	LOW QUALITY:PIF1-like helicase (AHRD V3.3 *-* A0A072TZ53_MEDTR)
Solyc01g015250.1	8.80769	448.104	1.42643e-09	0	17.7233	0	0	0	21.67	9.83	21.67	LOW QUALITY:Disease resistance protein (TIR-NBS-LRR class) family (AHRD V3.3 --* AT5G41750.2)
Solyc09g091640.1	8.75949	433.379	1.89666e-09	0.0433333	23.2033	0.13	0	0	34.93	11.73	22.95	defective in meristem silencing 3 (AHRD V3.3 --* AT3G49250.1)
Solyc03g036477.1	8.62246	394.112	3.07241e-08	0	5.05667	0	0	0	8.04	2.34	4.79	B3 domain-containing protein family (AHRD V3.3 *** A0A151S4J0_CAJCA)
Solyc08g080670.1	8.47758	356.456	0.00584758	0.0333333	13.04	0	0	0.1	37.25	1.65	0.22	Pathogenesis-related 5-like protein
Solyc08g029000.3	8.41786	342.002	0.00818054	0.0433333	19.09	0	0	0.13	50.51	0.43	6.33	Lipoxygenase (AHRD V3.3 *** Q43800_TOBAC)
Solyc04g012050.3	8.37642	332.317	0.03916	0.0133333	4.98667	0.04	0	0	0	2.58	12.38	Ethylene-responsive transcription factor (AHRD V3.3 *-* W9RA19_9ROSA)
Solyc12g049090.2	8.29513	314.112	9.96003e-06	0	2.61	0	0	0	0.47	5.67	1.69	Extensin-like protein Ext1 (AHRD V3.3 *-* Q8VWM5_SOLLC)
Solyc07g005110.3	8.26687	308.019	0.00021846	0	1.19667	0	0	0	3.13	0.05	0.41	Receptor-like kinase CHRK1 (AHRD V3.3 *** Q9SWX8_TOBAC)
Solyc05g054380.2	8.11446	277.138	1.10258e-05	0	4.41667	0	0	0	8.12	0.75	4.38	Major allergen d 1 (AHRD V3.3 *** Q8L6K9_MALDO)
Solyc09g097960.3	8.09689	273.784	0.000141496	0.133333	43.7333	0.05	0	0.35	98.92	2.34	29.94	NAD(P)-linked oxidoreductase superfamily protein (AHRD V3.3 *** AT1G60710.1)
Solyc06g074140.1	7.99378	254.9	3.53604e-06	0	2.28667	0	0	0	2.64	0.69	3.53	LOW QUALITY:U-box domain-containing family protein (AHRD V3.3 *** B9IIL0_POPTR)
Solyc10g050063.1	7.97583	251.748	1.65542e-07	0	2.54667	0	0	0	1.85	3.3	2.49	Transcription complex (AHRD V3.3 --* A0A059Q1V3_9POAL)
Solyc06g009890.2	7.96212	249.365	0.000191259	0	1.8	0	0	0	1.68	0.09	3.63	PHD finger family protein (AHRD V3.3 --* AT3G17460.1)
Solyc02g091070.3	7.92809	243.552	6.11764e-05	0	0.77	0	0	0	1.81	0.15	0.35	Protein DETOXIFICATION (AHRD V3.3 *** K4BCQ6_SOLLC)
Solyc12g044530.2	7.89599	238.193	8.4848e-07	0	5.88	0	0	0	4.34	8.85	4.45	Glutathione S-transferase (AHRD V3.3 *** A0A096XCA4_BETPN)
Solyc12g042590.2	7.83627	228.534	4.68845e-07	0	2.12	0	0	0	1.51	2.74	2.11	WRKY transcription factor 43
Solyc06g061215.1	7.72148	211.055	0.00195173	0	6.21	0	0	0	17.61	0.34	0.68	Proteinase inhibitor II (AHRD V3.3 *-* B3F0C1_TOBAC)
Solyc10g076670.2	7.49901	180.895	3.71935e-05	0	4.11333	0	0	0	1.5	3.35	7.49	2-oxoglutarate (2OG) and Fe(II)-dependent oxygenase superfamily protein (AHRD V3.3 *** AT5G05600.1)
Solyc12g049030.1	7.36802	165.194	0.00010998	0.206667	40.4533	0.1	0	0.52	85.23	6.28	29.85	Fatty acid desaturase (AHRD V3.3 *** B3SP99_CAPAN)
Solyc09g011520.3	7.34621	162.715	0.000148374	0.0166667	2.87667	0	0	0.05	6.5	0.32	1.81	Glutathione S-transferase-like protein (AHRD V3.3 *** K7VK72_SOLTU)
Solyc12g087920.1	7.3363	161.602	0.000584213	0.01	1.28333	0.03	0	0	1.78	0.04	2.03	Receptor-like protein kinase (AHRD V3.3 *** C6F1T6_SOYBN)
Solyc02g091820.2	7.29962	157.545	0.0020529	0	1.12333	0	0	0	0.05	0.82	2.5	bHLH transcription factor 016
Solyc04g077630.3	7.27326	154.693	7.22573e-05	0	0.97	0	0	0	0.34	1.17	1.4	Serine carboxypeptidase, putative (AHRD V3.3 *** B9R6Y4_RICCO)
Solyc04g079260.3	7.24093	151.264	0.0263865	0	0.8	0	0	0	2.34	0	0.06	Patatin (AHRD V3.3 *** K4BV10_SOLLC)
Solyc09g008760.1	7.23644	150.794	0.00739856	0	3.09	0	0	0	8.79	0.12	0.36	VQ motif-containing protein (AHRD V3.3 *-* AT4G37710.2)
Solyc09g091000.3	7.01937	129.73	0.00464394	0.49	78.3967	0.15	0	1.32	207.59	3.04	24.56	Major allergen d 1 (AHRD V3.3 *** Q8L6K9_MALDO)
Solyc01g105650.3	6.97961	126.204	0.0127926	0.0466667	7.16667	0	0	0.14	0.55	1.49	19.46	2-oxoglutarate and Fe(II)-dependent oxygenase superfamily protein, putative (AHRD V3.3 *** A0A061E128_THECC)
Solyc07g052370.3	6.96559	124.983	0.0132663	0	0.833333	0	0	0	2.38	0.04	0.08	Cytochrome P450 (AHRD V3.3 *** Q9M7M3_CAPAN)
Solyc02g090505.1	6.95709	124.249	0.0217145	0	0.44	0	0	0	0.23	0	1.09	haloacid dehalogenase-like hydrolase family protein (AHRD V3.3 *-* AT1G56500.2)
Solyc02g076910.3	6.93245	122.145	0.00628936	0	1.17667	0	0	0	3.19	0.17	0.17	Cysteine protease (AHRD V3.3 *** E7D4U5_TOBAC)
Solyc03g096160.2	6.88732	118.383	0.00301663	0.0833333	14.1167	0	0	0.25	11.74	16.57	14.04	Protein yippee-like (AHRD V3.3 *** K4BJ38_SOLLC)
Solyc11g068940.1	6.86632	116.673	0.000134689	0	1.04333	0	0	0	1.4	0.63	1.1	U-box domain-containing family protein (AHRD V3.3 *** B9IIL0_POPTR)
Solyc09g056395.1	6.8628	116.388	8.02377e-07	0.03	2.71333	0.07	0	0.02	0.2	5.49	2.45	Dynein heavy chain 2 (AHRD V3.3 --* A8J063_CHLRE)
Solyc02g088115.1	6.85902	116.084	0.0231427	0	3.22	0	0	0	0	1.9	7.76	Polypyrimidine tract-binding protein-like (AHRD V3.3 *-* Q2XTB3_SOLTU)
Solyc03g033750.1	6.83514	114.178	0.000548019	0	6.72333	0	0	0	12	2.36	5.81	P-loop containing nucleoside triphosphate hydrolases superfamily protein (AHRD V3.3 *-* AT3G50940.1)
Solyc03g043577.1	6.81459	112.563	0.000152677	0	2.00667	0	0	0	3.33	0.96	1.73	B3 domain-containing protein family (AHRD V3.3 *** A0A151S4J0_CAJCA)
Solyc09g098080.3	6.80671	111.95	8.27477e-05	0.0266667	3.15333	0	0	0.08	7.09	0.48	1.89	Glycosyltransferase (AHRD V3.3 *** K4CWX9_SOLLC)
Solyc06g074180.2	6.80077	111.49	0.000684185	0	0.723333	0	0	0	0.41	1.41	0.35	Cytochrome P450 (AHRD V3.3 *** Q1AGW1_CAPAN)
Solyc08g066670.3	6.65413	100.715	0.0279168	0	0.553333	0	0	0	0.75	0	0.91	Exostosin family protein (AHRD V3.3 *** AT4G32790.3)
Solyc03g117860.3	6.65047	100.46	0.000102243	1.61333	181.76	3.19	0	1.65	262.35	41.97	240.96	RING/U-box superfamily protein (AHRD V3.3 *-* AT3G14250.1)
Solyc06g065060.1	6.6214	98.4553	0.0416816	0	0.653333	0	0	0	1.73	0	0.23	FAD-binding Berberine family protein (AHRD V3.3 *** A0A061GF79_THECC)
Solyc05g012180.3	6.60696	97.4751	0.0074099	0	0.746667	0	0	0	1.25	0.05	0.94	methyl esterase 13 (AHRD V3.3 *** AT1G26360.1)
Solyc10g084240.2	6.6023	97.1603	0.00206343	0.0166667	1.96	0.05	0	0	4.91	0.73	0.24	Peroxidase (AHRD V3.3 *** K4D3L0_SOLLC)
Solyc12g010410.2	6.59381	96.5908	4.82136e-09	0.0566667	5.92667	0.08	0	0.09	10.71	2.25	4.82	Homeobox protein knotted-1, putative (AHRD V3.3 *** B9RNZ6_RICCO)
Solyc12g097020.2	6.52632	92.1758	0.0341237	0	0.676667	0	0	0	0.99	1.04	0	TIR-NBS-LRR class disease resistance protein (AHRD V3.3 *** A2I7Q5_9ROSI)
Solyc04g071600.3	6.52589	92.1487	0.0493456	0	2.11	0	0	0	5.66	0	0.67	Abscisic acid stress ripening 5
Solyc12g005510.2	6.52308	91.9695	4.66125e-06	0.0366667	3.68333	0	0.05	0.06	4.54	1.55	4.96	Translation factor GUF1 homolog, chloroplastic (AHRD V3.3 --* GUFP_MICPC)
Solyc03g121340.1	6.50574	90.8703	0.0177132	0	28.4567	0	0	0	2.17	7.03	76.17	LOW QUALITY:isopentenyltransferase 5 (AHRD V3.3 --* AT5G19040.3)
Solyc10g008260.2	6.48531	89.5928	0.0471574	0	1.60333	0	0	0	4.08	0	0.73	bHLH transcription factor 093
Solyc02g092120.3	6.45078	87.4739	0.0394883	0	1.24667	0	0	0	2.24	0	1.5	Phytosulfokines 3 family protein (AHRD V3.3 *** B9IBM1_POPTR)
Solyc08g036620.3	6.41347	85.241	3.50447e-05	0.153333	14.8967	0	0	0.46	2.17	14.8	27.72	Jasmonate zim-domain protein (AHRD V3.3 *** G7LE60_MEDTR)
Solyc00g100880.3	6.40181	84.5546	0.0451161	0	0.81	0	0	0	0	0.63	1.8	LURP-one-like protein (AHRD V3.3 *** AT1G53875.1)
Solyc08g061240.2	6.39358	84.0738	0.043078	0	1.54333	0	0	0	0	3.17	1.46	alpha/beta-Hydrolases superfamily protein (AHRD V3.3 *** AT4G33180.1)
Solyc09g005000.1	6.31815	79.7907	2.19348e-08	0.0533333	4.57333	0	0.06	0.1	2.8	1.48	9.44	Clade VI lectin receptor kinase (AHRD V3.3 *** K4CPZ0_SOLLC)
Solyc07g040710.3	6.29387	78.459	2.42591e-10	0.0566667	4.87667	0.06	0	0.11	7.05	2.12	5.46	Calmodulin binding protein, putative (AHRD V3.3 *** B9RK85_RICCO)
Solyc09g091635.1	6.28576	78.0192	0.00253312	0	0.836667	0	0	0	1.19	0.38	0.94	LOW QUALITY:F-box family protein (AHRD V3.3 *** A0A061EN61_THECC)
Solyc09g089780.3	6.28346	77.8948	6.06164e-17	0.0533333	4.73333	0.09	0.07	0	6.11	3.36	4.73	2-oxoglutarate (2OG) and Fe(II)-dependent oxygenase superfamily protein (AHRD V3.3 *** AT1G06620.1)
Solyc09g014720.2	6.27032	77.1891	1.77791e-05	0.0133333	0.753333	0.02	0.02	0	1	0.33	0.93	Kinase, putative (AHRD V3.3 *** B9RE26_RICCO)
Solyc00g174340.2	6.26106	76.6952	0.0017902	4.38	405.887	1.72	0.83	10.59	928.18	8.91	280.57	Pathogenesis-related protein 1 (AHRD V3.3 *** Q75QH2_CAPCH)
Solyc09g055425.1	6.25622	76.4382	0.0143316	0	2.09	0	0	0	5.16	0.48	0.63	Leucine-rich repeat receptor-like protein kinase family protein (AHRD V3.3 *-* AT2G33170.2)
Solyc04g051360.3	6.24653	75.9264	0.000125914	0.0466667	3.91	0.09	0.05	0	0.39	2.29	9.05	Ethylene Response Factor D.1
Solyc03g006210.2	6.20649	73.8482	7.69477e-07	0.156667	12.78	0.25	0.04	0.18	30.58	0.77	6.99	Cysteine protease (AHRD V3.3 *** J7GPZ5_SOLCI)
Solyc08g006740.3	6.20555	73.8002	3.46613e-08	0.07	5.68667	0.09	0.03	0.09	11.87	0.93	4.26	aromatic amino acid decarboxylase 2
Solyc04g077300.3	6.17624	72.316	0.00578616	0	0.456667	0	0	0	0.8	0.44	0.13	Serine/threonine-protein kinase (AHRD V3.3 *** K4BUH1_SOLLC)
Solyc02g067750.3	6.14776	70.9021	0.000151479	1.00333	83.0533	0.19	0.39	2.43	185.39	49.95	13.82	Carbonic anhydrase (AHRD V3.3 *** B1VK36_SOLLC)
Solyc01g067025.1	6.11217	69.1745	0.0302584	0	0.493333	0	0	0	0.05	0.17	1.26	LOW QUALITY:F-box/RNI superfamily protein, putative (AHRD V3.3 *** G7KI75_MEDTR)
Solyc12g040520.2	6.10316	68.7439	0.0026685	0	0.41	0	0	0	0.38	0.35	0.5	Katanin p60 ATPase-containing subunit A1 (AHRD V3.3 *** K4DEU6_SOLLC)
Solyc03g042524.1	6.02917	65.3073	7.29634e-08	0.06	4.58667	0	0	0.18	5.86	2.23	5.67	B3 domain-containing protein family (AHRD V3.3 --* A0A151TQ65_CAJCA)
Solyc12g100250.2	6.00538	64.239	0.044831	0.0633333	4.64	0	0	0.19	12.52	0.33	1.07	Fatty acid desaturase (AHRD V3.3 *** E5D7U7_9GENT)
Solyc08g079900.3	5.98709	63.43	0.00171552	0.41	55.35	0.09	0.12	1.02	129.04	2.14	34.87	subtilisin-like protease
Solyc09g090990.2	5.98302	63.2511	2.95837e-05	0.18	11.9933	0.28	0.17	0.09	28.32	0.57	7.09	PR10 protein (AHRD V3.3 *** K4CWC5_SOLLC)
Solyc04g081630.2	5.95852	62.1863	0.0086091	0	0.516667	0	0	0	0.92	0.34	0.29	Heat shock protein 90 (AHRD V3.3 *-* Q9MB32_ORYSA)
Solyc02g091810.2	5.95151	61.8848	0.0212471	0	0.24	0	0	0	0.1	0.07	0.55	bHLH transcription factor 015
Solyc05g053610.2	5.95008	61.8232	0.0238581	0.00333333	0.253333	0	0	0.01	0.71	0.01	0.04	Pleiotropic drug resistance ABC transporter (AHRD V3.3 *** W0TUG3_ACAMN)
Solyc02g061770.3	5.94735	61.7064	2.52454e-06	0.15	10.5667	0.07	0.07	0.31	24.22	1.86	5.62	chitinase 2
Solyc08g077330.3	5.94201	61.4786	1.27453e-05	0.546667	38.2533	0.57	0.19	0.88	85.47	5.19	24.1	Expansin-like protein (AHRD V3.3 *** W9SU42_9ROSA)
Solyc08g007830.1	5.94114	61.4416	0.000187617	0.863333	63.4867	0.3	0.2	2.09	9.3	50.19	130.97	C-repeat binding factor (AHRD V3.3 *** E7D090_PRUPE)
Solyc07g055630.3	5.91986	60.5419	0.00240887	0.0433333	3.13	0	0.13	0	1.58	1.72	6.09	Serine/threonine-protein kinase (AHRD V3.3 *-* M1BGA2_SOLTU)
Solyc00g005285.1	5.90672	59.9928	0.0070973	0	0.733333	0	0	0	0.48	1.08	0.64	O-methyltransferase (AHRD V3.3 *-* F6M2M1_VITPS)
Solyc11g006910.2	5.90227	59.8083	0.0359623	0.0366667	2.65667	0.11	0	0	7.71	0.13	0.13	Ferredoxin family protein (AHRD V3.3 *** B9MYW6_POPTR)
Solyc04g079460.1	5.85991	58.0776	0.00374308	0.0733333	5.60667	0.22	0	0	1.65	4.35	10.82	Serpin-like protein (AHRD V3.3 *-* Q8GT65_CITPA)
Solyc01g006950.3	5.85055	57.702	3.20808e-19	0.166667	10.5567	0.26	0.17	0.07	11.15	5.52	15	Syntaxin, putative (AHRD V3.3 *** B9SDJ9_RICCO)
Solyc12g009745.1	5.83445	57.0617	1.74142e-05	0.0233333	1.45	0.02	0	0.05	2.92	0.33	1.1	Leucine-rich-repeat receptor-like protein (AHRD V3.3 *** A0A0D4WVW2_GOSBA)
Solyc12g009730.2	5.83445	57.0617	1.74142e-05	0.0233333	1.45	0.02	0	0.05	2.92	0.33	1.1	Leucine-rich-repeat receptor-like protein (AHRD V3.3 *** A0A0D4WVW2_GOSBA)
Solyc02g065190.3	5.83041	56.9023	9.70708e-05	0.05	3.36333	0	0	0.15	6.33	0.6	3.16	Cytochrome P450 (AHRD V3.3 *** Q8H0I6_PETHY)
Solyc06g017860.2	5.82954	56.8677	0.00368152	0.01	0.673333	0	0.03	0	1.34	0.25	0.43	Carboxypeptidase (AHRD V3.3 *** K4C4B4_SOLLC)
Solyc11g015890.2	5.78737	55.2298	0.00029582	0.11	7.61333	0	0	0.33	1.85	3.6	17.39	F-box protein (AHRD V3.3 *** W9SM54_9ROSA)
Solyc01g009930.2	5.77765	54.8586	0.0419495	0	0.726667	0	0	0	1.64	0.08	0.46	Leucine-rich repeat receptor-like protein kinase family protein (AHRD V3.3 *-* AT4G08850.2)
Solyc01g067020.3	5.76915	54.5367	2.07662e-22	0.256667	15.5533	0.21	0.24	0.32	19.3	6.41	20.95	Atypical receptor-like kinase 1 (AHRD V3.3 *** C5H8K0_SOLLC)
Solyc12g042800.2	5.76745	54.4725	9.88008e-12	0.316667	20.5333	0.09	0	0.86	19.61	24.91	17.08	dsRNA-binding domain-like superfamily protein (AHRD V3.3 --* AT1G09700.1)
Solyc01g080570.3	5.75311	53.9336	4.57012e-05	0.0266667	1.64667	0.05	0	0.03	3.52	0.2	1.22	inosine-uridine preferring nucleoside hydrolase family protein (AHRD V3.3 *** AT5G18860.2)
Solyc04g064880.3	5.75302	53.93	0.0494731	0.45	29.1533	0	0.09	1.26	76.84	0.87	9.75	Pathogen-related protein (AHRD V3.3 *** A0A1D1XC89_9ARAE)
Solyc11g068620.2	5.7406	53.4678	5.87186e-15	0.42	25.42	0.26	0.21	0.79	15.68	14.59	45.99	NAC-domain protein
Solyc02g082910.3	5.72953	53.0591	7.20318e-05	0.0733333	4.2	0.09	0.05	0.08	10.21	0.09	2.3	CoA ligase (AHRD V3.3 *** A0A0K9NMT8_ZOSMR)
Solyc12g005550.2	5.70602	52.2016	0.00268795	0.04	2.56333	0	0.12	0	2.82	1.18	3.69	Gamma-tubulin complex component (AHRD V3.3 --* A0A0K9RPK1_SPIOL)
Solyc08g036640.3	5.69563	51.8269	1.20317e-06	0.326667	19.4833	0.26	0	0.72	4.07	24.05	30.33	Jasmonate zim-domain protein (AHRD V3.3 *** G7LE60_MEDTR)
Solyc07g064720.3	5.68488	51.4421	9.07184e-07	0.06	3.31333	0	0.04	0.14	1.64	3	5.3	GDSL esterase/lipase (AHRD V3.3 *** W9RB61_9ROSA)
Solyc06g005090.3	5.65073	50.2387	0.028823	0	0.763333	0	0	0	1.58	0.36	0.35	LOB domain-containing protein, putative (AHRD V3.3 *** B9SK21_RICCO)
Solyc05g014590.3	5.62788	49.4495	0.00019452	0.0933333	5.2	0.15	0	0.13	12.45	0.72	2.43	basic helix-loop-helix (bHLH) DNA-binding superfamily protein (AHRD V3.3 *** AT5G57150.1)
Solyc02g068460.1	5.62131	49.2248	0.0447724	0	1.44667	0	0	0	1.93	0.17	2.24	LOW QUALITY:VQ motif-containing protein, putative (AHRD V3.3 *** A0A061DVP3_THECC)
Solyc05g050350.2	5.60974	48.8316	1.32478e-08	0.0466667	2.48667	0.02	0.09	0.03	4.35	0.73	2.38	Cyclic nucleotide-gated channel (AHRD V3.3 *** A0A0K9PRG4_ZOSMR)
Solyc09g011870.2	5.58636	48.0466	2.09351e-08	0.34	19.2167	0.09	0.05	0.88	23.66	7.76	26.23	Arogenate dehydrogenase 2 (AHRD V3.3 *** F1BPV6_SOLPN)
Solyc04g040130.1	5.57641	47.7163	0.0255924	0.323333	18.7067	0.05	0	0.92	44.18	2.47	9.47	Fatty acid desaturase (AHRD V3.3 *** I3RV99_9ERIC)
Solyc08g075550.3	5.56947	47.4873	0.000155243	0.14	7.34	0.06	0.05	0.31	13.11	0.23	8.68	alternative oxidase 1au
Solyc06g048740.2	5.56562	47.3608	1.44601e-05	0.0233333	1.24	0.03	0.04	0	2.36	0.27	1.09	Non-specific serine/threonine protein kinase (AHRD V3.3 *** M1ANR5_SOLTU)
Solyc11g072930.2	5.55203	46.9169	1.10239e-08	0.0633333	3.36667	0.04	0.02	0.13	7.01	1	2.09	Leucine-rich repeat transmembrane protein kinase protein, putative (AHRD V3.3 *** A0A061GWK2_THECC)
Solyc06g069710.3	5.54883	46.8127	6.00697e-06	0.05	2.6	0.09	0.03	0.03	5.57	1.18	1.05	NAC domain protein, (AHRD V3.3 *** A0A061FWI7_THECC)
Solyc04g081660.2	5.54665	46.7422	0.0182474	0	4.7	0	0	0	5.13	3.6	5.37	cyclinB2_3
Solyc12g045020.2	5.52553	46.0627	3.91942e-08	0.156667	7.98667	0.21	0	0.26	15.1	2.6	6.26	Cytochrome P450 family protein (AHRD V3.3 *** B9HFW5_POPTR)
Solyc07g056210.3	5.51782	45.8172	1.50573e-05	0.426667	22.9233	0.15	0.31	0.82	56.5	4.65	7.62	Heavy metal transport/detoxification superfamily protein, putative (AHRD V3.3 *-* A0A061GZF7_THECC)
Solyc02g067940.2	5.51496	45.7266	0.0310231	0	0.346667	0	0	0	0.67	0.16	0.21	Calcium-binding site, putative (AHRD V3.3 *-* A0A061ECE8_THECC)
Solyc01g095140.3	5.50724	45.4826	1.44899e-08	17.84	929.033	22.79	7.76	22.97	240.53	912.64	1633.93	Late embryogenesis abundant protein (AHRD V3.3 *** B5TV69_CAMSI)
Solyc09g011500.3	5.47517	44.4826	0.000177326	0.0366667	1.75667	0.08	0	0.03	2.93	0.26	2.08	Glutathione S-transferase-like protein (AHRD V3.3 *** K7VK72_SOLTU)
Solyc01g007960.3	5.45241	43.7862	0.00020122	0.02	0.993333	0.04	0	0.02	2.02	0.4	0.56	Kinase family protein (AHRD V3.3 *** B9HTV7_POPTR)
Solyc01g009680.3	5.44838	43.6643	2.41331e-06	0.0266667	1.16667	0	0.02	0.06	1.65	0.59	1.26	Lipoxygenase (AHRD V3.3 *** K4ATG3_SOLLC)
Solyc08g007460.2	5.41666	42.7146	0.000962239	1.15333	58.6267	0.36	0.55	2.55	125.18	4.95	45.75	Lipid transfer protein (AHRD V3.3 *** I3SGW1_MEDTR)
Solyc05g007950.3	5.41655	42.7115	5.2206e-06	0.31	14.5867	0.6	0.08	0.25	35.34	2.91	5.51	LERNALE L.esculentum ribonuclease le
Solyc10g055140.2	5.40973	42.51	0.0308917	0	0.903333	0	0	0	0.98	1.23	0.5	Nucleotide binding site-leucine rich repeat protein (AHRD V3.3 *** C8BNN4_SOLLC)
Solyc01g006550.3	5.40932	42.4979	2.50797e-07	0.04	1.50667	0	0.05	0.07	1.05	1.05	2.42	Leucine-rich repeat receptor-like protein kinase family protein (AHRD V3.3 *** AT2G33170.2)
Solyc06g035700.1	5.40824	42.466	0.0296314	1.57	82.5833	0.18	0	4.53	17.8	77.6	152.35	Dehydration responsive element binding transcription factor (AHRD V3.3 *** W6FIY4_9ROSA)
Solyc02g031890.2	5.36114	41.1022	0.048553	0	8.04667	0	0	0	11.92	2.59	9.63	Potassium transporter (AHRD V3.3 *-* A0A022RUB8_ERYGU)
Solyc02g077040.4	5.34701	40.7016	9.22276e-19	4.81667	226.147	3.65	2.08	8.72	273.64	112.53	292.27	phytophthora-inhibited protease 1
Solyc05g041693.1	5.33916	40.4806	0.0332102	0	1.39333	0	0	0	1.36	1	1.82	At3g48690-like protein (AHRD V3.3 --* D9ZTP9_ARALL)
Solyc04g077730.1	5.33101	40.2527	0.0321888	0	0.933333	0	0	0	0.76	0.95	1.09	Nucleobase-ascorbate transporter-like protein (AHRD V3.3 *-* A0A072V1F4_MEDTR)
Solyc11g018777.1	5.32917	40.2012	3.25179e-10	0.906667	42.85	0.22	0.55	1.95	29.87	20.16	78.52	Peroxidase (AHRD V3.3 *** K4D6T3_SOLLC)
Solyc07g056200.3	5.30464	39.5234	3.68523e-17	1.17667	52.1867	1.46	0.61	1.46	82.1	18.65	55.81	Heavy metal transport/detoxification superfamily protein, putative (AHRD V3.3 *** A0A061DNE7_THECC)
Solyc08g067360.3	5.29445	39.2452	0.000599908	0.7	29.77	0.22	0.23	1.65	48.74	4.11	36.46	WRKY transcription factor 45
Solyc12g017840.2	5.27927	38.8347	0.0383614	0	0.206667	0	0	0	0.27	0.19	0.16	Adenine nucleotide alpha hydrolases-domain containing protein kinase (AHRD V3.3 *** F4IK85_ARATH)
Solyc06g006053.1	5.19788	36.7043	0.0450722	0	0.93	0	0	0	1.13	0.73	0.93	Leucine-rich repeat protein kinase family protein, putative (AHRD V3.3 *-* A0A061F8C1_THECC)
Solyc12g038350.2	5.19788	36.7043	0.0450722	0	0.546667	0	0	0	0.68	0.44	0.52	UDP-glucose 6-dehydrogenase 1 (AHRD V3.3 --* UGDH1_SOYBN)
Solyc06g076550.3	5.19196	36.5541	0.0260706	0.0266667	1.03	0.08	0	0	0.05	0.73	2.31	UDP-glycosyltransferase (AHRD V3.3 *** A0A164TMY6_DAUCA)
Solyc09g074290.1	5.19151	36.5427	0.0111351	0.0133333	0.546667	0	0	0.04	0.6	0.27	0.77	LOW QUALITY:Ankyrin repeat-containing protein (AHRD V3.3 *** A0A118K274_CYNCS)
Solyc09g007030.3	5.1557	35.6469	2.83868e-07	0.06	2.36333	0.16	0.01	0.01	4.15	1.11	1.83	Kinesin-like protein (AHRD V3.3 *** M0ZPI7_SOLTU)
Solyc03g096097.1	5.14834	35.4655	3.39882e-08	0.193333	5.18667	0.37	0	0.21	4.97	4.37	6.22	Protein yippee-like (AHRD V3.3 *** K4BJ32_SOLLC)
Solyc08g023510.2	5.14362	35.3495	0.0207463	0.136667	5.19667	0	0	0.41	13.06	0.11	2.42	Serine incorporator 4 (AHRD V3.3 *** A0A1D1XYQ2_9ARAE)
Solyc04g007320.2	5.13953	35.2495	1.29515e-14	0.146667	5.72	0.14	0.19	0.11	3.93	2.23	11	Disease resistance protein (TIR-NBS-LRR class), putative (AHRD V3.3 *** Q2HUD1_MEDTR)
Solyc08g008600.3	5.13866	35.2282	0.0183966	0.01	0.45	0	0	0.03	0.85	0.31	0.19	bHLH transcription factor 055
Solyc08g016210.3	5.11128	34.566	0.0094177	0.15	5.93667	0.13	0	0.32	9.94	1.41	6.46	Leucine-rich receptor-like kinase family protein, putative (AHRD V3.3 *** G7JP58_MEDTR)
Solyc06g072650.1	5.10963	34.5264	0.044616	0.103333	2.54	0.08	0.23	0	5.49	0.22	1.91	LOW QUALITY:Small auxin up-regulated RNA61
Solyc01g108350.3	5.10091	34.3183	0.0271206	0.0333333	1.24333	0	0	0.1	2.5	0.83	0.4	Plastocyanin-like domain protein (AHRD V3.3 *** G7JMH4_MEDTR)
Solyc08g074705.1	5.09925	34.2788	0.00033577	0.0566667	2.21667	0.08	0	0.09	1.1	0.84	4.71	tubulin-tyrosine ligase (AHRD V3.3 --* AT3G18535.3)
Solyc02g086213.1	5.07631	33.7382	1.32672e-16	0.0833333	3.12	0.1	0.07	0.08	3.29	1.39	4.68	Tudor/PWWP/MBT superfamily protein (AHRD V3.3 --* AT3G09670.2)
Solyc07g008930.1	5.07261	33.6519	0.00147735	0.136667	5.18667	0	0.13	0.28	3.97	1.29	10.3	LOW QUALITY:DUF4228 domain protein (AHRD V3.3 *** G7JUB6_MEDTR)
Solyc07g056510.3	5.06391	33.4495	0.0155083	0.0733333	2.91333	0	0	0.22	6.36	0.17	2.21	Glutathione S-transferase (AHRD V1 **** D3Y4H6_9ROSI)
Solyc08g078650.3	5.06194	33.4039	3.21358e-05	0.05	1.91	0	0.07	0.08	3.83	0.76	1.14	Nucleotide-diphospho-sugar transferases superfamily protein (AHRD V3.3 *** AT2G35710.1)
Solyc04g058170.1	5.06084	33.3784	0.011892	0.0766667	2.96333	0	0	0.23	3.31	2.12	3.46	Calcium-binding protein (AHRD V3.3 *** A0A1B0WUT3_SOLHA)
Solyc02g079540.2	5.04935	33.1135	0.000750672	0.02	0.756667	0	0.01	0.05	1.46	0.16	0.65	Serine/threonine-protein kinase (AHRD V3.3 *** E5D7E5_TOBAC)
Solyc06g076540.1	5.04706	33.0611	0.0118081	0.07	3.01333	0.21	0	0	2.48	3.27	3.29	Class I heat shock protein (AHRD V3.3 *** F4YBC5_SOLNI)
Solyc05g009170.2	5.04106	32.9238	6.45987e-05	0.116667	4.3	0.23	0.12	0	4.99	3.31	4.6	Zinc finger family protein (AHRD V3.3 *** B9HWF8_POPTR)
Solyc02g068670.2	5.01838	32.4102	1.67477e-15	0.133333	4.68667	0.26	0.04	0.1	3.89	3.74	6.43	Ankyrin repeat family protein (AHRD V3.3 *** B9ICR0_POPTR)
Solyc02g086700.3	5.01479	32.3297	0.025355	0.03	1.07333	0	0	0.09	2.43	0.1	0.69	Beta-1,3-glucanase (AHRD V3.3 *** Q9SYX6_TOBAC)
Solyc01g007000.3	4.99814	31.9587	0.0112958	0.266667	9.99333	0.27	0	0.53	2.11	5.24	22.63	U-box domain-containing family protein (AHRD V3.3 *** B9P691_POPTR)
Solyc04g007380.2	4.98645	31.7009	0.000360629	0.0833333	3.04	0.2	0	0.05	6.41	0.79	1.92	Receptor-like protein kinase (AHRD V3.3 *** D3G6F0_CAPAN)
Solyc09g075330.3	4.98381	31.6428	1.80321e-06	0.0566667	1.91	0.03	0	0.14	1.55	1.57	2.61	Pectinesterase (AHRD V3.3 *** K4CVB0_SOLLC)
Solyc08g079910.2	4.98068	31.5743	0.01145	0.0133333	0.496667	0.04	0	0	0.88	0.13	0.48	P69e protein
Solyc03g116700.3	4.97924	31.5428	3.63925e-09	2.22333	82.2867	0.99	1.32	4.36	114.45	18.03	114.38	Blue copper protein (AHRD V3.3 *-* A0A151SLU0_CAJCA)
Solyc01g009690.2	4.97287	31.4039	1.86279e-07	0.08	2.72	0.1	0	0.14	3.51	1.15	3.5	BnaC05g27570D protein (AHRD V3.3 --* A0A078CAX2_BRANA)
Solyc12g009740.2	4.96091	31.1446	0.000584829	0.5	12.13	0.08	0	1.42	32.91	0.47	3.01	Leucine-rich repeat receptor-like protein kinase family protein (AHRD V3.3 *-* AT3G24240.1)
Solyc11g017280.2	4.93795	30.6529	2.1357e-07	0.07	2.33667	0.12	0.03	0.06	4.15	0.58	2.28	Leucine-rich repeat receptor-like tyrosine-protein kinase (AHRD V3.3 *** W9QXS4_9ROSA)
Solyc04g008100.2	4.93776	30.6488	5.8025e-07	0.226667	7.87667	0.26	0	0.42	2.95	9.27	11.41	U-box domain-containing protein (AHRD V3.3 *** A0A0A0RAL4_9ROSI)
Solyc09g011540.2	4.93606	30.6127	1.03409e-05	0.183333	6.18333	0.27	0.13	0.15	11.6	1.25	5.7	Glutathione S-transferase (AHRD V3.3 *** C0LF68_CAPAN)
Solyc12g009510.1	4.93482	30.5864	0.000804582	0.0133333	0.45	0	0	0.04	0.47	0.2	0.68	Leucine-rich-repeat receptor-like protein (AHRD V3.3 *** A0A0D4WVW2_GOSBA)
Solyc01g005160.3	4.87661	29.3769	0.014113	0.03	0.996667	0	0	0.09	0.92	0.26	1.81	Avr9/Cf-9 rapidly elicited protein 1
Solyc06g071280.3	4.87243	29.2918	9.66393e-22	1.92	63.9033	1.43	1.35	2.98	60.6	35.34	95.77	protein EDS1
Solyc04g072000.3	4.86179	29.0767	3.92454e-06	0.44	14.6633	0.25	0.32	0.75	27.7	1.73	14.56	Chitinase (AHRD V3.3 *** A0A1B1HY32_9APIA)
Solyc07g018200.1	4.85768	28.9939	0.00734009	0.0433333	1.38	0.06	0	0.07	2.46	0.46	1.22	LOW QUALITY:Hexosyltransferase (AHRD V3.3 *** K4CCN2_SOLLC)
Solyc01g107780.3	4.8364	28.5695	5.11157e-07	0.23	7.29333	0.28	0.16	0.25	11.95	0.8	9.13	Glycosyltransferase (AHRD V3.3 *** K4B2Z4_SOLLC)
Solyc09g097810.3	4.82882	28.4197	0.0139378	0.1	3.39	0	0	0.3	5.5	0.91	3.76	SAR8.2 (AHRD V3.3 *** Q9SEM2_CAPAN)
Solyc12g009770.1	4.82252	28.2958	1.04649e-06	0.173333	5.79	0.04	0.06	0.42	7.55	1.87	7.95	LOW QUALITY:Leucine-rich-repeat receptor-like protein (AHRD V3.3 *** A0A097BR55_GOSBA)
Solyc04g074680.1	4.81661	28.1802	9.06e-07	1.25	41.74	0.36	0.56	2.83	15.6	34.31	75.31	Avr9/Cf-9 rapidly elicited protein, putative (AHRD V3.3 *** A0A072TTE4_MEDTR)
Solyc08g080620.1	4.79402	27.7425	8.98821e-05	0.506667	16.4467	0.41	0.1	1.01	34.01	2.07	13.26	PR-5x
Solyc08g068860.3	4.78804	27.6276	3.3951e-09	0.166667	5.24333	0.03	0.09	0.38	5.4	4.22	6.11	Eukaryotic aspartyl protease family protein (AHRD V3.3 *** A0A061GIP5_THECC)
Solyc03g005537.1	4.78355	27.5418	2.79375e-06	0.11	3.46667	0	0.14	0.19	1.69	2.97	5.74	Phosphate transporter (AHRD V3.3 *** Q9AYT2_TOBAC)
Solyc04g016460.3	4.77134	27.3096	0.000211897	0.15	4.67	0.45	0	0	4.98	4.02	5.01	receptor-like kinase in flowers 1 (AHRD V3.3 --* AT1G29750.2)
Solyc04g016000.3	4.74094	26.7402	0.000216109	0.166667	4.83333	0.37	0.08	0.05	11.37	0.93	2.2	SolycHsfB3a
Solyc02g080040.3	4.73562	26.6418	1.11389e-17	2.66333	72.9733	3.24	1.2	3.55	62.35	37.58	118.99	Receptor-like kinase (AHRD V3.3 *** G8A106_MEDTR)
Solyc04g007140.1	4.73293	26.5922	8.01051e-05	2.39	78.3867	0.66	4.19	2.32	132.53	9.92	92.71	LOW QUALITY:zinc knuckle (CCHC-type) family protein (AHRD V3.3 --* AT5G20220.4)
Solyc11g044455.1	4.72736	26.4897	5.94924e-19	0.33	8.77	0.28	0.41	0.3	13.81	5.86	6.64	Serine/threonine protein phosphatase 7 long form isogeny (AHRD V3.3 *-* A0A151SUT9_CAJCA)
Solyc00g233480.1	4.70782	26.1334	0.00543437	0.196667	5.85333	0.44	0.15	0	12.11	0.75	4.7	ABC transporter (AHRD V3.3 *-* H1A8M9_DIOKA)
Solyc06g072460.1	4.68001	25.6344	2.79027e-11	0.91	25.89	0.86	0.77	1.1	14.26	10.8	52.61	Cysteine/Histidine-rich C1 domain family protein (AHRD V3.3 *-* AT2G27660.1)
Solyc01g095080.3	4.66558	25.3792	0.00284634	0.0566667	1.61333	0.05	0.02	0.1	3.2	0.06	1.58	1-aminocyclopropane-1-carboxylic acid synthase-2
Solyc02g030505.1	4.66062	25.2923	0.00555624	0.0133333	0.343333	0.02	0	0.02	0.22	0.42	0.39	Calcium-transporting ATPase (AHRD V3.3 *-* K4D2H1_SOLLC)
Solyc02g079533.1	4.66055	25.2909	1.74142e-05	0.0533333	1.48667	0.02	0.08	0.06	2.38	0.41	1.67	Serine/threonine-protein kinase (AHRD V3.3 *** E5D7E5_TOBAC)
Solyc02g036480.1	4.65775	25.2418	3.4454e-10	1.28667	37.7	0.84	0.43	2.59	45.41	18.63	49.06	LOW QUALITY:Late embryogenesis abundant (LEA) hydroxyproline-rich glycoprotein family (AHRD V3.3 *** AT1G65690.1)
Solyc05g012660.2	4.64595	25.0363	0.0138942	0.0166667	0.46	0.02	0	0.03	0.85	0.15	0.38	Glycosyltransferase, putative (AHRD V3.3 *** B9RCX8_RICCO)
Solyc01g008390.2	4.6365	24.8728	0.00995049	0.613333	17.9567	0.65	0	1.19	31.01	7.2	15.66	Leucine-rich repeat receptor-like protein kinase family protein (AHRD V3.3 *-* AT4G08850.2)
Solyc04g076600.2	4.63612	24.8663	0.00916476	0.0666667	1.87667	0.2	0	0	2.11	1.51	2.01	CHCH-like protein (AHRD V3.3 *-* A0A103XM78_CYNCS)
Solyc12g013665.1	4.63068	24.7728	0.0017381	0.24	0.55	0.4	0	0.32	1.22	0.15	0.28	Mannan endo-1,4-beta-mannosidase 1 (AHRD V3.3 *** MAN1_SOLLC)
Solyc01g067330.3	4.63012	24.7631	0.0335004	0.04	1.11	0.12	0	0	2.37	0.66	0.3	CASP-like protein (AHRD V3.3 *** K4AWY2_SOLLC)
Solyc12g096960.2	4.62278	24.6375	1.33176e-09	0.853333	23.8267	0.91	0.65	1	42.92	7.25	21.31	Major allergen d 1 (AHRD V3.3 *** Q8L6K9_MALDO)
Solyc02g070110.1	4.61987	24.5878	0.0150206	0.0566667	1.51333	0.1	0	0.07	3.91	0.08	0.55	FAD-binding Berberine family protein (AHRD V3.3 *** A0A061GF79_THECC)
Solyc08g023340.3	4.61374	24.4835	0.00583795	0.3	7.64333	0	0.44	0.46	15.21	2.74	4.98	Lectin (AHRD V3.3 --* LEC_LENCU)
Solyc01g105225.1	4.59246	24.125	0.000743782	0.116667	1.34	0.17	0.18	0	2.19	0.18	1.65	Protein DA1-related 1 (AHRD V3.3 *** DAR1_ARATH)
Solyc04g072070.3	4.58737	24.04	1.95192e-09	1.37	36.7167	0.65	1.82	1.64	57.3	8.41	44.44	WRKY transcription factor 55
Solyc01g105630.3	4.56693	23.702	0.000169814	0.106667	2.85333	0.12	0	0.2	1.53	2.38	4.65	Calmodulin, putative (AHRD V3.3 *** B9S4P7_RICCO)
Solyc01g086680.3	4.56554	23.6791	4.4782e-06	0.566667	15.07	0.54	0.29	0.87	32.59	3.05	9.57	glutathione S-transferase T1
Solyc09g082240.3	4.54676	23.3728	0.00420952	0.103333	3.15	0	0	0.31	4.61	2.14	2.7	Acetyltransferase (GNAT) domain protein (AHRD V3.3 *** A0A072U473_MEDTR)
Solyc09g005570.3	4.54266	23.3065	9.13686e-06	0.256667	6.86667	0.19	0.03	0.55	2.41	5.9	12.29	ALC-interacting protein (AHRD V3.3 *-* G7JN31_MEDTR)
Solyc02g087210.3	4.53266	23.1455	0.000131829	10.8467	294.56	7.7	4.25	20.59	70.6	270.15	542.93	Zinc finger AN1 domain-containing stress-associated protein 12 (AHRD V3.3 *** A0A151RAZ5_CAJCA)
Solyc07g045030.3	4.49852	22.6043	0.00556358	0.03	0.706667	0.03	0	0.06	1.24	0.23	0.65	NAC domain-containing protein, putative (AHRD V3.3 *** B9RI29_RICCO)
Solyc04g009640.3	4.48598	22.4086	9.95885e-25	0.313333	7.72667	0.32	0.3	0.32	8.54	4.39	10.25	Non-specific serine/threonine protein kinase (AHRD V3.3 *** M1A662_SOLTU)
Solyc01g008410.2	4.48208	22.348	0.000733479	0.1	4.28	0	0.03	0.27	5.61	1.48	5.75	LOW QUALITY:Leucine-rich repeat receptor-like protein kinase family protein (AHRD V3.3 *** AT4G08850.1)
Solyc01g089890.3	4.47576	22.2505	1.10532e-06	0.316667	7.68667	0.12	0.14	0.69	10.59	4.57	7.9	PRA1 family protein (AHRD V3.3 *** K4AYT0_SOLLC)
Solyc10g007280.3	4.47237	22.1981	1.43124e-12	3.62333	92.5933	1.86	2.58	6.43	104.09	39.56	134.13	P-loop containing nucleoside triphosphate hydrolases superfamily protein (AHRD V3.3 *** AT3G50940.1)
Solyc01g097240.3	4.46769	22.1264	0.00864356	21.4133	553.97	37.33	2.69	24.22	1255.66	53.68	352.57	Pathogenesis-related protein PR-4 (AHRD V3.3 *** PR4_PRUPE)
Solyc04g025530.3	4.45593	21.9467	1.80596e-10	0.37	8.78	0.54	0.33	0.24	12.8	2.69	10.85	glutamate decarboxylase (AHRD V3.3 *** AT5G17330.1)
Solyc03g119660.2	4.4361	21.647	3.03109e-05	0.0433333	0.993333	0.04	0.02	0.07	0.71	0.54	1.73	Plant cadmium resistance 2 (AHRD V3.3 *-* A0A0K9PLA8_ZOSMR)
Solyc09g075820.3	4.43443	21.622	2.3579e-15	1.78333	42.52	2.52	1.08	1.75	70.8	17.08	39.68	Sugar transporter protein 2
Solyc12g006840.2	4.43414	21.6177	4.94874e-13	0.183333	4.33667	0.22	0.12	0.21	6.22	1.52	5.27	Serine/threonine-protein kinase (AHRD V3.3 *** K9LQT0_ARATH)
Solyc02g061780.3	4.4196	21.4009	0.000147709	0.0633333	1.53667	0	0.07	0.12	2.21	1	1.4	NAC domain-containing protein (AHRD V3.3 *** A0A059ZXJ7_BOENI)
Solyc09g009985.1	4.41869	21.3874	2.01741e-08	0.33	7.82333	0.39	0.31	0.29	13.64	2.46	7.37	2-oxoglutarate (2OG) and Fe(II)-dependent oxygenase superfamily protein (AHRD V3.3 *** AT1G06620.1)
Solyc08g036660.3	4.41778	21.374	2.22386e-05	0.466667	12.4367	0.24	0.5	0.66	2.5	15.49	19.32	Jasmonate zim-domain protein (AHRD V3.3 *** G7IP70_MEDTR)
Solyc12g100010.1	4.40864	21.2389	3.61465e-09	0.12	2.67667	0.06	0.09	0.21	1.65	1.3	5.08	Leucine-rich-repeat receptor-like protein (AHRD V3.3 *** A0A0D4WVW2_GOSBA)
Solyc07g049530.3	4.40329	21.1604	3.52506e-13	7.67667	182.31	9.44	3.18	10.41	275.18	71.03	200.72	1-aminocyclopropane-1-carboxylate oxidase 1
Solyc09g011270.3	4.40061	21.121	1.80844e-11	0.626667	14.8533	0.47	0.64	0.77	23.43	7.66	13.47	Cysteine/Histidine-rich C1 domain family protein (AHRD V3.3 *** AT2G37820.1)
Solyc01g007020.3	4.39843	21.0892	0.000740896	0.28	6.67	0	0.36	0.48	1.95	4.39	13.67	U-box domain-containing family protein (AHRD V3.3 *** B9IIK9_POPTR)
Solyc01g073840.1	4.38515	20.8959	0.0256685	0.0566667	1.35	0	0	0.17	2.26	0.19	1.6	LOW QUALITY:Cysteine/Histidine-rich C1 domain family protein (AHRD V3.3 *** AT2G44380.1)
Solyc01g006300.3	4.37983	20.819	0.0177643	0.883333	21.22	1.04	0.04	1.57	45.69	2.82	15.15	LECEVI1A
Solyc03g093890.3	4.36611	20.622	4.21697e-06	0.823333	19.6467	0.28	0.62	1.57	34.48	4.08	20.38	R2R3MYB transcription factor 52
Solyc03g043900.1	4.3469	20.3492	0.00615646	0.173333	4.03667	0	0.25	0.27	8.7	1.55	1.86	Basic-leucine zipper (BZIP) transcription factor family (AHRD V3.3 *-* A0A0K9NZH2_ZOSMR)
Solyc01g008500.3	4.32991	20.1109	0.0166442	0.04	0.893333	0.12	0	0	1.4	0.14	1.14	Receptor-like protein kinase (AHRD V3.3 *** A0A061EYK6_THECC)
Solyc01g079200.3	4.31795	19.9449	2.98685e-09	0.63	13.7533	0.75	0.59	0.55	3.64	13.71	23.91	gibberellin 2-oxidase 3
Solyc06g062420.3	4.30505	19.7673	0.00674455	0.57	13.6233	0.16	0	1.55	25.75	2.18	12.94	transmembrane protein (AHRD V3.3 -** AT3G21351.1)
Solyc06g008265.1	4.30332	19.7437	1.29431e-07	0.326667	7.08333	0.58	0.07	0.33	10.51	2.55	8.19	Leucine-rich repeat receptor-like protein kinase family protein, putative (AHRD V3.3 *** A0A061GI31_THECC)
Solyc04g077270.3	4.30028	19.7021	7.15428e-14	1.67667	36.9433	1.43	1.3	2.3	25.24	17.12	68.47	Serine/threonine-protein kinase (AHRD V3.3 *** M1A1I5_SOLTU)
Solyc05g007630.3	4.29878	19.6816	0.0034172	0.0266667	0.546667	0.01	0.07	0	1.14	0.22	0.28	Late blight resistance protein, putative (AHRD V3.3 *** Q6L421_SOLDE)
Solyc09g089930.2	4.28233	19.4586	2.41024e-06	0.753333	16.85	0.71	0.21	1.34	22.03	5.39	23.13	ethylene responsive factor E.2
Solyc05g051530.3	4.26768	19.262	1.07571e-05	0.366667	7.98	0.21	0.32	0.57	16.05	1.17	6.72	ABC transporter G family member (AHRD V3.3 *** A0A0K9NWI5_ZOSMR)
Solyc11g007430.2	4.26413	19.2146	1.96161e-07	1.68	37.75	1.71	2.05	1.28	55.89	11.86	45.5	Receptor-like protein kinase (AHRD V3.3 *-* A0A061EYK6_THECC)
Solyc06g073080.3	4.25269	19.0628	8.75046e-10	1.42	28.3933	1.5	0.57	2.19	46.56	10.88	27.74	2-oxoglutarate (2OG) and Fe(II)-dependent oxygenase superfamily protein (AHRD V3.3 *** AT5G24530.1)
Solyc06g069650.3	4.24107	18.9099	4.67681e-05	0.0333333	0.726667	0.01	0.04	0.05	1.07	0.34	0.77	Leucine-rich repeat protein kinase family protein (AHRD V3.3 *** AT1G74360.1)
Solyc09g090080.1	4.23744	18.8624	1.72897e-10	0.163333	3.40333	0.19	0.16	0.14	4.27	2.1	3.84	Phosphate transporter (AHRD V3.3 *** K0FGD5_9ERIC)
Solyc05g050130.3	4.23532	18.8347	5.17471e-06	12.32	259.993	11.89	9.47	15.6	525.07	82.76	172.15	Acidic endochitinase (AHRD V3.3 *** CHIA_TOBAC)
Solyc01g073890.3	4.23487	18.8288	5.8202e-09	0.13	2.67333	0.15	0.1	0.14	1.97	1.19	4.86	Cysteine/Histidine-rich C1 domain family protein (AHRD V3.3 *-* AT2G27660.1)
Solyc08g080290.3	4.23475	18.8272	0.000104894	0.653333	13.9567	0.13	0.86	0.97	3.19	6.11	32.57	Dehydration responsive element binding transcription factor (AHRD V3.3 *** W6FIY4_9ROSA)
Solyc01g109900.3	4.22363	18.6827	0.0321672	0.0966667	1.87333	0.29	0	0	2.55	1.56	1.51	Aspartate carbamoyltransferase (AHRD V3.3 *** A0A0B0NCD8_GOSAR)
Solyc11g011340.2	4.22201	18.6617	0.0018535	0.343333	7.31333	0.39	0	0.64	14.59	1.07	6.28	cultivar Rio Grande ELI3
Solyc02g037540.2	4.20809	18.4825	0.012008	0.0133333	0.286667	0.03	0	0.01	0.54	0.15	0.17	Disease resistance protein (AHRD V3.3 *** W9R405_9ROSA)
Solyc03g111300.1	4.20657	18.4631	0.00285391	0.203333	3.86333	0.43	0.02	0.16	0.6	3.36	7.63	Cytochrome P450, putative (AHRD V3.3 *** B9RAH1_RICCO)
Solyc02g071475.1	4.1966	18.3359	0.0438081	0.04	0.78	0.12	0	0	1.08	0.15	1.11	2-oxoglutarate (2OG) and Fe(II)-dependent oxygenase superfamily protein (AHRD V3.3 *** AT4G25300.1)
Solyc10g075150.2	4.19302	18.2904	0.00144828	20.1767	405.363	40.04	6.87	13.62	786.36	66.06	363.67	Non-specific lipid-transfer protein (AHRD V3.3 *** M1AVB3_SOLTU)
Solyc10g086380.1	4.1884	18.232	0.000217188	0.07	1.42	0	0.1	0.11	1.83	0.83	1.6	GAI-like protein 1 (AHRD V3.3 *** A1YWN9_9ROSI)
Solyc04g074030.3	4.15642	17.8323	6.57802e-14	0.34	6.76333	0.36	0.27	0.39	9.81	2.89	7.59	Receptor protein kinase, putative (AHRD V3.3 *** A0A061FG24_THECC)
Solyc06g006070.1	4.12702	17.4726	1.95858e-05	0.736667	5.72667	0.32	1.29	0.6	11.35	2.6	3.23	Kinase-like protein (AHRD V3.3 *** C7A7L8_CORAV)
Solyc04g076970.3	4.11712	17.353	0.0163504	0.113333	2.26333	0	0.05	0.29	0.24	2.99	3.56	transcription factor-like protein (AHRD V3.3 *** AT1G58330.1)
Solyc08g068850.3	4.10454	17.2024	5.20628e-05	0.276667	6.10667	0.1	0.45	0.28	12.56	2.06	3.7	Proton pump interactor 1 (AHRD V3.3 *-* D5L6G0_SOLTU)
Solyc01g007030.3	4.07511	16.8551	0.00595884	1.11667	22.9133	0.1	0.21	3.04	3.63	16.11	49	U-box domain-containing family protein (AHRD V3.3 *** B9P691_POPTR)
Solyc09g010530.3	4.07229	16.8222	0.0146724	0.06	1.14667	0.04	0	0.14	0.12	2.49	0.83	Cation/H(+) antiporter (AHRD V3.3 *** A0A0K9NMD6_ZOSMR)
Solyc10g083290.4	4.06769	16.7686	1.10532e-06	1.43667	27.0367	0.95	1.49	1.87	54.38	4.01	22.72	cell wall acid invertase 6
Solyc03g033840.3	4.06139	16.6955	7.31965e-19	2.29	41.7233	2.38	2	2.49	65.35	19.07	40.75	P-loop containing nucleoside triphosphate hydrolases superfamily protein (AHRD V3.3 *** AT3G50940.1)
Solyc12g009780.1	4.05695	16.6442	0.00074733	0.0366667	0.716667	0	0.02	0.09	0.51	0.51	1.13	LOW QUALITY:Leucine-rich-repeat receptor-like protein (AHRD V3.3 *** A0A0D4WVW2_GOSBA)
Solyc08g079870.3	4.04389	16.4942	2.25856e-17	6.48333	120.543	4.92	5.35	9.18	154.98	57.98	148.67	subtilisin
Solyc04g074000.3	4.04274	16.4811	1.0844e-13	1.25	22.7733	0.98	1.41	1.36	36.8	8.26	23.26	Receptor protein kinase, putative (AHRD V3.3 *** A0A061FG24_THECC)
Solyc02g068680.1	4.04077	16.4586	0.000147978	0.716667	13.8133	0.11	0.46	1.58	5.11	8.15	28.18	LOW QUALITY:Cysteine/Histidine-rich C1 domain family protein (AHRD V3.3 *** A0A061G339_THECC)
Solyc11g011940.2	4.03592	16.4033	2.27453e-05	0.0733333	1.22333	0.13	0.07	0.02	1.54	0.61	1.52	Homeobox-leucine zipper family protein (AHRD V3.3 *-* B9N3B2_POPTR)
Solyc09g011590.3	4.0145	16.1616	1.13117e-05	0.926667	16.7033	1.32	0.41	1.05	30.38	2.29	17.44	Glutathione S-transferase-like protein (AHRD V3.3 *-* A8DUB0_SOLLC)
Solyc10g076240.2	4.00314	16.0349	0.00361581	0.12	2.08	0.08	0.26	0.02	5.06	0.35	0.83	Peroxidase (AHRD V3.3 *** A0A0E0NC86_ORYRU)
Solyc12g062200.1	3.99773	15.9749	3.10126e-08	2.99	58.14	3.21	2.02	3.74	68.57	68.8	37.05	LOW QUALITY:Ferredoxin--NADP reductase, chloroplastic (AHRD V3.3 --* FENR_CHLRE)
Solyc12g011090.2	3.99759	15.9733	0.000102499	0.196667	3.52667	0.16	0.08	0.35	2.68	2.71	5.19	cellulose synthase, putative (DUF1644) (AHRD V3.3 --* AT3G24740.6)
Solyc06g074990.2	3.99064	15.8965	0.0465353	0.0233333	0.44	0	0	0.07	0.58	0.14	0.6	putative high affinity nitrate transporter 2
Solyc03g113940.3	3.98914	15.88	0.000113981	0.383333	7.02667	0.29	0.03	0.83	5.38	3.84	11.86	Calmodulin binding protein-like protein (AHRD V3.3 *** AT5G62570.1)
Solyc09g011570.3	3.98773	15.8645	0.00261585	0.0766667	1.28333	0.11	0	0.12	1.56	1.29	1	Glutathione S-transferase-like protein (AHRD V3.3 *** A8DUB0_SOLLC)
Solyc03g078370.1	3.98605	15.846	2.74881e-09	0.293333	4.91333	0.43	0.31	0.14	6.2	1.95	6.59	Serine/threonine-protein kinase (AHRD V3.3 *** K4BHR6_SOLLC)
Solyc02g063250.3	3.97219	15.6945	0.00942369	0.0733333	1.30333	0.13	0	0.09	1.49	0.33	2.09	Peptide methionine sulfoxide reductase MsrA (AHRD V3.3 *** W9S0U3_9ROSA)
Solyc03g078515.1	3.97131	15.685	0.0223927	0.246667	4.62	0	0	0.74	6.86	1.88	5.12	malonyl-CoA decarboxylase family protein (AHRD V3.3 --* AT4G04320.2)
Solyc07g055490.3	3.9614	15.5775	0.000980415	0.133333	2.32667	0.15	0.09	0.16	5.51	0.63	0.84	Cytochrome P450 (AHRD V3.3 *** A0A124SAX2_CYNCS)
Solyc10g084960.2	3.93631	15.309	3.68677e-08	0.513333	8.73	0.54	0.37	0.63	14.62	2.96	8.61	Glutathione S-transferase-like protein (AHRD V3.3 *** K7VK72_SOLTU)
Solyc05g053380.3	3.93453	15.2901	0.000238741	0.283333	4.95	0.23	0.06	0.56	1.64	5.67	7.54	WRKY transcription factor 48
Solyc04g054950.3	3.92804	15.2215	0.000157251	0.286667	4.94333	0.27	0.17	0.42	10.18	1.51	3.14	NAD(P)-binding Rossmann-fold superfamily protein (AHRD V3.3 *** AT5G06060.1),Pfam:PF13561
Solyc03g026270.3	3.92459	15.1852	0.0186231	0.88	16.32	0	0.12	2.52	4.1	12.53	32.33	CBF
Solyc01g079930.2	3.91792	15.1151	0.0229652	0.0333333	0.593333	0	0.03	0.07	0.59	0.25	0.94	Xyloglucan-specific endoglucanase inhibitor 9 (AHRD V3.3 *** G8GYH9_SOLTU)
Solyc08g077740.1	3.91789	15.1148	4.23068e-06	0.126667	2.13	0.18	0.08	0.12	3.41	0.61	2.37	Leucine-rich repeat receptor-like protein kinase family protein (AHRD V3.3 *** AT2G33170.2)
Solyc01g005040.3	3.91589	15.0939	4.09609e-05	0.366667	6.05	0.74	0.17	0.19	11.3	2.7	4.15	CASP-like protein (AHRD V3.3 *** K4AS71_SOLLC)
Solyc06g006020.2	3.89461	14.8728	4.89239e-08	5.12667	15.45	0.53	14.42	0.43	29.56	3.98	12.81	Non-specific serine/threonine protein kinase (AHRD V3.3 *** M1ANR5_SOLTU)
Solyc01g007040.3	3.88897	14.8148	0.0106259	0.89	15.7667	0.38	0.19	2.1	1.65	10.71	34.94	U-box domain-containing family protein (AHRD V3.3 *-* B9P691_POPTR)
Solyc09g059477.1	3.88829	14.8079	0.047504	0.0266667	0.45	0	0.08	0	0.67	0.48	0.2	Transducin/WD40 repeat-like superfamily protein (AHRD V3.3 --* AT3G06880.5)
Solyc12g005720.1	3.88719	14.7965	0.0232425	0.156667	2.64333	0.09	0.28	0.1	5.48	0.23	2.22	Cysteine-rich RLK (Receptor-like kinase) protein (AHRD V3.3 *** G7IKM1_MEDTR)
Solyc03g098740.1	3.86955	14.6167	0.000300755	1.96667	32.5133	3.05	1.17	1.68	76.77	4.35	16.42	Kunitz trypsin inhibitor (AHRD V3.3 *** B8Y888_TOBAC)
Solyc08g082110.3	3.8654	14.5747	7.13584e-07	1.13333	18.9533	0.57	0.74	2.09	11.53	9.33	36	WRKY transcription factor 54
Solyc06g033920.1	3.86417	14.5623	7.08699e-06	0.146667	2.45333	0.06	0.05	0.33	2.26	2.08	3.02	Leucine-rich repeat receptor-like protein kinase family protein (AHRD V3.3 *** AT3G24240.1)
Solyc06g036110.1	3.85999	14.5203	8.85818e-11	5.29333	87.4933	5.12	3.78	6.98	29.44	106	127.04	LOW QUALITY:Calcium-dependent lipid-binding (CaLB domain) family protein (AHRD V3.3 *** AT5G23950.2)
Solyc05g053600.3	3.84933	14.4133	7.60153e-10	0.113333	1.83	0.12	0.1	0.12	2.47	0.82	2.2	Pleiotropic drug resistance ABC transporter (AHRD V3.3 *** W0TUG3_ACAMN)
Solyc11g072470.2	3.83106	14.2319	0.0185606	0.133333	2.05	0.4	0	0	2.85	1.41	1.89	LOB domain-containing protein, putative (AHRD V3.3 *** B9SK21_RICCO)
Solyc03g120260.3	3.82772	14.199	5.60365e-07	1.02333	16.0367	1.19	0.88	1	23.49	3.25	21.37	Coatomer beta subunit, putative (AHRD V3.3 *-* B9SQC0_RICCO)
Solyc12g042480.2	3.813	14.0548	4.81393e-08	0.743333	11.7367	0.72	0.49	1.02	19.86	4	11.35	Cytochrome P450 family protein (AHRD V3.3 *** B9HFW5_POPTR)
Solyc08g068710.1	3.81266	14.0515	0.000121806	0.643333	10.3333	0.48	0.49	0.96	14.58	2.05	14.37	Tyramine n-hydroxycinnamoyl transferase (AHRD V3.3 *** Q5D8C0_CAPAN)
Solyc04g054690.3	3.81178	14.043	1.14027e-08	0.91	14.65	0.36	0.71	1.66	10.1	11.2	22.65	ascorbate oxidase
Solyc05g015800.3	3.80992	14.0249	0.0338191	0.0433333	0.656667	0	0.03	0.1	0.32	0.25	1.4	Alcohol acyl transferase (AHRD V3.3 *** Q6QLX4_SOLLC)
Solyc07g055690.1	3.80989	14.0246	2.67318e-09	0.683333	10.7267	0.55	0.65	0.85	11.96	3.83	16.39	Serine/threonine-protein kinase (AHRD V3.3 *** G4XXY5_NICAT)
Solyc08g079855.1	3.80387	13.9662	2.97938e-06	1.78	28.4333	2.12	1.87	1.35	45.22	5.94	34.14	hydroxyproline-rich glycoprotein family protein (AHRD V3.3 --* AT2G33490.4)
Solyc10g079320.2	3.8035	13.9627	0.000960562	0.233333	3.72	0.07	0.15	0.48	1.3	2.04	7.82	Glycosyltransferase (AHRD V3.3 *** K4D2H3_SOLLC)
Solyc01g086660.2	3.80252	13.9532	8.2194e-07	1.63	26.64	1.68	0.65	2.56	41.44	14.29	24.19	LOW QUALITY:agenet domain protein (DOMAIN OF UNKNOWN FUNCTION 724 2) (AHRD V3.3 --* AT1G11420.1)
Solyc07g039410.3	3.78511	13.7858	1.94246e-09	0.57	8.94	0.42	0.28	1.01	12.09	4.92	9.81	EDNR2GH3 protein (AHRD V3.3 *** E0Y3V4_9SOLN)
Solyc02g087540.2	3.78268	13.7626	0.0120638	1.32333	21.6133	0.48	0.3	3.19	9.65	13.45	41.74	P-loop containing nucleoside triphosphate hydrolases superfamily protein (AHRD V3.3 *** AT3G28510.1)
Solyc02g071970.1	3.78072	13.7439	0.0241568	0.136667	2.13333	0.13	0	0.28	2.01	1.3	3.09	LOW QUALITY:F-box and Leucine Rich Repeat domains containing protein (AHRD V3.3 --* AT1G80960.6)
Solyc07g065165.1	3.77828	13.7207	0.00319754	0.3	4.86333	0	0.12	0.78	6.51	3.35	4.73	Pirin-like protein (AHRD V3.3 *** A0A0B2SAS7_GLYSO)
Solyc10g076480.2	3.77586	13.6977	3.62065e-07	1.01667	15.84	0.69	0.59	1.77	19.44	5.02	23.06	Ammonium transporter (AHRD V3.3 *** K4D1Z0_SOLLC)
Solyc04g007760.3	3.77526	13.692	4.61778e-08	2.08667	33.1867	0.75	2.01	3.5	30.3	21.14	48.12	Sn-1 protein (AHRD V3.3 *** Q42393_CAPAN)
Solyc04g079760.3	3.77027	13.6447	8.07041e-06	2.09	34.0067	1.86	0.3	4.11	17.6	32.79	51.63	Structural constituent of ribosome, putative (AHRD V3.3 *** A0A061EZC6_THECC)
Solyc07g006480.3	3.76319	13.5779	0.00508341	4.65	65.1133	1.91	1.06	10.98	35.86	49.3	110.18	Receptor-like kinase (AHRD V3.3 *** D4QD70_DIACA)
Solyc04g007620.1	3.75272	13.4797	0.021878	0.406667	6.36667	0.46	0	0.76	1.34	7.95	9.81	LOW QUALITY:mediator of RNA polymerase II transcription subunit (AHRD V3.3 *** AT2G01300.1)
Solyc08g068870.3	3.75022	13.4564	1.49695e-34	4.64	69.4933	3.66	5.2	5.06	79.91	50.13	78.44	aspartate protease family protein
Solyc12g009520.2	3.74773	13.4332	8.90017e-14	0.766667	11.29	0.83	0.71	0.76	12.94	4.79	16.14	Leucine-rich-repeat receptor-like protein (AHRD V3.3 *** A0A0D4WVW2_GOSBA)
Solyc08g065590.2	3.73305	13.2972	0.0384288	0.143333	2.04667	0.43	0	0	3.23	0.71	2.2	Vacuolar processing enzyme (AHRD V3.3 *** Q9SMD0_SOLLC)
Solyc12g100270.2	3.73129	13.281	0.0170308	1.19333	18.0233	1.14	0.67	1.77	46.68	2.66	4.73	Fatty acid hydroxylase superfamily (AHRD V3.3 *** AT1G02205.2)
Solyc02g062890.2	3.7216	13.192	0.000281038	0.37	5.28667	0.17	0.66	0.28	10.01	0.8	5.05	polyol monosaccharide transporter 5
Solyc12g005640.2	3.7172	13.152	0.00210919	0.213333	3.11333	0.35	0	0.29	1.82	3.06	4.46	R2R3MYB transcription factor 68
Solyc05g056380.3	3.71486	13.1306	0.00773526	0.143333	2.13667	0	0.25	0.18	2.67	1.04	2.7	patatin-like phospholipase domain protein (AHRD V3.3 *** AT1G76980.1)
Solyc06g053930.3	3.71442	13.1266	0.00727345	0.236667	3.50667	0.14	0.42	0.15	3.34	1.4	5.78	Calmodulin, putative (AHRD V3.3 *** B9RTI5_RICCO)
Solyc02g063541.1	3.7086	13.0737	0.000731617	0.203333	2.91667	0.32	0.13	0.16	0.76	1.95	6.04	1-aminocyclopropane-1-carboxylate synthase (AHRD V3.3 *** O81143_SOLLC)
Solyc12g096880.2	3.70573	13.0477	2.17816e-08	1.17	17.27	0.74	1.24	1.53	12.54	7.85	31.42	Disease resistance protein (TIR-NBS-LRR class) family (AHRD V3.3 *-* AT3G44670.2)
Solyc04g079730.1	3.70348	13.0274	1.41444e-06	1.45333	21.3567	1.34	0.94	2.08	4.57	22.85	36.65	allene oxide synthase
Solyc01g090320.3	3.68121	12.8279	0.0139033	0.153333	2.24667	0.22	0	0.24	1.41	1.97	3.36	Ethylene-responsive transcription factor, putative (AHRD V3.3 *** B9RD03_RICCO)
Solyc04g078800.3	3.68075	12.8238	0.00334293	0.103333	1.46	0	0.15	0.16	2.1	0.54	1.74	Lipase (AHRD V3.3 *** A0A0B2PU23_GLYSO)
Solyc10g086690.2	3.68008	12.8178	7.74593e-13	2.34667	32.9667	1.92	3.05	2.07	14.97	30.54	53.39	Phosphatidylinositol:ceramide inositolphosphotransferase (AHRD V3.3 *** IPCS_ORYSI)
Solyc09g089790.3	3.67174	12.744	2.89768e-05	0.153333	2.17333	0.19	0.11	0.16	3.57	1.3	1.65	2-oxoglutarate (2OG) and Fe(II)-dependent oxygenase superfamily protein (AHRD V3.3 *** AT1G06620.1)
Solyc05g009340.1	3.6414	12.4787	0.0021961	1.75667	25.8167	2.1	1.74	1.43	7.15	13.33	56.97	LOW QUALITY:BnaC02g18280D protein (AHRD V3.3 *-* A0A078CZZ8_BRANA)
Solyc05g051583.1	3.64136	12.4784	1.51167e-05	0.176667	2.42667	0.17	0.14	0.22	2.82	1.05	3.41	F-box family protein, putative (AHRD V3.3 *** A0A061FZW6_THECC)
Solyc01g107790.2	3.64041	12.4702	0.00137004	0.14	1.87	0.27	0.05	0.1	1.41	1	3.2	Leucine-rich repeat receptor-like protein kinase family (AHRD V3.3 *** A0A0K9PL83_ZOSMR)
Solyc09g011550.2	3.63998	12.4664	0.00657866	0.91	13.44	0.64	0.07	2.02	30.22	2.94	7.16	Glutathione S-transferase (AHRD V3.3 *** C0LF68_CAPAN)
Solyc02g078660.3	3.63391	12.4141	9.56075e-07	0.186667	2.15	0.2	0.25	0.11	0.81	2	3.64	Hydroxyproline-rich glycoprotein family protein (AHRD V3.3 *-* AT1G61080.6)
Solyc02g077290.2	3.63386	12.4137	0.00207272	0.0566667	0.78	0.08	0.02	0.07	1.57	0.14	0.63	glutamate receptor 1.2
Solyc02g031990.1	3.63342	12.4099	4.57012e-05	1.38333	20.02	0.6	1.23	2.32	35.23	7.44	17.39	LOW QUALITY:VQ motif-containing protein, putative (AHRD V3.3 *-* A0A061DVP3_THECC)
Solyc10g055760.2	3.63055	12.3852	2.6126e-09	12.2867	177.187	8.24	5.91	22.71	147.41	123.88	260.27	NAC domain protein NAC6
Solyc01g086730.3	3.63008	12.3812	0.0117821	0.123333	1.7	0.14	0	0.23	1.64	0.87	2.59	magnesium transporter, putative (DUF803) (AHRD V3.3 *** AT3G26670.4)
Solyc08g066270.2	3.62967	12.3777	7.20318e-05	0.09	1.28667	0.08	0.07	0.12	1.33	0.59	1.94	kinase family with leucine-rich repeat domain-containing protein (AHRD V3.3 *** AT5G25930.1)
Solyc01g109720.3	3.62625	12.3484	3.4038e-09	0.97	14.74	0.97	0.46	1.48	17.09	7.69	19.44	alpha/beta-Hydrolases superfamily protein (AHRD V3.3 *** AT2G18360.1)
Solyc08g068730.1	3.60345	12.1547	0.00306688	1.92333	25.22	4.94	0.5	0.33	46.67	5.9	23.09	Tyramine n-hydroxycinnamoyl transferase (AHRD V3.3 *** Q5D8C0_CAPAN)
Solyc12g009220.2	3.60339	12.1542	3.23854e-07	15.1967	217.363	8.76	6.29	30.54	120.4	206.85	324.84	jasmonate ZIM-domain protein 1
Solyc03g082530.1	3.60227	12.1448	0.0011871	1.64333	23.6633	0.76	1.58	2.59	8.2	17.58	45.21	Small auxin up-regulated RNA37
Solyc10g081570.2	3.60172	12.1402	2.59739e-10	27.05	361.587	32.5	18.76	29.89	113	376.67	595.09	Marmande
Solyc03g111793.1	3.60057	12.1305	3.3144e-11	2.64	35.9667	2.32	2.09	3.51	45.32	13.92	48.66	Receptor-like protein kinase (AHRD V3.3 *** Q8LP72_TOBAC)
Solyc01g005220.3	3.59075	12.0483	2.31374e-07	0.483333	6.23667	0.91	0.32	0.22	9.28	2.85	6.58	MACPF domain-containing protein (AHRD V3.3 *** A0A0B2Q4M6_GLYSO)
Solyc02g072470.3	3.59014	12.0431	6.01413e-12	0.216667	2.89	0.23	0.14	0.28	2.9	1.78	3.99	LRR receptor-like kinase (AHRD V3.3 *** A0A072V4N4_MEDTR)
Solyc08g074682.1	3.5832	11.9854	0.000548019	0.62	8.66333	0.34	0.23	1.29	18.93	3.83	3.23	polyphenol oxidase precursor
Solyc02g062390.3	3.56812	11.8607	0.0290803	1.14	14.83	3.05	0	0.37	34.65	5.14	4.7	Dehydrin (AHRD V3.3 *** E7BXD9_JATCU)
Solyc08g067340.3	3.56585	11.842	6.70022e-07	5.56	73.2267	4.03	7.16	5.49	150.51	20.52	48.65	WRKY transcription factor 46
Solyc08g068680.3	3.56385	11.8256	0.0378718	1.37333	19.31	0.48	0.16	3.48	13.64	9.44	34.85	aromatic amino acid decarboxylase 1A
Solyc08g062490.3	3.56024	11.7961	1.67465e-07	1.72667	23.13	1.06	1.78	2.34	33.91	7.38	28.1	WRKY transcription factor 50
Solyc11g006030.1	3.55503	11.7536	0.0163605	0.163333	2.27667	0	0.04	0.45	2.73	1.29	2.81	U-box domain-containing family protein (AHRD V3.3 *** U5FLQ4_POPTR)
Solyc08g081555.1	3.53595	11.5991	1.17001e-05	3.00667	39.4333	3.4	1.65	3.97	13.55	20.55	84.2	1-aminocyclopropane-1-carboxylate synthase (AHRD V3.3 *-* Q96579_SOLLC)
Solyc04g009440.3	3.53125	11.5614	2.00764e-08	9.07	121.013	5.72	5.37	16.12	90	71.15	201.89	NAC domain protein AY498713
Solyc07g066330.3	3.52478	11.5097	0.000615049	0.163333	2.05333	0.35	0.14	0	2.71	1.71	1.74	NAC domain-containing protein (AHRD V3.3 *** W0C8Y8_9FABA)
Solyc08g075570.3	3.52368	11.5009	0.00114745	0.0633333	0.783333	0.04	0.04	0.11	0.59	0.46	1.3	Sodium:solute symporter family protein (AHRD V3.3 *** G7K6S1_MEDTR)
Solyc05g009090.2	3.51972	11.4694	0.004044	0.0966667	1.24667	0	0.14	0.15	1.1	0.6	2.04	Receptor-like protein kinase (AHRD V3.3 *** D3G6F0_CAPAN)
Solyc01g108780.3	3.51755	11.4522	0.0445854	0.193333	3.10333	0.15	0.39	0.04	0.09	1.12	8.1	methylketone synthase 1a
Solyc09g059085.1	3.51645	11.4435	0.00220989	0.26	3.29333	0.58	0.2	0	3.67	3.29	2.92	DNA-directed RNA polymerase subunit beta (AHRD V3.3 --* RPOB_LEMMI)
Solyc01g090300.2	3.51443	11.4275	0.0345922	0.343333	4.67333	0	0.1	0.93	1.45	8.55	4.02	Ethylene-responsive transcription factor, putative (AHRD V3.3 *** B9RD03_RICCO)
Solyc09g011630.3	3.50421	11.3468	0.000766473	2.79667	34.8867	1.83	4.58	1.98	80.16	3.45	21.05	putative glutathione S-transferase T2
Solyc12g042730.1	3.50302	11.3374	0.0217729	0.23	2.96667	0.5	0	0.19	2.9	2.57	3.43	LOW QUALITY:VQ motif-containing protein (AHRD V3.3 *** AT1G80450.1)
Solyc11g011240.1	3.49717	11.2915	0.000328438	0.316667	3.89	0.53	0.2	0.22	5.89	1.11	4.67	geranylgeranyl pyrophosphate synthase 1
Solyc08g075540.4	3.48503	11.1969	4.98985e-11	5.71	70.6867	7.97	3.5	5.66	103.51	29.58	78.97	alternative oxidase 1au
Solyc04g048900.3	3.4774	11.1378	4.11931e-16	25.8167	319.923	19.79	19.66	38	323.94	217.06	418.77	Calreticulin (AHRD V3.3 *** G7KRL3_MEDTR)
Solyc07g064650.2	3.47518	11.1207	4.93858e-07	0.76	9.26333	1.26	0.39	0.63	9.66	4.89	13.24	senescence regulator (Protein of unknown function, DUF584) (AHRD V3.3 *-* AT4G21970.1)
Solyc09g075910.1	3.46875	11.0713	7.81841e-10	0.413333	4.98	0.33	0.6	0.31	4.14	3.01	7.79	Serine/threonine-protein kinase (AHRD V3.3 *** K4CVG8_SOLLC)
Solyc09g074280.1	3.4646	11.0395	4.51156e-05	0.62	7.30333	1.26	0.39	0.21	6.07	3.33	12.51	LOW QUALITY:Ankyrin repeat-containing protein (AHRD V3.3 *** A0A118K274_CYNCS)
Solyc03g119590.1	3.46434	11.0375	5.43931e-06	11.5633	156.423	13.63	9.47	11.59	319.2	49.25	100.82	LOW QUALITY:NIMIN2c protein (AHRD V3.3 *** A0FJY4_TOBAC)
Solyc12g049250.2	3.46373	11.0328	0.0342964	4.03333	51.7033	3.14	3.56	5.4	2.03	107.72	45.36	alpha-L-arabinofuranosidase 1 (AHRD V3.3 --* AT3G10740.4)
Solyc08g016270.2	3.46226	11.0216	0.00240633	0.363333	4.67667	0.16	0.07	0.86	5.28	1.14	7.61	Leucine-rich receptor-like kinase family protein, putative (AHRD V3.3 *** A0A072UHL0_MEDTR)
Solyc06g072670.3	3.45966	11.0018	0.00067712	0.25	3.13667	0.04	0.32	0.39	1.36	3.43	4.62	hydroxysteroid dehydrogenase 1 (AHRD V3.3 *** AT5G50700.1)
Solyc09g075920.1	3.45857	10.9934	1.73079e-07	0.233333	2.89	0.16	0.16	0.38	3.19	1.69	3.79	Serine/threonine-protein kinase (AHRD V3.3 *** K4CVG9_SOLLC)
Solyc07g063730.2	3.43762	10.835	0.0211124	0.0266667	0.316667	0.03	0.04	0.01	0.68	0.11	0.16	Serine/threonine-protein kinase (AHRD V3.3 *** M1CC72_SOLTU)
Solyc04g071780.3	3.43532	10.8177	0.0016654	0.18	2.09667	0.35	0.06	0.13	1.55	0.76	3.98	Cytochrome P450 (AHRD V3.3 *** A0A0B0NSU6_GOSAR)
Solyc03g082690.3	3.43259	10.7972	9.99369e-23	1.88667	21.62	2.06	2.06	1.54	22.29	13.24	29.33	U-box domain-containing protein 43 (AHRD V3.3 *** W9S1U9_9ROSA)
Solyc02g005115.1	3.43201	10.7929	3.33262e-06	0.77	9.02667	0.31	0.94	1.06	9	8.89	9.19	Glycosyltransferase (AHRD V3.3 *-* M1ARN9_SOLTU)
Solyc10g083690.3	3.43117	10.7866	0.00018867	0.576667	6.69333	0.85	0.69	0.19	13.84	2.17	4.07	Cytochrome P450 (AHRD V3.3 *** Q8H0I7_PETHY)
Solyc06g034370.1	3.42599	10.748	1.10926e-11	6.33	77.8	7.46	3.6	7.93	70.36	48.2	114.84	Plant invertase/pectin methylesterase inhibitor superfamily protein (AHRD V3.3 *** AT5G62350.1)
Solyc02g080050.1	3.41539	10.6693	0.0169141	0.34	4.58667	0.33	0.14	0.55	1.59	6.09	6.08	Cysteine-rich receptor-kinase-like protein (AHRD V3.3 *-* A0A072VRC1_MEDTR)
Solyc11g018800.2	3.41138	10.6397	0.00411029	0.333333	3.99667	0.17	0.4	0.43	2.27	0.92	8.8	Peroxidase (AHRD V3.3 *** K4D6T3_SOLLC)
Solyc11g011180.2	3.41091	10.6362	8.68194e-07	0.436667	5.15333	0.37	0.49	0.45	7.51	1.37	6.58	Leucine-rich receptor-like kinase family protein, putative (AHRD V3.3 *** G7JP58_MEDTR)
Solyc06g073830.1	3.4055	10.5964	0.0213765	1.99667	25.2167	1.61	0	4.38	7.99	13.63	54.03	Calcium-binding protein (AHRD V3.3 *** A0A199V9T9_ANACO)
Solyc00g145170.2	3.40543	10.5958	0.0026557	0.52	4.23667	0.68	0.27	0.61	4.35	7.9	0.46	Proteinase inhibitor II (AHRD V3.3 *** Q3S493_SOLTU)
Solyc01g005760.3	3.39998	10.5559	1.97842e-20	1.74667	20.6567	1.56	1.33	2.35	24.41	14.79	22.77	Leucine-rich repeat receptor-like protein kinase family protein (AHRD V3.3 *** AT4G26540.1)
Solyc01g014840.3	3.39859	10.5457	3.52506e-13	3.06333	30.2033	3.19	2.75	3.25	24.68	21.14	44.79	disease resistance protein (TIR-NBS-LRR class) (AHRD V3.3 *** AT5G17680.2)
Solyc05g008960.3	3.39838	10.5442	0.00033074	0.336667	3.88	0.66	0.03	0.32	3.79	2.36	5.49	Kinase family protein (AHRD V3.3 *** D7KAJ2_ARALL)
Solyc12g008500.2	3.39708	10.5347	2.6126e-09	1.27333	14.73	1.77	0.91	1.14	21.06	5.2	17.93	Receptor-like protein kinase (AHRD V3.3 *** A0A0K9PZN1_ZOSMR)
Solyc12g044950.2	3.39081	10.489	3.63922e-06	1.79667	31.73	2.2	1.08	2.11	68.84	7.64	18.71	lipid desaturase
Solyc03g094120.3	3.38488	10.446	0.0450877	0.11	1.10333	0.29	0	0.04	2.07	0.36	0.88	Glycosyltransferase (AHRD V3.3 *** A0A164WZ41_DAUCA)
Solyc05g009550.3	3.38269	10.4301	1.62216e-06	0.373333	4.58333	0.52	0.33	0.27	3.47	2.17	8.11	Regulator of Vps4 activity in the MVB pathway protein, putative (AHRD V3.3 *** A0A061ECG5_THECC)
Solyc01g007010.2	3.38246	10.4285	0.00122501	0.41	4.79333	0.31	0.28	0.64	1.6	2.02	10.76	U-box domain-containing family protein (AHRD V3.3 *** B9P691_POPTR)
Solyc07g055670.1	3.38008	10.4113	1.65232e-06	1.39667	16.5267	0.47	1.84	1.88	19.3	9.09	21.19	Serine/threonine-protein kinase (AHRD V3.3 *-* A0A0D4BTY2_SOLPN)
Solyc03g115930.2	3.37429	10.3696	0.000979409	5.74667	71.52	4.59	0.47	12.18	82.38	37.43	94.75	Calcium-binding EF-hand family protein (AHRD V3.3 *-* AT5G39670.1)
Solyc01g007220.3	3.37199	10.3531	5.59946e-11	7.69667	90.87	6.2	7.03	9.86	56.17	63.74	152.7	Late embryogenesis abundant (LEA) hydroxyproline-rich glycoprotein family (AHRD V3.3 *** AT3G52470.1)
Solyc09g011860.3	3.36783	10.3233	4.70639e-07	3.48333	40.75	3.05	2.08	5.32	16.62	28.17	77.46	O-fucosyltransferase family protein (AHRD V3.3 *** AT3G54100.1)
Solyc06g075690.3	3.36071	10.2725	0.00865744	6.19333	79.5167	3.56	2.56	12.46	30.31	67.33	140.91	auxin-regulated protein AF416289
Solyc02g005060.2	3.35813	10.2541	0.000579503	0.383333	4.32	0.78	0.29	0.08	6.35	2.49	4.12	Guanylate-binding family protein (AHRD V3.3 *-* AT5G46070.1)
Solyc10g076500.2	3.34918	10.1907	4.46503e-09	0.39	4.46333	0.27	0.36	0.54	3.51	2.69	7.19	Leucine-rich-repeat receptor-like protein (AHRD V3.3 *** A0A0D4WVW2_GOSBA)
Solyc06g033860.2	3.34892	10.1888	0.00605786	0.106667	1.20333	0.13	0.05	0.14	2.57	0.63	0.41	Glutamate dehydrogenase (AHRD V3.3 *** K4C4L0_SOLLC)
Solyc04g057830.1	3.34857	10.1864	0.00215314	1.01	11.7267	0.48	1.1	1.45	3.73	5.6	25.85	LOW QUALITY:DUF4228 domain protein (AHRD V3.3 *** G7K362_MEDTR)
Solyc03g026230.1	3.33821	10.1135	5.10681e-05	0.953333	10.4533	0.94	1.25	0.67	3.58	4.91	22.87	Protein DETOXIFICATION (AHRD V3.3 *** K4BF96_SOLLC)
Solyc05g012430.1	3.32263	10.0049	0.000373029	0.966667	11.1767	0.7	0.3	1.9	10.62	3.6	19.31	LOW QUALITY:Leucine-rich repeat receptor-like protein kinase family protein (AHRD V3.3 *-* AT4G08850.1)
Solyc05g009040.3	3.32001	9.98671	0.000209242	0.14	1.58	0.04	0.13	0.25	1.69	0.91	2.14	Receptor-like protein kinase (AHRD V3.3 *** D3G6F0_CAPAN)
Solyc03g078490.3	3.31784	9.97174	1.82893e-05	3.41	37.79	3.93	2.42	3.88	60.96	6.05	46.36	Glycosyltransferase (AHRD V3.3 *** K4BHS7_SOLLC)
Solyc10g052600.1	3.31678	9.96435	0.00164026	0.183333	2.01	0.18	0.37	0	1.64	2.29	2.1	LOW QUALITY:S-adenosyl-L-methionine-dependent methyltransferases superfamily protein (AHRD V3.3 *** A0A061GFE0_THECC)
Solyc09g083360.3	3.3057	9.88816	2.4219e-07	1.13	12.4767	1.34	0.51	1.54	5.65	11.5	20.28	Basic helix-loop-helix (BHLH) family transcription factor (AHRD V3.3 --* A0A0K9PZ13_ZOSMR)
Solyc04g071085.1	3.29532	9.81725	2.43343e-08	37.0867	465.923	37.57	30.53	43.16	842.19	227.36	328.22	Hydroxyproline-rich glycoprotein (AHRD V3.3 *** Q8H9E0_SOLTU)
Solyc05g008980.2	3.29258	9.79865	5.89061e-13	0.95	10.34	0.66	1	1.19	8.31	7.82	14.89	Kinase family protein (AHRD V3.3 *** D7KAJ2_ARALL)
Solyc11g005630.1	3.29092	9.78737	1.22583e-09	3.90667	43.4033	1.93	3.79	6	34.09	30.47	65.65	Serine/threonine-protein kinase (AHRD V3.3 *** K4D4H6_SOLLC)
Solyc10g024490.2	3.29076	9.78627	0.00134086	0.146667	1.59667	0.22	0.08	0.14	3.48	0.7	0.61	Peptide transporter, putative (AHRD V3.3 *** B9S1I2_RICCO)
Solyc12g036390.2	3.28973	9.77931	1.12477e-05	0.78	8.55333	0.73	0.51	1.1	13.77	2.38	9.51	Calmodulin binding protein-like, putative (AHRD V3.3 *** A0A061G202_THECC)
Solyc05g025820.3	3.28969	9.77904	1.44971e-05	0.266667	2.91667	0.22	0.22	0.36	2.62	1.65	4.48	Kinase family protein (AHRD V3.3 *-* U5GAR5_POPTR)
Solyc06g066590.3	3.28389	9.73982	0.000302088	0.753333	8.66	1.1	0.32	0.84	11.34	4.34	10.3	Plant cadmium resistance 2 (AHRD V3.3 *** A0A0K9NVT8_ZOSMR)
Solyc01g107830.3	3.28383	9.73939	0.00809295	0.123333	1.30333	0.25	0.04	0.08	1.19	0.54	2.18	Glycosyltransferase (AHRD V3.3 *** K4B2Z9_SOLLC)
Solyc10g076550.1	3.28136	9.72272	4.50943e-16	2.66	28.7433	2.42	2.77	2.79	31.19	16.64	38.4	Protein kinase family protein (AHRD V3.3 *-* AT3G25490.1)
Solyc09g092290.1	3.27251	9.66324	0.0256677	0.0333333	0.333333	0.04	0.06	0	0.23	0.31	0.46	Ph-3 resistance protein (AHRD V3.3 *** A0A060D304_SOLPI)
Solyc11g071990.2	3.26606	9.62012	0.00018867	0.283333	2.93333	0.36	0.26	0.23	2.23	1.1	5.47	Apoptosis-inducing factor, putative (AHRD V3.3 *** B9SD10_RICCO)
Solyc06g075520.3	3.26553	9.61664	5.89286e-16	1.89333	19.81	1.5	2.05	2.13	17.85	14.15	27.43	Dehydroascorbate reductase (AHRD V3.3 *-* Q1G0W3_SOLLC),Pfam:PF13410
Solyc06g071810.1	3.26491	9.61248	2.3058e-08	8.56333	94.5367	5.1	5.82	14.77	70.18	64.14	149.29	Leucine-rich repeat receptor-like kinase (AHRD V3.3 *** K4C8Q3_SOLLC)
Solyc04g005610.3	3.25817	9.56767	0.00174707	0.686667	6.98333	1.33	0.68	0.05	11.11	6.91	2.93	NAC domain protein NAC2
Solyc09g082870.2	3.25737	9.56239	0.010629	3.76	42.3767	1.52	1.35	8.41	20.03	38.79	68.31	Calcium-transporting ATPase (AHRD V3.3 *** M1DTS0_SOLTU)
Solyc10g085010.2	3.25628	9.55518	1.19273e-07	5.61333	60.4333	5.31	3.53	8	54.09	24.54	102.67	PAR1 protein (AHRD V3.3 *** A0A061EYI9_THECC)
Solyc11g007410.2	3.24313	9.46849	8.22241e-08	5.81667	64.1533	4.58	8.04	4.83	86.06	27.3	79.1	Receptor-like protein kinase (AHRD V3.3 *-* A0A061EYK6_THECC)
Solyc00g005094.1	3.23329	9.40411	0.000119856	1.56	16.79	1.75	0.69	2.24	30.25	5.99	14.13	Glucose-6-phosphate 1-dehydrogenase 3, chloroplastic (AHRD V3.3 --* G6PD3_ARATH)
Solyc00g095860.1	3.22463	9.34784	1.79718e-07	6.31667	66.0833	6.7	5.87	6.38	26.24	47.56	124.45	1-aminocyclopropane-1-carboxylate synthase (AHRD V3.3 *** Q96579_SOLLC)
Solyc01g098590.3	3.22357	9.34095	2.18975e-08	16.4433	175.097	17.5	6.71	25.12	120.55	136.39	268.35	Phosphoglycerate mutase family protein (AHRD V3.3 *** AT3G05170.1)
Solyc03g093080.3	3.22235	9.33306	0.0188881	17.91	197.723	8.89	5.38	39.46	67.92	175.23	350.02	Xyloglucan endotransglucosylase/hydrolase (AHRD V3.3 *** K4BII5_SOLLC)
Solyc11g007420.1	3.21862	9.30895	2.41024e-06	3.69	40.87	4.27	1.72	5.08	56.44	24.11	42.06	LOW QUALITY:Receptor-like protein kinase (AHRD V3.3 *-* Q9M576_ORYSA)
Solyc05g015850.3	3.21572	9.29027	0.00130665	1.26333	12.96	1.56	1.51	0.72	28.48	2.69	7.71	WRKY transcription factor 75
Solyc02g062550.3	3.20771	9.23885	1.36418e-07	1.83333	18.79	1.41	2.08	2.01	9.17	11.85	35.35	P-loop containing nucleoside triphosphate hydrolases superfamily protein (AHRD V3.3 *** AT3G50940.1)
Solyc12g006380.2	3.20356	9.21229	2.33748e-07	8.66667	88.2667	9.17	9.04	7.79	179.86	34.36	50.58	2-oxoglutarate-dependent dioxygenase
Solyc03g093130.3	3.19592	9.16364	0.0246225	8.12667	89.3967	2.38	4.11	17.89	25.44	76.39	166.36	xyloglucan endotransglucosylase-hydrolase 3
Solyc02g063480.2	3.19486	9.1569	4.62448e-05	0.21	2.11	0.14	0.31	0.18	1.99	1.3	3.04	LOW QUALITY:Eukaryotic aspartyl protease family protein (AHRD V3.3 *** AT1G03230.1)
Solyc03g119370.2	3.1932	9.14636	0.000518774	0.183333	1.84333	0.16	0.16	0.23	1.37	1.7	2.46	R2R3MYB transcription factor 62
Solyc04g009860.3	3.19124	9.13398	2.00434e-06	5.51	54.5233	11.1	2.02	3.41	85.64	28.82	49.11	2-oxoglutarate (2OG) and Fe(II)-dependent oxygenase superfamily protein (AHRD V3.3 *** AT1G06620.1)
Solyc08g007820.1	3.19092	9.13192	1.83411e-05	8.06333	83.31	7.61	6.83	9.75	17.78	75.89	156.26	C-repeat binding factor (AHRD V3.3 *** A0A0B5KMN4_ACTCH)
Solyc06g009110.3	3.18996	9.12588	1.06762e-09	3.29667	33.99	3.16	2.05	4.68	26.05	21.49	54.43	Eukaryotic aspartyl protease family protein (AHRD V3.3 *** AT4G33490.2)
Solyc12g056360.1	3.1898	9.12483	0.00110728	1.13	11.9867	1.1	0.2	2.09	14.66	5.31	15.99	Thaumatin-like protein (AHRD V3.3 *** TLP_ACTDE)
Solyc04g079420.3	3.18559	9.09828	7.48767e-11	6.42333	63.32	10.83	3.65	4.79	56.77	40.6	92.59	Disease resistance protein (CC-NBS-LRR class) family protein (AHRD V3.3 *** G7I4I5_MEDTR)
Solyc08g063130.3	3.18459	9.09195	9.19628e-14	1.43333	14.32	1.12	2	1.18	20.4	10.11	12.45	FAD/NAD(P)-binding oxidoreductase family protein (AHRD V3.3 *** AT5G05320.1)
Solyc03g033790.3	3.18234	9.07778	9.50386e-07	0.596667	6.20333	0.46	0.24	1.09	6.63	4.97	7.01	P-loop containing nucleoside triphosphate hydrolases superfamily protein (AHRD V3.3 *** AT3G50940.1)
Solyc01g098440.2	3.17383	9.02437	3.54273e-06	0.896667	12.1233	0.95	1.52	0.22	7.22	8.96	20.19	Kinase family protein (AHRD V3.3 *** B9I821_POPTR)
Solyc03g120110.3	3.17036	9.00274	1.04593e-06	0.503333	5.08667	0.53	0.3	0.68	7.87	2.03	5.36	Serine/threonine-protein kinase (AHRD V3.3 *** A0A178VFP7_ARATH)
Solyc01g086670.3	3.1667	8.97989	5.42866e-06	4.05333	42.5967	2.68	2.49	6.99	66.8	20.09	40.9	LOW QUALITY:Expressed protein-RZ53 (AHRD V3.3 --* E0CW61_9ORYZ)
Solyc08g078060.3	3.16628	8.97726	9.68593e-10	6.47	63.0967	7.67	6.01	5.73	27.48	52.23	109.58	transmembrane protein (AHRD V3.3 *** AT5G61630.1)
Solyc11g008530.2	3.16433	8.96516	1.22583e-09	1.89	18.49	1.95	2.13	1.59	32.47	7.74	15.26	Dicer-like 2d
Solyc08g068690.1	3.1605	8.94139	4.02e-05	8.09667	84.3633	7.62	2.25	14.42	78.82	40.35	133.92	Tyramine n-hydroxycinnamoyl transferase (AHRD V3.3 *** Q5D8C0_CAPAN)
Solyc06g063190.3	3.14961	8.87415	0.000104356	0.443333	4.50333	0.23	0.3	0.8	3.3	1.94	8.27	glutamate receptor-like 2.3
Solyc09g007520.3	3.14716	8.85912	0.00294654	0.363333	3.53	0.24	0.59	0.26	7.3	0.77	2.52	Peroxidase (AHRD V3.3 *** K4CQE1_SOLLC)
Solyc02g067790.3	3.13947	8.81203	0.042228	0.196667	1.94333	0.29	0.06	0.24	3.71	0.08	2.04	High affinity nitrate transporter (AHRD V3.3 *** A0A0G2UMZ8_9ROSA)
Solyc10g084860.1	3.1386	8.8067	0.0010843	0.12	1.19	0.1	0.05	0.21	1.24	0.7	1.63	Clade XI lectin receptor kinase (AHRD V3.3 *** K4D3S0_SOLLC)
Solyc02g014030.2	3.13656	8.79425	2.5455e-11	1.65333	16.08	1.41	1.79	1.76	16.47	7.67	24.1	Kinase, putative (AHRD V3.3 *-* B9SYC3_RICCO)
Solyc03g042526.1	3.13006	8.75472	0.0244515	0.446667	4.87333	0.69	0	0.65	2.96	4.91	6.75	B3 domain-containing protein family (AHRD V3.3 *-* A0A151S4J0_CAJCA)
Solyc04g078290.3	3.12985	8.75345	1.83656e-17	3.12333	29.99	3.79	2.61	2.97	36.31	16.79	36.87	Cytochrome P450 (AHRD V3.3 *** A0A103XWR5_CYNCS)
Solyc08g059710.3	3.12487	8.7233	0.00651684	0.176667	1.69667	0.24	0.12	0.17	0.62	0.76	3.71	EEIG1/EHBP1 N-terminal domain-containing protein (AHRD V3.3 *** A0A103XZJ5_CYNCS)
Solyc09g014990.3	3.12474	8.72248	0.021963	3.22333	32.9133	0.66	1.64	7.37	25.37	22.97	50.4	WRKY transcription factor 33
Solyc01g104725.1	3.12068	8.698	2.9316e-12	0.546667	5.28	0.68	0.5	0.46	6.74	3.7	5.4	organic solute transporter ostalpha protein (DUF300) (AHRD V3.3 --* AT4G21570.2)
Solyc04g077620.1	3.1198	8.69269	1.12477e-05	2.14333	20.7533	2.18	2.05	2.2	16.55	25.9	19.81	LOW QUALITY:Spc97 / Spc98 family of spindle pole body (SBP) component (AHRD V3.3 --* AT1G80260.3)
Solyc02g082920.3	3.1083	8.62365	0.0477938	81.12	756.267	185.6	14.69	43.07	1512.01	122.86	633.93	acidic extracellular 26 kD chitinase
Solyc02g093250.3	3.10686	8.61506	4.62019e-09	0.516667	4.88333	0.67	0.37	0.51	4.67	3.37	6.61	Caffeoyl-CoA O-methyltransferase (AHRD V3.3 *** CAMT_SOLTU)
Solyc04g077390.3	3.10668	8.614	5.17181e-07	1.64	15.3733	1.48	2.21	1.23	6.76	9.72	29.64	ARK2 product/receptor-like serine/threonine protein kinase ARK2 (AHRD V1 *-** Q9S972_ARATH)
Solyc08g062220.3	3.10409	8.59853	1.26619e-06	1.37667	13.2967	1.05	1.2	1.88	21.77	5.33	12.79	Glycosyltransferase (AHRD V3.3 *** K4CL11_SOLLC)
Solyc10g081970.2	3.10375	8.59651	0.0342334	0.89	9.11333	0.81	0	1.86	8.92	4.01	14.41	Late embryogenesis abundant (LEA) hydroxyproline-rich glycoprotein family (AHRD V3.3 *** AT2G35980.1)
Solyc01g079140.2	3.10313	8.59283	9.92185e-10	5.01333	49.6533	4.87	3.41	6.76	71.7	30.4	46.86	LOW QUALITY:evolutionarily conserved C-terminal region 2 (AHRD V3.3 --* AT3G13460.4)
Solyc04g078450.3	3.10063	8.57791	0.0257482	0.136667	1.27333	0.24	0.17	0	1.62	1.65	0.55	pollen-specific LRR extensin-like protein (AHRD V3.3 --* AT2G25920.1)
Solyc04g014400.3	3.09847	8.56513	5.02973e-32	3.41667	29.5467	3.28	3.23	3.74	26.94	24.74	36.96	LRR receptor-like kinase (AHRD V3.3 *-* A0A072U1S2_MEDTR)
Solyc02g080010.2	3.09728	8.55806	2.06349e-07	2.29667	21.58	1.85	2.86	2.18	17.86	7.93	38.95	Receptor-like protein kinase (AHRD V3.3 *** C6ZRS0_SOYBN)
Solyc07g053130.3	3.08805	8.50349	3.56807e-18	1.06333	10.06	0.74	1.17	1.28	9.91	8.2	12.07	Serine/threonine-protein kinase (AHRD V3.3 *** K4CFL1_SOLLC)
Solyc08g074970.1	3.082	8.46787	2.05273e-05	0.37	3.43	0.43	0.44	0.24	5.25	1.62	3.42	LOW QUALITY:Glycosyltransferase family protein (AHRD V3.3 *** G7L745_MEDTR)
Solyc01g108220.3	3.0814	8.46438	3.34597e-05	1.37333	12.83	1.34	1.81	0.97	6.51	8.48	23.5	Unknown protein (AHRD V3.3 )
Solyc05g009650.3	3.06829	8.38778	7.40741e-13	2.27	21.3033	2.52	1.49	2.8	19.57	14.94	29.4	Plant regulator RWP-RK family protein (AHRD V3.3 --* A0A072W053_MEDTR)
Solyc07g043230.3	3.06163	8.34917	7.23106e-15	6.79	63.48	6.96	5.22	8.19	48.54	48.5	93.4	Zinc transporter protein (AHRD V3.3 *** D5LMF9_9FABA)
Solyc01g109110.3	3.05456	8.30834	1.14982e-11	2.34667	21.5233	2.27	2.33	2.44	14.9	13.27	36.4	Guanine nucleotide-binding protein alpha-2 subunit (AHRD V3.3 *** A0A151THZ4_CAJCA)
Solyc02g089615.1	3.05214	8.29442	0.00431333	24.05	213.727	36.98	14.3	20.87	50.8	163.64	426.74	S-adenosylmethionine decarboxylase uORF (AHRD V3.3 *-* Q6RUQ6_DAUCA)
Solyc09g091660.3	3.04936	8.27847	5.71619e-13	9.79	89.06	10	9.64	9.73	80.14	45.3	141.74	Pleiotropic drug resistance ABC transporter (AHRD V3.3 *** W0TUG3_ACAMN)
Solyc02g078530.3	3.03054	8.17113	7.76632e-08	0.483333	4.34667	0.54	0.32	0.59	3.79	2.99	6.26	Kinase family protein (AHRD V3.3 *** B9IG83_POPTR)
Solyc04g064530.1	3.02573	8.14394	7.97562e-13	9.02667	82.92	7.47	8.11	11.5	73.27	52.94	122.55	LOW QUALITY:Transmembrane protein, putative (AHRD V3.3 *** A0A072V150_MEDTR)
Solyc07g008103.1	3.0248	8.13872	0.000292981	4.71	43.48	9.68	1.05	3.4	56.73	24.43	49.28	Blue copper protein (AHRD V3.3 *-* A0A151SLU0_CAJCA)
Solyc05g007640.3	3.0232	8.12971	0.00396858	0.163333	1.41333	0.17	0.28	0.04	2.64	0.38	1.22	Disease resistance protein (NBS-LRR class) family (AHRD V3.3 *-* AT5G38350.1)
Solyc05g016310.1	3.02301	8.1286	4.81814e-06	0.613333	5.66333	0.45	0.33	1.06	5.14	4.11	7.74	LOW QUALITY:Eukaryotic aspartyl protease family protein (AHRD V3.3 *** AT3G59080.1)
Solyc09g082230.1	3.0226	8.12632	0.00102355	6.65	65.0867	2.79	2.25	14.91	60.31	33.99	100.96	LOW QUALITY:N-acetyltransferase, putative (AHRD V3.3 *** B9RTP4_RICCO)
Solyc09g007890.1	3.01654	8.09224	0.000172358	0.186667	1.67333	0.25	0.07	0.24	1.27	1.23	2.52	Phenylalanine ammonia-lyase (AHRD V3.3 *** PAL5_SOLLC)
Solyc03g116690.3	3.0134	8.07468	0.0329745	0.21	1.91	0.17	0.09	0.37	0.95	1.28	3.5	Blue copper protein, putative (AHRD V3.3 *** B9RV67_RICCO)
Solyc02g076980.4	3.01253	8.06979	0.0284284	1.08333	10.4633	0.08	0.43	2.74	19.5	2.89	9	cysteine protease
Solyc04g078710.2	3.01042	8.05798	7.32496e-05	0.353333	3.12333	0.39	0.28	0.39	1.39	2.11	5.87	Subtilisin-like protease (AHRD V3.3 *** A0A151U5K8_CAJCA)
Solyc03g006550.3	3.00298	8.01656	0.00533367	0.696667	6.42667	0.44	0.34	1.31	12.88	0.88	5.52	Terpene synthase (AHRD V3.3 *** A0A076GH23_POPTR)
Solyc12g096720.2	3.00249	8.01383	0.00110736	0.513333	4.76333	0.73	0.38	0.43	3.24	5.42	5.63	Receptor-like kinase (AHRD V3.3 *-* D4QD70_DIACA)
Solyc11g017270.2	2.99898	7.99435	3.6149e-17	6.43333	56.7867	6.43	6.17	6.7	48.27	37.29	84.8	LRR receptor-like kinase family protein (AHRD V3.3 *** A0A072VP05_MEDTR)
Solyc06g054640.2	2.99862	7.99234	0.0101278	0.0733333	0.666667	0.12	0.05	0.05	1.11	0.4	0.49	DUF506 family protein (AHRD V3.3 *** G7LD84_MEDTR)
Solyc10g005320.3	2.99714	7.98417	3.47717e-05	2.78333	24.56	3.21	1.54	3.6	11.19	13.21	49.28	Tryptophan synthase (AHRD V3.3 *** K4CX65_SOLLC)
Solyc02g080890.3	2.99714	7.98415	2.36512e-06	3.51	32.4033	2.11	1.89	6.53	22.45	28.42	46.34	WRKY transcription factor 6
Solyc06g008300.3	2.99536	7.97429	7.025e-07	0.963333	8.77	0.7	0.57	1.62	7.71	5.33	13.27	Leucine-rich repeat receptor-like protein kinase family protein (AHRD V3.3 *** AT4G08850.1)
Solyc03g025350.3	2.99518	7.97332	0.0476484	0.0766667	0.676667	0.02	0.19	0.02	1.23	0.21	0.59	Divalent ion symporter (AHRD V3.3 *** AT1G02260.2)
Solyc02g090490.3	2.99399	7.96676	7.41344e-14	8.05667	72.6033	5.84	7.09	11.24	61.05	59.31	97.45	Patatin (AHRD V3.3 *** K4BCJ8_SOLLC)
Solyc09g082220.1	2.98968	7.94296	0.0471252	1.8	17.83	1.21	0	4.19	25.17	9.77	18.55	LOW QUALITY:Acetyltransferase (GNAT) domain protein (AHRD V3.3 *** A0A072U473_MEDTR)
Solyc07g006770.2	2.98263	7.90423	1.30816e-06	0.413333	3.64333	0.43	0.3	0.51	3.32	1.69	5.92	Receptor-like protein kinase (AHRD V3.3 *** RPK1_IPONI)
Solyc08g076050.3	2.97358	7.85481	0.039891	0.0566667	0.476667	0.11	0.04	0.02	0.31	0.12	1	Serine/Threonine kinase family protein (AHRD V3.3 *** G7L990_MEDTR)
Solyc05g021090.3	2.97069	7.83912	0.040149	0.07	0.61	0.07	0.03	0.11	1.08	0.42	0.33	NAC domain protein, (AHRD V3.3 *** A0A061FA31_THECC)
Solyc02g089630.3	2.962	7.79201	0.0229652	0.223333	1.97	0.13	0.13	0.41	1.17	0.43	4.31	Proline dehydrogenase (AHRD V3.3 *** A0A0H4CNX3_BETPL)
Solyc04g079240.3	2.95934	7.77768	0.0338561	0.126667	1.1	0.11	0.03	0.24	2.3	0.37	0.63	Patatin (AHRD V3.3 *** K4BV08_SOLLC)
Solyc11g007490.1	2.95818	7.77146	0.00344332	0.493333	4.18333	0.36	0.81	0.31	7.95	0.95	3.65	Glycosyltransferase (AHRD V3.3 *** K4D510_SOLLC)
Solyc10g055800.2	2.95253	7.74107	0.0496626	17.1067	147.11	15.15	17.39	18.78	359.94	15.12	66.27	Chitinase (AHRD V3.3 *** B9VRK7_CAPAN)
Solyc06g011580.1	2.94996	7.72726	1.04977e-07	4.05667	29.46	5.54	2.91	3.72	10.67	26.98	50.73	LOW QUALITY:precursor of peptide 1 (AHRD V3.3 --* AT5G64900.1)
Solyc10g008350.3	2.94878	7.72097	7.20318e-05	16.3733	148.737	9.7	10.34	29.08	53.25	141.46	251.5	50S ribosomal protein L20, chloroplastic (AHRD V3.3 --* RK20_PHAAO)
Solyc05g009430.3	2.94712	7.71208	0.00211086	0.506667	4.48333	0.36	0.27	0.89	8.63	2.42	2.4	Nuclease S1 (AHRD V3.3 *** A0A0B0MLZ3_GOSAR)
Solyc01g005755.1	2.94687	7.71077	0.00209428	1.82	16.54	1.09	0.25	4.12	19.47	16.47	13.68	Leucine-rich repeat receptor-like protein kinase family protein (AHRD V3.3 *-* AT2G33170.2)
Solyc08g008280.3	2.94551	7.70346	0.0249544	9.49333	87.6133	3.51	3.77	21.2	39.65	76.12	147.07	WRKY transcription factor 53
Solyc11g072920.2	2.94519	7.7018	0.0161857	0.113333	0.96	0.22	0	0.12	1.05	0.75	1.08	Peroxidase (AHRD V3.3 *** K4DAZ8_SOLLC)
Solyc03g115610.3	2.94202	7.68489	0.00115497	0.24	2.08	0.14	0.19	0.39	3.11	0.5	2.63	LRR receptor-like kinase family protein (AHRD V3.3 *** A0A072USD7_MEDTR)
Solyc04g011990.2	2.94176	7.68346	0.0283941	0.0366667	0.31	0.04	0.06	0.01	0.39	0.1	0.44	Disease resistance protein (NBS-LRR class) family (AHRD V3.3 *-* AT5G38350.1)
Solyc09g059430.3	2.94157	7.68246	1.80089e-10	3.37333	28.97	2.53	3.61	3.98	28.86	16.36	41.69	RPM1-interacting protein 4 (AHRD V3.3 *** B9GQK9_POPTR)
Solyc01g106460.3	2.92814	7.6113	0.0419998	0.03	0.246667	0.03	0.02	0.04	0.3	0.15	0.29	bHLH transcription factor 007
Solyc01g010430.3	2.92539	7.59679	2.05786e-10	3.02333	24.9633	3	3.06	3.01	14.9	18.58	41.41	Actin cross-linking protein, putative (AHRD V3.3 *** A0A061E7B5_THECC)
Solyc04g005040.1	2.92169	7.57734	0.0107608	13.0567	114.337	8.5	7.75	22.92	33.48	92.4	217.13	Matrix metalloproteinase (AHRD V3.3 *** I7KJ40_SOLLC)
Solyc11g066420.1	2.92018	7.5694	0.0311094	0.22	1.9	0.24	0	0.42	2.84	1.02	1.84	LOW QUALITY:Protein SENSITIVE TO PROTON RHIZOTOXICITY 1 (AHRD V3.3 *** A0A151SAJ5_CAJCA)
Solyc03g025670.3	2.91769	7.55635	1.19107e-07	18.9033	162.657	17.93	12.93	25.85	232.31	64.97	190.69	PAR1 protein (AHRD V3.3 *** AT5G52390.1)
Solyc05g012240.2	2.91545	7.54464	0.0471252	0.306667	2.08667	0.26	0	0.66	0.78	3.97	1.51	Nuclear transport factor 2 family protein with RNA binding domain, putative isoform 2 (AHRD V3.3 *** A0A061E9N5_THECC)
Solyc06g074420.1	2.91394	7.53676	1.37564e-05	3.58667	30.3733	2.78	3.26	4.72	13.18	18.02	59.92	Cytochrome P450 family protein (AHRD V3.3 *** B9HQW0_POPTR)
Solyc07g062700.3	2.91391	7.53658	1.02021e-07	22.2633	186.143	26.24	19.8	20.75	65.91	161.8	330.72	sodium/calcium exchanger family protein / calcium-binding EF hand family protein (AHRD V3.3 *** AT1G53210.1)
Solyc09g014860.3	2.91245	7.52897	4.70153e-05	0.893333	7.46	0.94	0.81	0.93	8.5	2.53	11.35	LURP-one-like protein (AHRD V3.3 *** G7KW19_MEDTR)
Solyc05g009480.1	2.9123	7.52817	0.000213628	6.3	56.3367	9.1	5.27	4.53	101.93	19.63	47.45	LOW QUALITY:NIM1-interacting 2 (AHRD V3.3 -** AT3G25882.1)
Solyc03g115920.3	2.91215	7.52741	5.13653e-10	13.1567	109.707	19.21	8.36	11.9	151.7	57.95	119.47	RING/U-box superfamily protein (AHRD V3.3 *** AT3G14250.1)
Solyc05g050340.3	2.90936	7.51283	3.03084e-11	2.39667	20.0067	1.94	2.6	2.65	24.95	10.98	24.09	WRKY transcription factor 58
Solyc09g005560.3	2.90067	7.46775	0.0469762	0.4	3.08667	1.04	0	0.16	2.45	2.22	4.59	Trihelix transcription factor GT-3b (AHRD V3.3 *** W9RYU5_9ROSA)
Solyc06g054310.1	2.89973	7.46284	0.0440685	0.426667	3.64	0.57	0	0.71	1.25	3.88	5.79	LOW QUALITY:Fantastic four-like protein (AHRD V3.3 *** G7IE53_MEDTR)
Solyc05g050380.3	2.89055	7.41555	9.85213e-13	7.23667	59.1	5.47	9.43	6.81	61.21	33.56	82.53	Cyclic nucleotide-gated channel (AHRD V3.3 *** A0A0K9PRG4_ZOSMR)
Solyc07g008280.3	2.88401	7.382	1.74668e-12	2.17	17.8967	2.42	1.5	2.59	20.19	12.69	20.81	Transmembrane protein, putative (AHRD V3.3 *** G7JD04_MEDTR)
Solyc07g062490.1	2.88315	7.3776	1.45508e-06	33.3933	284.68	28.24	15.64	56.3	245.47	174.66	433.91	Serine/threonine-protein kinase (AHRD V3.3 *-* A0A067JEE7_JATCU)
Solyc07g052780.3	2.87844	7.35352	0.00164035	1.59667	13.7467	1.27	2.89	0.63	8.73	9.26	23.25	TIR-NBS-LRR class disease resistance protein (AHRD V3.3 *-* A2I7Q5_9ROSI)
Solyc07g043250.1	2.87586	7.34041	3.90144e-07	4.43	37.81	4.47	2.99	5.83	43.95	20.98	48.5	LOW QUALITY:VQ motif-containing protein, putative (AHRD V3.3 *-* A0A061DVP3_THECC)
Solyc03g112700.1	2.87556	7.33891	0.00274472	0.56	4.73	0.29	0.3	1.09	7.13	2.27	4.79	calmodulin-binding protein (DUF1645) (AHRD V3.3 *** AT2G15760.1)
Solyc08g066310.2	2.87304	7.32608	3.4056e-07	0.813333	6.72333	0.51	0.71	1.22	7.17	4.03	8.97	Receptor-like protein kinase (AHRD V3.3 *** A0A0K9PZN1_ZOSMR)
Solyc03g111290.1	2.86158	7.26811	0.000346104	2.14333	17.01	2.15	2.8	1.48	3.37	16.08	31.58	Cytochrome P450, putative (AHRD V3.3 *** B9RAH1_RICCO)
Solyc01g095150.3	2.85897	7.25497	3.55929e-06	106.56	876.827	121.79	59.48	138.41	314.54	816.22	1499.72	late embryogenesis-like protein
Solyc11g008200.1	2.8582	7.2511	2.74145e-05	1.38333	11.2467	0.85	1.53	1.77	14.77	3.66	15.31	LOW QUALITY:Major facilitator superfamily protein (AHRD V3.3 *** AT2G39210.1)
Solyc12g097000.2	2.85383	7.22917	4.41591e-13	13.5533	111.293	10.89	11.14	18.63	99.47	85.05	149.36	TIR-NBS-LRR class disease resistance protein (AHRD V3.3 *-* A2I7Q5_9ROSI)
Solyc01g099330.3	2.8501	7.21051	0.000115961	0.173333	1.39333	0.24	0.15	0.13	1.94	0.92	1.32	S-adenosyl-L-methionine-dependent methyltransferases superfamily protein (AHRD V3.3 *** AT4G01240.1)
Solyc03g115040.3	2.84693	7.19468	0.0492285	0.136667	1.11333	0.07	0.07	0.27	0.94	0.28	2.12	LOW QUALITY:disease resistance protein (TIR-NBS-LRR class) family (AHRD V3.3 --* AT4G19530.2)
Solyc02g082450.3	2.84203	7.1703	0.00276785	0.843333	6.86	1.07	0.22	1.24	13.67	3.22	3.69	Auxin efflux carrier family protein (AHRD V3.3 *** AT2G17500.4)
Solyc06g063210.3	2.84197	7.16997	5.05451e-08	1.72667	13.59	2.42	1.2	1.56	17.97	5.93	16.87	glutamate receptor-like 2.5
Solyc03g114900.3	2.84191	7.1697	3.92221e-05	0.116667	0.923333	0.14	0.04	0.17	1.07	0.8	0.9	Protein COBRA, putative (AHRD V3.3 *** B9RLK9_RICCO)
Solyc04g074780.3	2.84173	7.16881	7.45846e-05	0.62	4.91667	0.88	0.5	0.48	2.28	6.06	6.41	Phage capsid scaffolding protein (GPO) serine peptidase (AHRD V3.3 *** G7KAI6_MEDTR)
Solyc11g069700.2	2.83353	7.12814	8.57682e-06	14.0033	109.76	16.76	12.89	12.36	224.02	39.38	65.88	Elongation factor 1-alpha (AHRD V3.3 *** EF1A_SOLLC)
Solyc12g056590.2	2.83177	7.11949	0.000868336	0.976667	7.57333	1.35	1.35	0.23	3.42	5.09	14.21	Ethylene Response Factor D.2
Solyc02g087990.3	2.82825	7.1021	0.0318407	0.0566667	0.44	0.05	0.02	0.1	0.37	0.31	0.64	DUF1666 (AHRD V3.3 *-* A0A075QQN3_BRAOA)
Solyc03g080190.3	2.82467	7.08453	3.57517e-14	9.72667	76.0333	8.73	11.39	9.06	53.5	58.2	116.4	2-oxoglutarate Fe(II) dependent oxygenase superfamily protein
Solyc10g051020.2	2.82343	7.07845	4.81814e-06	7.38667	57.4467	9.27	6.3	6.59	107.59	18.68	46.07	Cytochrome P450 (AHRD V3.3 *** A9ZT56_COPJA)
Solyc04g040180.3	2.81658	7.0449	0.000216888	8.20667	63.8867	12.77	4.21	7.64	124.04	17.35	50.27	S-adenosylmethionine-dependent methyltransferase, putative (AHRD V3.3 *** B9SZS6_RICCO)
Solyc11g071740.2	2.81573	7.04075	0.00341347	11.1567	86	21.72	6.25	5.5	15.6	67.57	174.83	Calmodulin-like protein (AHRD V1 ***- Q0VJ70_DATME)
Solyc12g088390.1	2.81217	7.02338	0.0141549	1.07333	8.8	0.88	0.26	2.08	8.05	3.35	15	Zinc-finger protein (AHRD V3.3 *** Q40899_PETHY)
Solyc08g068390.3	2.80231	6.97555	6.64784e-08	1.13333	8.92667	1.15	0.59	1.66	11.24	6.06	9.48	Fatty acid beta-oxidation multifunctional protein (AHRD V3.3 *** A0A077DAS1_9ERIC)
Solyc02g092580.3	2.80104	6.96945	0.00334293	2.24333	17.16	2.9	1.85	1.98	32.45	1.75	17.28	Peroxidase (AHRD V3.3 *** K4BD54_SOLLC)
Solyc02g093860.3	2.79567	6.94351	4.4782e-06	4.48	35.1067	4.11	2.96	6.37	46.27	12.55	46.5	Amino acid transporter, putative (AHRD V3.3 *** B9RBN4_RICCO)
Solyc04g077230.1	2.79368	6.93397	0.0132943	8.86333	80.6667	9.13	2.57	14.89	57.65	80.01	104.34	Indole-3-acetaldehyde oxidase (AHRD V3.3 --* ALDO1_MAIZE)
Solyc12g088940.2	2.79153	6.92362	9.07722e-12	1.43333	10.7433	1.84	1.33	1.13	8.3	7.7	16.23	MAP kinase kinase kinase 87
Solyc04g077360.3	2.78656	6.89985	9.05079e-08	0.18	1.37667	0.17	0.17	0.2	1.61	1.04	1.48	Serine/threonine-protein kinase (AHRD V3.3 *** M1A1I5_SOLTU)
Solyc07g040890.1	2.7856	6.89521	0.00333434	0.73	5.72667	0.46	0.65	1.08	9.96	1.6	5.62	Gibberellin receptor GID1, putative (AHRD V3.3 *** G7IC52_MEDTR)
Solyc09g089540.3	2.7838	6.88665	0.0180682	1.41333	11.58	0.56	0.29	3.39	12.58	5.53	16.63	Proteinase inhibitor isoform (AHRD V3.3 *** Q0Z7S3_9SOLN)
Solyc12g036793.1	2.78179	6.87703	4.95942e-06	1.07667	7.87667	1.39	0.75	1.09	12.79	4.07	6.77	Leucine-rich repeat receptor-like protein kinase family protein (AHRD V3.3 *-* AT4G08850.1)
Solyc07g055710.3	2.77715	6.85499	0.00351365	1.39	11.1967	0.63	0.47	3.07	13.4	4.96	15.23	SolycHsfA4b
Solyc05g012850.2	2.77701	6.85429	1.08287e-05	1.72667	13.2167	1.15	1.97	2.06	11.75	6.38	21.52	transmembrane protein (AHRD V3.3 *** AT3G11810.1)
Solyc11g021360.2	2.77601	6.84955	3.43447e-43	4.81667	37.7333	4.69	5.55	4.21	38.81	37.12	37.27	Protease Do-like 7 (AHRD V3.3 --* DEGP7_ARATH)
Solyc11g071440.2	2.77361	6.83815	0.00560571	0.383333	3.04	0.19	0.38	0.58	2.1	3.07	3.95	Pyridine nucleotide-disulfide oxidoreductase family protein (AHRD V3.3 *** B9GHZ7_POPTR)
Solyc04g074020.2	2.77252	6.83298	4.81617e-06	2.10333	7.89333	1.62	3.66	1.03	12.49	2.93	8.26	Receptor protein kinase, putative (AHRD V3.3 *** A0A061FG24_THECC)
Solyc02g080080.3	2.77147	6.82804	1.83411e-05	2.42667	19.4933	2.62	2.66	2	24.42	5.05	29.01	Receptor-like protein kinase (AHRD V3.3 *** C6ZRS0_SOYBN)
Solyc11g011080.2	2.76942	6.81832	7.94001e-07	1.02667	7.55	1.73	0.66	0.69	7.49	4.18	10.98	disease resistance protein (TIR-NBS-LRR class) (AHRD V3.3 *** AT5G17680.1)
Solyc02g064980.1	2.76877	6.81526	0.0133822	0.683333	5.36667	0.26	0.53	1.26	1.15	6.14	8.81	LOW QUALITY:MAP kinase kinase kinase
Solyc04g078280.3	2.76864	6.81465	7.91792e-09	4.63	9.44667	4.75	5.97	3.17	11.99	6.8	9.55	microtubule-associated protein 65-7 (AHRD V3.3 --* AT1G14690.2)
Solyc09g090730.2	2.76588	6.80163	1.89567e-21	11.9867	88.9067	11.88	16.54	7.54	87.64	77.7	101.38	AMT1
Solyc02g079710.3	2.76371	6.79143	0.0100146	0.226667	1.64	0.52	0.06	0.1	2.6	0.6	1.72	Serine/threonine-protein kinase (AHRD V3.3 *** K4B9J2_SOLLC)
Solyc08g068720.1	2.7611	6.77913	0.0106686	0.38	3.06	0.34	0.1	0.7	2.36	3.42	3.4	Tyramine n-hydroxycinnamoyl transferase (AHRD V3.3 *** Q5D8C0_CAPAN)
Solyc08g066320.3	2.75662	6.75811	0.000347211	0.373333	2.87	0.25	0.22	0.65	2.15	1.58	4.88	kinase family with leucine-rich repeat domain-containing protein (AHRD V3.3 *** AT5G25930.1)
Solyc07g045530.2	2.75502	6.75061	2.50119e-10	4	30.5133	3.15	5	3.85	38.31	19.93	33.3	LOW QUALITY:Transmembrane protein, putative (AHRD V3.3 *** I3SMV9_MEDTR)
Solyc08g007080.3	2.7547	6.74912	2.20114e-06	0.94	6.88	0.82	1.33	0.67	5.52	3.52	11.6	Type I inositol-1,4,5-trisphosphate 5-phosphatase (AHRD V3.3 *** G7JZV2_MEDTR)
Solyc01g005715.1	2.74809	6.71828	0.000122231	0.48	3.33333	0.56	0.41	0.47	2.05	1.55	6.4	Leucine-rich repeat receptor-like protein kinase family protein (AHRD V3.3 *-* AT4G08850.1)
Solyc03g116190.1	2.7426	6.69275	0.000128725	1.53333	10.91	2.43	1.45	0.72	14.12	10.79	7.82	LOW QUALITY:Chitinase (AHRD V3.3 *-* P93327_MEDTR)
Solyc11g044840.2	2.74213	6.69059	0.000953619	0.303333	2.25333	0.34	0.26	0.31	3.84	0.81	2.11	Aspartate aminotransferase, putative (AHRD V3.3 *** B9T7N8_RICCO)
Solyc00g289230.2	2.73882	6.67525	0.000158844	0.806667	5.87	1.02	0.91	0.49	10.57	2.35	4.69	Serine/threonine-protein kinase (AHRD V3.3 *** M1AFX4_SOLTU)
Solyc10g049820.2	2.73779	6.67046	2.3699e-11	6.38	3.11333	0.44	18.27	0.43	2.88	2.66	3.8	B3 domain-containing protein family (AHRD V3.3 --* A0A151QXP1_CAJCA)
Solyc02g005110.3	2.72937	6.63165	7.19181e-21	2.16667	15.3567	1.75	3.01	1.74	16.95	15.21	13.91	Homeobox leucine-zipper protein (AHRD V3.3 --* Q8H963_ZINVI)
Solyc09g057960.1	2.72935	6.63159	0.000515021	0.75	5.42333	0.61	1.01	0.63	5.62	2.72	7.93	Cysteine-rich RLK (Receptor-like kinase) protein (AHRD V3.3 *** G7KY09_MEDTR)
Solyc05g015460.3	2.72883	6.62919	0.0310379	0.246667	1.36667	0.45	0.11	0.18	2.91	0.64	0.55	F-box family protein (AHRD V3.3 --* AT5G07610.1)
Solyc04g039960.3	2.72435	6.60863	3.6391e-15	1.07333	7.77	1.12	1.2	0.9	7.13	5.43	10.75	Calcium-binding EF-hand family protein (AHRD V3.3 *-* AT1G29020.2)
Solyc10g086370.1	2.72342	6.60436	0.0464659	0.0933333	0.673333	0.1	0.07	0.11	0.41	0.33	1.28	GAI-like protein 1 (AHRD V3.3 *** A1YWN9_9ROSI)
Solyc10g008270.3	2.71918	6.58499	2.80669e-08	2.89333	21.3467	3.67	1.83	3.18	21.58	12.43	30.03	bHLH transcription factor 094
Solyc01g094910.3	2.71806	6.5799	4.16793e-10	1.07333	7.68	1.78	0.79	0.65	9.03	6.81	7.2	ferric-chelate reductase
Solyc07g006420.1	2.71738	6.57676	0.0396359	0.606667	4.64667	0.07	0.6	1.15	8.68	1.49	3.77	LOW QUALITY:transmembrane protein (AHRD V3.3 *** AT2G18680.1)
Solyc03g043700.3	2.71511	6.56644	3.852e-06	0.853333	5.90333	1.03	0.51	1.02	4.37	4.41	8.93	U-box domain-containing protein (AHRD V3.3 *** A0A0K9PMJ3_ZOSMR)
Solyc03g097050.3	2.71139	6.54954	1.44003e-05	7.78667	56.9567	6.37	7	9.99	22.9	37.05	110.92	Cellulose synthase-like protein (AHRD V3.3 *** L0ATQ4_POPTO)
Solyc03g122350.3	2.7068	6.52874	1.209e-07	18.0467	134.473	14.02	11.07	29.05	166.43	82.84	154.15	Cytochrome P450 (AHRD V3.3 *** Q0PNH1_CAPCH)
Solyc12g096920.1	2.69932	6.49497	0.00185634	0.216667	1.57333	0.23	0.1	0.32	1.32	0.73	2.67	Disease resistance protein (CC-NBS-LRR class) family protein (AHRD V3.3 *** G7IID2_MEDTR)
Solyc01g106500.3	2.69906	6.49379	2.44028e-06	0.88	6.26333	1.18	0.58	0.88	8.59	2.71	7.49	Leucine-rich receptor-like protein kinase family protein (AHRD V3.3 *** AT1G09970.1)
Solyc10g081980.2	2.69289	6.46607	0.0224453	15.99	118.463	18.73	3.11	26.13	60.29	119.63	175.47	Late embryogenesis abundant (LEA) hydroxyproline-rich glycoprotein family, putative (AHRD V3.3 *** A0A061F1P4_THECC)
Solyc08g016440.3	2.68453	6.4287	0.000466382	4.97667	34.9267	8.82	2.63	3.48	11.4	30.42	62.96	Polynucleotidyl transferase, ribonuclease H-like superfamily protein (AHRD V3.3 --* AT2G13980.1)
Solyc06g005310.3	2.67599	6.39077	0.00824532	0.52	3.57333	0.58	0.57	0.41	0.74	3.14	6.84	MYB transcription factor
Solyc03g083470.3	2.66362	6.33622	1.48986e-06	1.31333	9.30667	1.15	1.06	1.73	5.73	6.91	15.28	Receptor-like kinase (AHRD V3.3 *** A0A072VF58_MEDTR)
Solyc12g017480.2	2.64992	6.27634	0.000568577	0.63	3.32	0.45	0.97	0.47	2.26	2.24	5.46	Leucine-rich repeat-containing protein (AHRD V3.3 *** A0A118K791_CYNCS)
Solyc12g096710.2	2.64952	6.27458	4.29901e-10	2.01	15.32	1.8	2.39	1.84	11.94	10.18	23.84	Receptor-like kinase (AHRD V3.3 *** D4QD70_DIACA)
Solyc08g077560.3	2.64711	6.26411	4.74862e-06	11.52	80.6	13.24	7.15	14.17	40.77	54.95	146.08	Kinase family protein (AHRD V3.3 *** B9MTV7_POPTR)
Solyc01g105070.3	2.64626	6.26041	7.3047e-05	3.41	24.4133	3.21	1.39	5.63	15.44	20.54	37.26	LECEVI16G peroxidase precursor
Solyc06g053640.1	2.645	6.25497	0.00226501	4.97667	36.4033	3.1	2.42	9.41	10.55	44.85	53.81	RING/U-box superfamily protein (AHRD V3.3 *** A0A061EMD3_THECC)
Solyc09g091990.3	2.64245	6.24393	0.000782618	1.56667	10.8633	1.51	1.41	1.78	6.21	3.69	22.69	Kinase family protein (AHRD V3.3 *-* B9IJH3_POPTR)
Solyc02g037550.3	2.64117	6.23839	8.19448e-06	4.15	29.3167	3.95	3.26	5.24	11.42	49.46	27.07	Auxin efflux carrier family protein (AHRD V3.3 *** AT1G76520.2)
Solyc10g011910.3	2.63549	6.21386	0.000686595	2.98	20.45	4.73	1.52	2.69	6.89	17.63	36.83	WRKY transcription factor 25
Solyc11g066800.2	2.63544	6.21366	0.00823385	0.19	1.28667	0.18	0.23	0.16	2.48	0.53	0.85	Amino acid transporter, putative (AHRD V3.3 *** B9SN74_RICCO)
Solyc10g076540.1	2.63156	6.19694	0.0261122	7.08333	56.7833	1.83	10.12	9.3	68.34	32.56	69.45	Kinase, putative (AHRD V3.3 --* B9RJQ3_RICCO)
Solyc10g085030.1	2.62984	6.18956	7.51569e-05	11.15	79.88	11.18	5.32	16.95	40.1	67.68	131.86	SOUL heme-binding family protein (AHRD V3.3 *** AT2G37970.1)
Solyc05g007770.3	2.62908	6.1863	2.45523e-06	2.54	18.3833	4.49	2.21	0.92	22.85	21.12	11.18	NAC domain TF
Solyc12g045030.2	2.62433	6.16597	2.84623e-07	19.7133	138.247	10.82	20.57	27.75	163.01	76.1	175.63	NAD(P)-binding Rossmann-fold superfamily protein (AHRD V3.3 *** AT3G55310.1)
Solyc10g009550.3	2.62412	6.16507	0.000380277	10.8067	78.5867	6.6	5.7	20.12	35.21	74.83	125.72	LOW QUALITY:WRKY transcription factor 42
Solyc03g119250.3	2.62324	6.16134	0.000105368	14.5633	104.987	9.86	7.5	26.33	62.08	79.39	173.49	Calmodulin binding protein-like, putative (AHRD V3.3 *** A0A061G202_THECC)
Solyc09g090970.3	2.62229	6.15726	0.0467553	0.263333	1.82333	0.25	0.26	0.28	4.39	0.44	0.64	Major allergen Pru ar 1 (AHRD V3.3 *** A0A0B2QY84_GLYSO)
Solyc05g009010.1	2.61997	6.14738	1.84872e-10	2.82667	19.43	2.49	3.48	2.51	17.34	14.16	26.79	Protein kinase family protein (AHRD V3.3 *-* AT5G38210.1)
Solyc02g032950.3	2.61832	6.14033	0.000507519	2.11667	14.6867	1.68	1.57	3.1	22.51	3.81	17.74	WRKY transcription factor 16
Solyc05g009000.3	2.6181	6.13941	2.14884e-06	2.01	13.9267	1.87	1.1	3.06	9.44	10.86	21.48	Receptor-like protein kinase (AHRD V3.3 *** D3G6F0_CAPAN)
Solyc08g078207.1	2.61002	6.10511	0.00333514	0.926667	6.44333	0.77	0.71	1.3	11.2	2.2	5.93	RING-H2 finger protein ATL22 (AHRD V3.3 *** A0A0B2SEF9_GLYSO)
Solyc07g005090.3	2.61	6.10505	0.000882963	1.98667	13.5767	1.52	2.09	2.35	19.9	3.07	17.76	Chitinase, putative (AHRD V3.3 *** B9SC02_RICCO)
Solyc06g005170.3	2.60838	6.0982	3.12737e-05	35.0267	247.883	25.67	19.74	59.67	136.9	212.34	394.41	mitogen-activated protein kinase 3
Solyc06g074360.3	2.60435	6.0812	0.0104421	0.0766667	0.503333	0.07	0.05	0.11	0.76	0.33	0.42	TRANSPARENT TESTA 1 protein, putative (AHRD V3.3 *** B9SCR9_RICCO)
Solyc08g066770.3	2.60302	6.07557	5.62939e-05	1.34333	8.8	1.55	1.67	0.81	9.23	3	14.17	Ankyrin repeat family protein, putative (AHRD V3.3 *** A0A061GJP2_THECC)
Solyc06g060110.3	2.60048	6.06487	8.53159e-05	26.9767	171.57	29.25	17.77	33.91	49.35	172.02	293.34	amino acid transporter 2
Solyc09g011560.2	2.59516	6.04256	0.000334577	4.81333	33.2667	3.39	3.62	7.43	51.52	10.2	38.08	Glutathione S-transferase (AHRD V3.3 *** C0LF68_CAPAN)
Solyc02g067610.1	2.59388	6.03719	0.0226715	15.2533	114.603	10.99	3.34	31.43	32.57	97.65	213.59	LOW QUALITY:DNA helicase INO80-like protein (AHRD V3.3 --* AT3G57300.2)
Solyc02g064680.3	2.59278	6.03261	2.94867e-07	45.15	303.213	54.44	28.64	52.37	149.46	266.45	493.73	Calcium-transporting ATPase (AHRD V3.3 *** M1BXI4_SOLTU)
Solyc11g013730.2	2.5887	6.01558	0.0438302	0.446667	1.52667	0.76	0	0.58	1.85	1.04	1.69	Ribulose bisphosphate carboxylase large chain (AHRD V3.3 *-* RBL_NICOT)
Solyc03g083460.3	2.58869	6.01551	6.10496e-14	3.38333	22.55	4.4	2.41	3.34	22.78	17.97	26.9	RING/U-box superfamily protein (AHRD V3.3 *** AT5G53110.1)
Solyc02g090350.3	2.58794	6.01242	1.37478e-05	1.31	8.78667	1.37	0.86	1.7	4.54	6.7	15.12	Cytochrome P450 (AHRD V3.3 *** A0A103Y530_CYNCS)
Solyc03g112100.3	2.58437	5.99752	0.00371886	1.09667	7.46333	1.58	0.3	1.41	5.13	11.56	5.7	high-affinity nitrate transporter-like protein (AHRD V3.3 *** AT4G24715.1)
Solyc01g109710.3	2.58175	5.98666	8.27637e-12	13.5367	89.9233	17.49	9.59	13.53	82.11	62.68	124.98	protein response to dessication 2
Solyc01g111980.3	2.58119	5.98434	2.57305e-07	24.3233	159.237	23.92	17.34	31.71	97.69	109.93	270.09	Amino acid transporter, putative (AHRD V3.3 *** B9SQZ7_RICCO)
Solyc02g070020.1	2.5808	5.98271	0.000117356	0.943333	6.07333	1.81	0.7	0.32	6.67	5.2	6.35	UDP-glycosyltransferase (AHRD V3.3 *** A0A165XS50_DAUCA)
Solyc12g044940.2	2.58055	5.98168	1.63936e-13	10.3867	68.9367	9.9	11.31	9.95	90.26	40.99	75.56	NAD(P)-binding Rossmann-fold superfamily protein (AHRD V3.3 *** AT3G55310.1)
Solyc04g079870.2	2.57444	5.9564	0.0499122	0.346667	2.08333	0.28	0.29	0.47	1.85	3.1	1.3	Seryl-tRNA synthetase, putative (AHRD V3.3 *** B9RKX9_RICCO)
Solyc03g078360.1	2.57388	5.9541	3.42457e-05	0.81	5.24667	1.29	0.55	0.59	5.96	2.43	7.35	Serine/threonine-protein kinase (AHRD V3.3 *** K4BHR5_SOLLC)
Solyc07g065410.1	2.5727	5.94924	0.00182271	11.26	82.49	13.72	14.45	5.61	148.72	32.7	66.05	LOW QUALITY:Melanin-concentrating hormone receptor 1 (AHRD V3.3 *** A0A1D1ZFH6_9ARAE)
Solyc07g008620.1	2.56661	5.92415	0.000109696	1.71667	11.6233	1.21	0.97	2.97	11.14	6.02	17.71	EIX receptor 1
Solyc04g074830.1	2.56552	5.91967	1.09014e-05	4.01	26.69	4.08	2.99	4.96	11.83	25.09	43.15	LOW QUALITY:ENTH/ANTH/VHS superfamily protein, putative (AHRD V3.3 *** A0A061FE62_THECC)
Solyc03g031870.2	2.55742	5.88654	0.0290901	0.19	1.29	0.11	0.09	0.37	2.4	0.37	1.1	CoA ligase (AHRD V3.3 *** A0A0K9NMT8_ZOSMR)
Solyc11g071600.2	2.55496	5.8765	0.000306628	0.383333	2.43	0.23	0.72	0.2	2.96	1.2	3.13	aldehyde oxidase
Solyc11g010250.1	2.5526	5.86693	0.0153327	22.5433	161.9	12.49	5.09	50.05	49.94	178.13	257.63	LOW QUALITY:Avr9/Cf-9 rapidly elicited protein 75 (AHRD V3.3 *** Q9FQY9_TOBAC)
Solyc10g084940.2	2.55147	5.86233	2.00188e-11	1.95	12.8967	1.88	1.32	2.65	13.93	10.24	14.52	Major facilitator superfamily protein (AHRD V3.3 *-* AT2G37900.1)
Solyc04g007390.3	2.53983	5.8152	0.000327729	0.206667	1.29333	0.16	0.21	0.25	0.9	0.82	2.16	Protein kinase family protein (AHRD V3.3 *** AT5G38210.1)
Solyc06g050440.3	2.53418	5.79247	0.0479318	1.27	7.90667	3.08	0.26	0.47	16.71	4.87	2.14	Peroxidase (AHRD V3.3 *** K4C5I8_SOLLC)
Solyc06g050810.3	2.5323	5.78493	1.92939e-08	3.90667	31.9367	3.74	2.82	5.16	21.57	25.27	48.97	LURP-one-like protein (AHRD V3.3 *** G7KW19_MEDTR)
Solyc07g008600.1	2.52284	5.74713	0.00118525	0.756667	4.85	0.45	0.86	0.96	7.38	1.3	5.87	LOW QUALITY:Leucine-rich receptor-like kinase family protein (AHRD V3.3 *** A0A072UGF0_MEDTR)
Solyc09g065070.2	2.52235	5.74516	0.0036775	1.03	6.76	0.92	0.57	1.6	1.87	12.93	5.48	Aluminum activated malate transporter family protein, putative (AHRD V3.3 *** A0A061DXR0_THECC)
Solyc02g079600.3	2.52164	5.74234	3.5326e-10	4.09667	25.9267	4.31	3.47	4.51	30.36	14.66	32.76	Receptor-like protein kinase (AHRD V3.3 *** A0A061EYK6_THECC)
Solyc02g081470.3	2.52144	5.74153	1.47504e-11	5.80667	37.52	6.43	4.74	6.25	47.97	25.64	38.95	Receptor-like kinase (AHRD V3.3 *-* G7I978_MEDTR)
Solyc06g063180.2	2.52117	5.74049	8.48516e-07	1.63333	10.2967	1.68	1.65	1.57	10.38	4.45	16.06	glutamate receptor-like 2.2
Solyc01g005870.2	2.51855	5.73006	0.00666965	1.55	9.80667	1.72	1.27	1.66	2.75	3.53	23.14	Leucine-rich repeat receptor-like protein kinase family protein (AHRD V3.3 *** AT3G24240.1)
Solyc06g069130.3	2.51503	5.71611	0.0154303	0.0833333	0.556667	0.06	0.03	0.16	0.73	0.32	0.62	Kinesin-like protein (AHRD V3.3 *** K4C886_SOLLC)
Solyc01g095770.3	2.5146	5.71438	0.000121182	0.466667	3.33667	0.21	0.39	0.8	2.25	3.27	4.49	Cyclic nucleotide-gated channel (AHRD V3.3 *** A0A0K9PRG4_ZOSMR)
Solyc06g010033.1	2.51459	5.71437	1.81284e-06	1.12333	6.69333	1.52	0.98	0.87	6.5	4.15	9.43	MLO-like protein (AHRD V3.3 *** K4C430_SOLLC)
Solyc01g067120.3	2.51319	5.70881	5.00689e-05	1.65	9.37333	2.68	0.88	1.39	7.77	6.1	14.25	Cullin 1, putative (AHRD V3.3 *** A0A061EP85_THECC)
Solyc09g082270.3	2.50988	5.69573	0.0304641	0.946667	6.18333	0.73	0.74	1.37	12.55	1.44	4.56	Lipid transfer protein (AHRD V3.3 *** G7K520_MEDTR)
Solyc08g078170.1	2.50977	5.69529	0.0452938	0.263333	1.67333	0.19	0.39	0.21	2.4	1.43	1.19	Ethylene-responsive transcription factor (AHRD V3.3 *** A0A024CAT9_BRAJU)
Solyc01g096510.2	2.50772	5.6872	0.0110489	7.53667	50.8033	5.49	1.06	16.06	42.54	35.62	74.25	LOW QUALITY:VQ motif-containing protein (AHRD V3.3 *** AT2G41180.1)
Solyc12g094635.1	2.50713	5.68486	1.83411e-05	2.37333	15.65	1.14	3.79	2.19	19.35	9.94	17.66	Galactose oxidase/kelch repeat superfamily protein (AHRD V3.3 --* AT1G16250.2)
Solyc02g062030.1	2.50705	5.68457	0.0347443	0.09	0.59	0.1	0.1	0.07	0.75	0.47	0.55	Cytochrome P450 (AHRD V3.3 *** Q9M7M3_CAPAN)
Solyc02g088240.3	2.50014	5.6574	0.00377228	1.42667	9.26667	1.16	1.56	1.56	3.95	2.91	20.94	Phosphate transporter PHO1-like protein (AHRD V3.3 *** A0A0B0MVV1_GOSAR)
Solyc03g095610.3	2.5	5.65686	5.05762e-05	1.15667	7.16667	0.77	1.67	1.03	6.85	3.02	11.63	extra-large G-like protein, putative (DUF3133) (AHRD V3.3 *-* AT3G61670.1)
Solyc02g081510.2	2.49936	5.65436	0.00010453	2.94667	18.8067	2.06	3.18	3.6	30.24	8.67	17.51	Receptor-like kinase (AHRD V3.3 *** G7I978_MEDTR)
Solyc07g053420.3	2.49632	5.64245	0.0349175	0.48	3.02	0.54	0.66	0.24	2.76	1.24	5.06	RING/U-box superfamily protein (AHRD V3.3 *** AT2G42360.1)
Solyc02g079170.3	2.4959	5.64079	7.84111e-07	4.77	29.8433	5.85	3.01	5.45	37.45	14.11	37.97	External alternative NAD(P)H-ubiquinone oxidoreductase B2, mitochondrial (AHRD V3.3 *** NDB2_ARATH)
Solyc05g005830.3	2.49284	5.62883	0.00780242	0.216667	1.39333	0.08	0.19	0.38	1.46	1.99	0.73	WAT1-related protein (AHRD V3.3 *** K4BWB0_SOLLC)
Solyc11g011360.2	2.49013	5.61831	4.98211e-07	1.53	9.59	1.69	1.18	1.72	9.58	6.41	12.78	Nudix hydrolase-like protein (AHRD V3.3 *** G7J9C3_MEDTR)
Solyc10g076660.2	2.48839	5.61153	0.0290131	0.276667	1.72333	0.37	0.08	0.38	0.76	0.96	3.45	2-oxoglutarate (2OG) and Fe(II)-dependent oxygenase superfamily protein (AHRD V3.3 *** AT5G05600.1)
Solyc06g009290.3	2.48582	5.60154	9.71858e-07	5.78333	35.3833	5.38	6.59	5.38	51.66	13.31	41.18	ABC transporter B family protein (AHRD V3.3 *** G7IBR0_MEDTR)
Solyc04g051690.3	2.48476	5.5974	5.17471e-06	6.32	38.5233	4.61	8.36	5.99	59.47	19.84	36.26	WRKY transcription factor 51
Solyc03g097840.3	2.48266	5.58927	1.92856e-10	1.94667	12.07	1.96	1.78	2.1	12.93	7.27	16.01	Mitochondrial phosphate carrier protein, putative (AHRD V3.3 *** B9RH00_RICCO)
Solyc09g075870.2	2.48191	5.58637	0.0329745	0.07	0.426667	0.06	0.05	0.1	0.72	0.19	0.37	Lipoxygenase (AHRD V3.3 *** A0A0V0IV70_SOLCH)
Solyc02g079310.2	2.47318	5.55266	6.46282e-10	1.08333	6.44333	1.33	1.06	0.86	6.58	4.6	8.15	Equilibrative nucleoside transporter family protein (AHRD V3.3 *** B9H1Z9_POPTR)
Solyc12g049360.2	2.46971	5.53932	6.01273e-06	0.496667	3.04333	0.55	0.39	0.55	2.1	2.47	4.56	Kinase family protein (AHRD V3.3 *** U5GAR5_POPTR)
Solyc03g082520.1	2.46745	5.53066	0.0488651	2.41333	15.6467	0.86	4.91	1.47	8.02	11.41	27.51	Small auxin up-regulated RNA36
Solyc05g041910.3	2.45697	5.49062	4.39029e-08	25.11	153.883	26.11	19.54	29.68	96.81	114.78	250.06	Auxin induced-like protein (AHRD V3.3 *** A0A0K9P8V5_ZOSMR)
Solyc02g093230.3	2.45683	5.49009	0.00111692	2.52333	15.9267	2.54	1.01	4.02	11.78	8.02	27.98	Caffeoyl-CoA O-methyltransferase (AHRD V3.3 *** CAMT_SOLTU)
Solyc06g009810.3	2.45495	5.48294	0.000821733	0.856667	5.36333	0.45	0.7	1.42	4.35	6.02	5.72	Ethylene-responsive transcription factor, putative (AHRD V3.3 --* A0A061G219_THECC)
Solyc09g010000.3	2.45426	5.48032	1.19107e-07	7.75	46.52	5.94	11.28	6.03	40.02	28.12	71.42	2-oxoglutarate (2OG) and Fe(II)-dependent oxygenase superfamily protein (AHRD V3.3 *** AT1G06620.1)
Solyc10g079930.1	2.45406	5.47957	4.39029e-08	16.55	100.263	22.37	11.14	16.14	120.5	52.48	127.81	Glycosyltransferase (AHRD V3.3 *** K4D2N4_SOLLC)
Solyc01g008497.1	2.45298	5.47547	0.00373577	0.25	1.48333	0.19	0.34	0.22	2.78	0.43	1.24	Receptor-like kinase (AHRD V3.3 *** G7I982_MEDTR)
Solyc03g123860.3	2.44442	5.44308	2.89467e-05	1.43333	8.47333	1.98	1.19	1.13	5.66	4.41	15.35	Receptor-like protein kinase INRPK1c
Solyc01g107900.3	2.4434	5.43923	1.99529e-10	2.3	13.6567	2.71	2.33	1.86	16.91	8.03	16.03	O-acyltransferase WSD1 (AHRD V3.3 *** A0A0B0P2X1_GOSAR)
Solyc06g075650.3	2.4424	5.43545	0.00880799	0.706667	4.28667	0.92	0.55	0.65	1.42	8.21	3.23	tonoplast intrinsic protein 1.2
Solyc05g026590.2	2.42897	5.38511	0.0289054	0.246667	1.39	0.36	0.25	0.13	0.71	0.87	2.59	Terpene synthase (AHRD V3.3 *** G5CV41_SOLLC)
Solyc01g103650.3	2.42492	5.36999	1.60242e-05	3.99	20.2567	3.07	3.22	5.68	31.09	10.95	18.73	Embryogenesis-associated EMB8 (AHRD V3.3 *** A0A0B0MZB5_GOSAR)
Solyc06g069045.1	2.42365	5.36528	0.0271206	1.19667	7.52	0.91	0.37	2.31	13.84	3.68	5.04	Glutathione-S-transferase (AHRD V3.3 *** K9P0S3_IPOBA)
Solyc02g082740.1	2.42233	5.36036	1.50977e-05	9.8	60.6567	8.71	8.33	12.36	104.35	36.52	41.1	Dirigent protein (AHRD V3.3 *** K4BAE4_SOLLC)
Solyc01g006290.3	2.4189	5.34761	0.00491374	6.26333	36.7067	9.77	4.49	4.53	76.11	7.94	26.07	Peroxidase (AHRD V3.3 *** K4ASJ5_SOLLC)
Solyc07g041940.3	2.41743	5.34218	0.0474759	0.126667	0.746667	0.2	0.07	0.11	1.24	0.5	0.5	Kinase family protein (AHRD V3.3 *** U5GAR5_POPTR)
Solyc09g007910.3	2.41394	5.32928	2.86493e-05	19.44	117.36	21.57	8.97	27.78	79.81	87.06	185.21	Phenylalanine ammonia-lyase (AHRD V3.3 *** PAL5_SOLLC)
Solyc03g006910.3	2.412	5.32212	0.0108781	0.526667	3.00333	1.17	0.2	0.21	3.2	1.98	3.83	bHLH transcription factor 019
Solyc01g057770.3	2.40804	5.30753	5.2206e-06	37.1933	216.107	31.7	27.7	52.18	107.79	180.84	359.69	Boron transporter (AHRD V3.3 *** B6V758_VITVI)
Solyc01g103470.2	2.40375	5.29177	0.00060435	11.99	73.4833	7.8	6.71	21.46	41.7	53.76	124.99	Cytosolic Fe-S cluster assembly factor nar-1 (AHRD V3.3 *** A0A1D1Z971_9ARAE)
Solyc05g050805.1	2.40241	5.28684	1.62148e-05	0.816667	5.58333	0.79	0.69	0.97	2.81	4.05	9.89	DnaJ protein (AHRD V3.3 *-* A0A199V6W4_ANACO)
Solyc04g079250.3	2.39698	5.267	1.21852e-05	2.69333	15.6567	2.29	3.44	2.35	20.19	6.32	20.46	Patatin (AHRD V3.3 *** K4BV09_SOLLC)
Solyc02g089900.1	2.39065	5.24392	4.6595e-05	13.8233	82.1933	12.12	8.86	20.49	38.73	72.38	135.47	Kinase family protein (AHRD V3.3 *** B9HEM3_POPTR)
Solyc10g011740.3	2.39032	5.24275	2.3762e-06	55.3133	333.6	54.49	39.74	71.71	168.94	334.04	497.82	Ubiquitin-conjugating enzyme E2, putative (AHRD V3.3 *** B9T334_RICCO)
Solyc03g083480.3	2.38847	5.23603	0.00734229	1.64333	9.95333	0.89	0.86	3.18	5.68	6.73	17.45	Membrane receptor-like protein 1 (AHRD V3.3 *** B3TJG2_CAPAN)
Solyc01g107820.2	2.37654	5.1929	2.55022e-10	26.9467	153.987	23.21	33.77	23.86	189.04	85.59	187.33	TOMATO WOUND-INDUCED 1
Solyc08g006470.3	2.37406	5.18398	0.000211845	4.59333	26.1467	4.88	4.62	4.28	50.42	8.52	19.5	Zinc finger protein (AHRD V3.3 *** A0A0B2RI16_GLYSO)
Solyc02g092450.3	2.37251	5.17842	1.83363e-06	3.17333	19.1867	2.83	2.51	4.18	10.33	15.72	31.51	Calcium-transporting ATPase (AHRD V3.3 *** M1BXI4_SOLTU)
Solyc08g013740.3	2.37022	5.17018	0.0235118	0.183333	0.996667	0.27	0.1	0.18	0.34	1.68	0.97	S-adenosyl-L-methionine-dependent methyltransferases superfamily protein (AHRD V3.3 *** AT4G10440.1)
Solyc06g063200.2	2.36459	5.15006	0.000359865	1.84333	10.3833	1.89	0.64	3	12.24	8.41	10.5	glutamate receptor-like 2.4
Solyc04g014990.2	2.36364	5.14667	0.00779728	0.52	2.92667	1	0.31	0.25	4.7	2.08	2	Glycosyltransferase (AHRD V3.3 *** K4BNY7_SOLLC)
Solyc02g090360.3	2.36226	5.14176	0.000235984	52.31	309.677	37.95	34.02	84.96	125.34	321.51	482.18	L-ascorbate oxidase like (AHRD V3.3 *** A0A0B2RUS1_GLYSO)
Solyc10g012080.3	2.35784	5.12603	4.81393e-08	6.94	38.9433	5.8	7.45	7.57	32.51	24.33	59.99	PLAC8 family protein (AHRD V3.3 *** AT4G23470.3)
Solyc11g020555.1	2.35549	5.11767	0.0176719	0.536667	3.1	0.4	0.33	0.88	1.9	2.71	4.69	Pentatricopeptide repeat-containing protein (AHRD V3.3 --* A0A103XBJ8_CYNCS)
Solyc09g089740.3	2.35487	5.11547	1.91493e-06	0.99	5.20333	1.15	0.67	1.15	6.21	4.58	4.82	2-oxoglutarate (2OG) and Fe(II)-dependent oxygenase superfamily protein (AHRD V3.3 *** AT1G06620.1)
Solyc08g081540.3	2.35475	5.11505	0.00117877	3.42	19.4067	2.63	3.85	3.78	6.55	12.66	39.01	1-aminocyclopropane-1-carboxylate synthase 1A
Solyc02g080070.3	2.35105	5.10194	1.00272e-06	4.67	26.4733	4.48	4.34	5.19	31.22	11.63	36.57	Cysteine-rich receptor-kinase-like protein (AHRD V3.3 *** G7KDB1_MEDTR)
Solyc02g090560.3	2.34993	5.098	8.47601e-06	3.64667	11.05	3.07	3.38	4.49	8.24	9.11	15.8	Calcium-transporting ATPase (AHRD V3.3 *** M5X6S2_PRUPE)
Solyc07g045120.2	2.34626	5.08504	0.0061767	0.313333	1.83333	0.24	0.1	0.6	1.04	1.68	2.78	Exostosin family protein (AHRD V3.3 *** A0A072VBU5_MEDTR)
Solyc12g094390.1	2.34517	5.08121	0.00211946	1.4	8	1.01	1.68	1.51	6.95	3.93	13.12	LOW QUALITY:Syringolide-induced protein 14-1-1 (AHRD V3.3 *** T2DNU1_PHAVU)
Solyc07g006570.3	2.34236	5.07131	0.0477397	49.2033	281.557	75.1	8.18	64.33	228.75	207.64	408.28	Ribonuclease (AHRD V3.3 *** Q41722_ZINVI)
Solyc08g067310.1	2.33625	5.04987	0.0231476	0.28	1.55667	0.39	0.2	0.25	2.08	0.53	2.06	Non-specific serine/threonine protein kinase (AHRD V3.3 *** K4CLV7_SOLLC)
Solyc02g079350.3	2.33273	5.03757	0.00333021	0.19	1.05333	0.16	0.3	0.11	1.38	0.8	0.98	Equilibrative nucleoside transporter family protein (AHRD V3.3 *** B9H1Z9_POPTR)
Solyc08g077020.1	2.32763	5.0198	0.00382674	20.25	122.027	14.15	15.81	30.79	38.25	110.82	217.01	Auxin responsive SAUR protein (AHRD V3.3 *** A0A118K7G8_CYNCS)
Solyc10g081170.2	2.32697	5.0175	8.57825e-10	117.26	656.87	112.53	102.98	136.27	382.74	666.67	921.2	Calmodulin 2
Solyc09g018780.3	2.32433	5.00832	9.95885e-25	2.86667	16.45	3.08	3.01	2.51	15.16	16.61	17.58	Oligoribonuclease (AHRD V3.3 *** A0A1D1Z113_9ARAE)
Solyc01g098750.2	2.31919	4.99052	0.00353683	1.52333	8.43	2.11	0.69	1.77	3.08	8.37	13.84	RING/U-box superfamily protein (AHRD V3.3 *** A0A061F239_THECC)
Solyc09g008010.3	2.31526	4.97695	8.75295e-12	12.5633	67.3033	13.29	14.32	10.08	56.9	48.41	96.6	Kinase family protein (AHRD V3.3 *** B9MTD8_POPTR)
Solyc07g053225.1	2.30878	4.95463	0.047897	0.323333	1.82333	0.15	0.31	0.51	2.68	1.16	1.63	Transmembrane amino acid transporter family protein (AHRD V3.3 --* AT1G08230.6)
Solyc02g092750.3	2.30511	4.94205	1.51349e-09	5.73667	31.68	6.96	3.73	6.52	25.8	28.07	41.17	Protein phosphatase 2C family protein (AHRD V3.3 *** AT4G33920.1)
Solyc10g006710.3	2.30046	4.92614	2.13305e-06	1.44	7.82	1.5	1.37	1.45	12.24	3.88	7.34	Serine/threonine-protein kinase (AHRD V3.3 *** U5GTQ6_POPTR)
Solyc02g082150.1	2.30019	4.92524	0.00319715	1.50333	8.47333	0.87	1.21	2.43	3.75	9.16	12.51	LOW QUALITY:root hair specific 4 (AHRD V3.3 *-* AT1G30850.1)
Solyc02g083850.3	2.29961	4.92325	7.11423e-08	1.71333	9.82667	1.58	1.76	1.8	7.3	7.12	15.06	Calcium-dependent protein kinase (AHRD V3.3 *** C6KGT3_SOLLC)
Solyc03g094160.3	2.2981	4.91809	1.78174e-10	6.83667	38.1367	7.69	5.34	7.48	29.71	28.94	55.76	metacaspase 1 (AHRD V3.3 *** AT1G02170.1),Pfam:PF00656
Solyc10g050670.1	2.29593	4.9107	8.98821e-05	4.65333	25.3267	4.73	3.54	5.69	10.87	19	46.11	LOW QUALITY:LOB domain-containing protein 7 (AHRD V3.3 --* AT1G72980.1)
Solyc07g052790.2	2.29584	4.9104	3.91886e-26	5.55333	30.2933	4.87	6.56	5.23	29.82	27.59	33.47	disease resistance protein (TIR-NBS-LRR class) (AHRD V3.3 *** AT5G17680.2)
Solyc11g051060.2	2.29545	4.90908	0.00577132	0.15	0.806667	0.15	0.24	0.06	1.21	0.63	0.58	Lipase, GDSL (AHRD V3.3 *** A0A124SDS7_CYNCS)
Solyc07g006610.3	2.29494	4.90733	1.99875e-07	0.313333	1.70667	0.29	0.35	0.3	1.51	1.89	1.72	Tyrosine kinase family protein (AHRD V3.3 *** G7JD53_MEDTR)
Solyc04g074050.3	2.29252	4.89909	1.55203e-05	2.86667	15.1	2.79	3.9	1.91	18.37	6.52	20.41	Receptor protein kinase, putative (AHRD V3.3 *** A0A061FG24_THECC)
Solyc06g006050.2	2.28959	4.88918	0.0163101	8.75667	32.4667	10.96	10.73	4.58	67.41	12.53	17.46	Receptor-kinase, putative (AHRD V3.3 *** B9SZK5_RICCO)
Solyc01g105890.3	2.28685	4.87989	9.49544e-05	5.2	28.8067	3.06	4.75	7.79	17.25	22.44	46.73	Monoterpene synthase 1
Solyc08g068770.2	2.28647	4.87862	0.0278503	3.66	21.2433	1.68	1.02	8.28	15.72	13.67	34.34	N-hydroxycinnamoyl-CoA:tyramine N-hydroxycinnamoyl transferase
Solyc01g010410.3	2.28297	4.86678	0.0229277	0.1	0.543333	0.06	0.08	0.16	0.42	0.61	0.6	Zinc finger family protein (AHRD V3.3 *** B9HID5_POPTR)
Solyc12g088360.2	2.28053	4.85856	0.000547952	4.12333	22.0433	4.53	4.08	3.76	7.08	18.41	40.64	U-box domain-containing protein (AHRD V3.3 *** A0A0K9PK99_ZOSMR)
Solyc09g098380.2	2.28025	4.85763	0.00317863	0.306667	1.71	0.18	0.29	0.45	1.52	2.07	1.54	Transmembrane amino acid transporter family protein (AHRD V3.3 *-* G7JBE3_MEDTR)
Solyc11g006540.2	2.278	4.85006	0.000283708	3.57	19.73	1.99	3.26	5.46	11.2	15.74	32.25	FAD-dependent pyridine nucleotide-disulphide oxidoreductase (AHRD V1 **-- D3M425_9ACTO)
Solyc12g100030.2	2.27388	4.8362	0.00185707	1.31333	7.12333	1.16	0.89	1.89	5.56	2.8	13.01	LOW QUALITY:Leucine-rich-repeat receptor-like protein (AHRD V3.3 *** A0A097BR55_GOSBA)
Solyc01g021600.3	2.27245	4.83144	0.0166248	0.756667	4.03333	1.28	0.55	0.44	7.3	2.45	2.35	Dirigent protein (AHRD V3.3 *** K4AV41_SOLLC)
Solyc03g044100.3	2.26785	4.81607	0.00437745	0.676667	3.6	0.58	0.82	0.63	4.94	1.01	4.85	Peroxidase (AHRD V3.3 *** K4BG30_SOLLC)
Solyc07g055640.1	2.26534	4.80769	1.60169e-06	1.96	10.52	1.58	2.11	2.19	10.29	5.76	15.51	Serine/threonine-protein kinase (AHRD V3.3 *-* A0A0D4BTD1_SOLPN)
Solyc10g084325.1	2.25824	4.78407	6.06445e-10	8.11333	42.9233	9.2	6.78	8.36	52.84	25.35	50.58	Subtilisin-like protease (AHRD V3.3 *** O82777_SOLLC)
Solyc07g055990.3	2.25456	4.77189	0.0155083	0.71	3.75667	0.55	0.79	0.79	1.75	1.99	7.53	Xyloglucan endotransglucosylase/hydrolase 7 (AHRD V1 **** C0IRG6_ACTDE)
Solyc10g078530.2	2.25439	4.77133	9.56075e-07	15.3133	82.13	11.89	14.09	19.96	52.88	65.11	128.4	Patatin (AHRD V3.3 *** M1C6Q0_SOLTU)
Solyc02g090110.3	2.25268	4.76568	4.70639e-07	5.60333	29.7633	5.02	5.84	5.95	23.51	17.63	48.15	WAK-like kinase
Solyc02g032660.3	2.24909	4.75381	0.00580959	0.836667	4.15	1.07	0.64	0.8	1.89	2.82	7.74	Protein DETOXIFICATION (AHRD V3.3 *** K4B5L0_SOLLC)
Solyc07g053120.3	2.24833	4.75132	8.27637e-12	2.93667	15.29	2.38	3.2	3.23	14.88	11.39	19.6	Serine/threonine-protein kinase (AHRD V3.3 *-* K4CFL1_SOLLC)
Solyc11g011030.2	2.24532	4.74143	0.000278992	11.75	63.3633	11.41	6.28	17.56	38.02	46.39	105.68	Pto-responsive gene 1
Solyc04g007490.3	2.24267	4.73273	1.43227e-08	0.663333	3.43667	0.67	0.74	0.58	3.34	2.29	4.68	Disease resistance protein, putative (AHRD V3.3 *-* Q6L432_SOLDE)
Solyc10g080010.2	2.23778	4.71672	9.86342e-06	1.81	9.41667	1.97	1.6	1.86	10.43	4.6	13.22	Glycosyltransferase (AHRD V3.3 *** Q5QPZ6_MEDTR)
Solyc09g082250.2	2.23735	4.71531	0.0101278	1.72667	8.91	1.68	1.46	2.04	11.48	2.96	12.29	Acetyltransferase (GNAT) domain protein (AHRD V3.3 *-* A0A072UXR7_MEDTR)
Solyc04g015460.3	2.23236	4.699	0.00382144	0.42	2.17	0.41	0.42	0.43	2.68	0.69	3.14	Serine/threonine-protein kinase (AHRD V3.3 *** K4BQ48_SOLLC)
Solyc02g022850.1	2.23229	4.6988	1.36403e-13	6.71	34.8267	6.98	6.83	6.32	24.43	34.26	45.79	FAD-binding Berberine family protein (AHRD V3.3 *** AT4G20840.1)
Solyc03g097670.3	2.23211	4.69822	6.49278e-11	11.8833	61.33	12.31	12.17	11.17	89.38	38.95	55.66	ATP/DNA binding protein (AHRD V3.3 *** AT3G48770.2)
Solyc08g065610.3	2.2308	4.69395	6.60876e-06	29.82	150.35	51.79	24.69	12.98	135.25	200.38	115.42	Vacuolar processing enzyme (AHRD V3.3 *** V9M6Z0_9ROSA)
Solyc05g008940.3	2.2307	4.69363	1.10926e-11	2.5	12.8133	3.09	2.54	1.87	12.91	9.42	16.11	Kinase family protein (AHRD V3.3 *** D7KAJ2_ARALL)
Solyc12g094650.2	2.22891	4.68779	3.58183e-09	5.56	42.38	6.12	6.31	4.25	49.34	21.24	56.56	DUF594 family protein (AHRD V3.3 *** A0A072VN99_MEDTR)
Solyc08g079420.3	2.22349	4.6702	0.0215589	1.26333	6.30667	2.48	0.86	0.45	11.16	2.01	5.75	Cytochrome P450 (AHRD V3.3 *-* A0A118JTP4_CYNCS)
Solyc07g042170.3	2.22323	4.66938	6.50765e-05	91.75	491.347	80.11	50.03	145.11	282.36	492.11	699.57	Jasmonate-zim-domain protein (AHRD V3.3 *** A0A167V6B7_CAMSI)
Solyc04g057940.3	2.22206	4.66559	0.000159689	0.36	1.87333	0.41	0.39	0.28	0.84	1.94	2.84	Transducin/WD40 repeat-like superfamily protein (AHRD V3.3 *** A0A061EZ85_THECC)
Solyc12g094460.2	2.21629	4.64696	0.000270184	2.17	11.1367	3.34	1.01	2.16	5.79	13.13	14.49	L-ascorbate oxidase like (AHRD V3.3 *** A0A0B2RKV6_GLYSO)
Solyc04g076990.3	2.2153	4.64377	4.07817e-14	19.08	90.47	21.38	16.37	19.49	70.87	81.75	118.79	Receptor protein kinase CLAVATA1, putative (AHRD V3.3 *** B9R6R4_RICCO)
Solyc01g102840.3	2.2132	4.63703	0.000224155	7.49333	39.3333	7.66	4.26	10.56	18.5	35.94	63.56	TIR-NBS-LRR class disease resistance protein (AHRD V3.3 *** A2I7Q5_9ROSI)
Solyc01g087820.2	2.21113	4.63038	3.35772e-05	1.12667	5.78333	0.89	1.2	1.29	7.63	2.83	6.89	subtilisin-like protease 4B
Solyc11g008540.2	2.21091	4.62969	1.67204e-09	22.6133	116.973	20.63	19.19	28.02	160.11	78.24	112.57	Dicer-like 2b
Solyc05g012820.1	2.20649	4.6155	0.00403991	0.836667	4.31667	0.76	1.03	0.72	4.15	2.05	6.75	transmembrane protein (AHRD V3.3 *** AT3G11810.1)
Solyc05g013410.3	2.20588	4.61356	8.7876e-06	4.69667	23.7767	5.76	3.62	4.71	11.51	25.81	34.01	F-box family protein (AHRD V3.3 *** AT1G70590.1)
Solyc04g074740.3	2.20461	4.60949	1.59493e-12	5.58333	28.81	6.31	3.86	6.58	27.92	29.05	29.46	Blue copper protein, putative (AHRD V3.3 *** B9RJR1_RICCO)
Solyc09g092310.1	2.20401	4.6076	0.004797	0.28	1.39333	0.19	0.4	0.25	0.98	0.89	2.31	Ph-3 resistance protein (AHRD V3.3 *** A0A060D304_SOLPI)
Solyc06g066370.3	2.20149	4.59953	0.000105193	22.1267	116.07	19.4	11.98	35	67.46	110.39	170.36	WRKY transcription factor 31
Solyc10g007880.3	2.19961	4.59355	2.01692e-05	0.586667	3.02	0.41	0.64	0.71	4.05	2.33	2.68	Cytochrome P450 (AHRD V3.3 *** A9ZT56_COPJA)
Solyc04g054760.3	2.19577	4.58133	6.7065e-05	5.36	27.27	6.83	4.82	4.43	12.4	43.28	26.13	senescence-associated family protein (DUF581) (AHRD V3.3 *** AT1G22160.1)
Solyc09g061840.3	2.19293	4.57233	2.17123e-07	14.6133	74.0567	15.2	12.86	15.78	67.87	41.39	112.91	3-ketoacyl-CoA thiolase (AHRD V3.3 *** P93112_9ROSI)
Solyc05g012900.3	2.19232	4.5704	5.58809e-05	1.02667	12.68	1.08	1.1	0.9	12.25	10.49	15.3	JJH-R-like protein
Solyc02g086210.3	2.18956	4.56166	7.29634e-08	1.31	7.22	1.2	1.4	1.33	6.28	4.52	10.86	Receptor-like kinase (AHRD V3.3 *** G7KUD4_MEDTR)
Solyc03g122130.3	2.187	4.55357	0.0249298	0.273333	1.41333	0.21	0.09	0.52	1.3	1.48	1.46	Peroxisomal (S)-2-hydroxy-acid oxidase (AHRD V3.3 *** GOX_SPIOL)
Solyc09g072810.3	2.18684	4.55307	0.00227601	0.576667	2.94	0.45	0.46	0.82	2.69	1.23	4.9	Receptor protein kinase, putative (AHRD V3.3 *** B9SKP2_RICCO)
Solyc10g007107.1	2.17888	4.52802	0.00828961	1.5	7.06667	0.96	0.6	2.94	7.08	6.54	7.58	Nucleic acid-binding, OB-fold (AHRD V3.3 *-* A0A103XEX3_CYNCS)
Solyc01g008400.3	2.17587	4.51859	7.20318e-05	0.953333	5.81	1.22	0.67	0.97	8.87	2.63	5.93	mediator of RNA polymerase II transcription subunit (AHRD V3.3 --* AT1G23230.3)
Solyc09g015140.2	2.17458	4.51455	0.0394882	1.97667	14.6867	3	0.2	2.73	5.51	15.34	23.21	Replication protein A 70 kDa DNA-binding subunit B (AHRD V3.3 --* RFA1B_ARATH)
Solyc03g006610.3	2.17395	4.51256	0.0339335	0.48	2.39667	0.41	0.41	0.62	0.73	1.62	4.84	Arf GTPase activating protein (AHRD V3.3 *** A0A103YJY6_CYNCS)
Solyc03g115850.3	2.17329	4.51051	0.00373031	0.62	3.00667	0.94	0.72	0.2	4.23	1.76	3.03	NAC domain-containing protein
Solyc01g079260.3	2.17031	4.5012	3.61465e-09	11.2033	56.1333	14.02	7.41	12.18	53.32	43.01	72.07	WRKY transcription factor 23
Solyc08g066210.3	2.16893	4.4969	2.74839e-10	2.38333	11.9033	2.38	2	2.77	12.37	8.4	14.94	Receptor-like protein kinase (AHRD V3.3 *** A0A0K9PZN1_ZOSMR)
Solyc01g010180.3	2.16714	4.49133	7.76526e-13	30.8	156.73	28.21	26.54	37.65	133.15	144.29	192.75	DEA(D/H)-box RNA helicase family protein (AHRD V3.3 --* AT3G61240.2)
Solyc02g079570.3	2.16581	4.48718	4.50213e-08	3.79667	18.9867	2.98	3.98	4.43	15.36	14.28	27.32	Serine/threonine-protein kinase (AHRD V3.3 *** A0A0V0IWF8_SOLCH)
Solyc03g112970.1	2.16394	4.48136	0.0112833	1.44333	7.38333	1.42	0.61	2.3	7.19	3.85	11.11	Pectinesterase (AHRD V3.3 *-* B9GXZ7_POPTR)
Solyc01g111440.3	2.1582	4.46359	3.68095e-05	27.16	133.273	32.8	24.08	24.6	55.29	119.68	224.85	Senescence/dehydration-associated protein-like protein (AHRD V3.3 *** AT2G17840.1)
Solyc04g007880.3	2.15698	4.45981	7.20342e-09	17.8333	88.12	20.9	14.08	18.52	55.56	89.8	119	Receptor-like kinase (AHRD V3.3 *** G7IA07_MEDTR)
Solyc01g068490.3	2.15541	4.45495	2.62508e-05	0.823333	4.04667	0.95	0.69	0.83	4.28	2.15	5.71	U-box domain-containing protein (AHRD V3.3 *** A0A0K9NJR6_ZOSMR)
Solyc07g066160.1	2.1507	4.44043	0.0297232	0.306667	1.52333	0.17	0.3	0.45	1.45	1.31	1.81	LOW QUALITY:Tapetum-specific zinc finger protein 1 (AHRD V3.3 *** P93716_PETHY)
Solyc04g074950.3	2.14916	4.43568	0.000554121	10.84	54.2567	9.03	9.29	14.2	23.44	41.49	97.84	dihydrofolate reductase (AHRD V3.3 *** AT4G24380.1)
Solyc07g063770.3	2.14806	4.43233	2.74399e-07	2.08333	10.05	2.38	2.35	1.52	14.4	6.03	9.72	Serine/threonine-protein kinase (AHRD V3.3 *** A0A0V0IT75_SOLCH)
Solyc04g005480.1	2.14275	4.41602	0.00164526	49.1867	253.71	40.61	33.86	73.09	87.19	257.18	416.76	LOW QUALITY:Nodulin-related protein 1, putative (AHRD V3.3 *** A0A061EHK7_THECC)
Solyc01g105310.3	2.14244	4.41508	4.48233e-05	1.13667	5.49667	1.12	1.55	0.74	6.96	6.28	3.25	metacaspase 2,Pfam:PF00656
Solyc02g031790.2	2.14219	4.41432	1.03687e-05	0.98	4.81667	1.13	0.63	1.18	6.49	2.87	5.09	Receptor-like protein kinase (AHRD V3.3 *** RPK1_IPONI)
Solyc07g008410.3	2.14144	4.41201	0.00103024	4.88667	25.2833	4.89	2.12	7.65	19.48	19.25	37.12	Protein DETOXIFICATION (AHRD V3.3 *** K4CBW0_SOLLC)
Solyc02g092860.3	2.13772	4.40065	0.00659167	1.83333	8.71333	3.2	1	1.3	16.64	3.35	6.15	Cytochrome P450, putative (AHRD V3.3 *** B9R747_RICCO)
Solyc10g011660.3	2.13726	4.39927	0.0112903	6.13667	29.1667	5.81	8.6	4	10.91	10.8	65.79	Auxin-responsive GH3 family protein (AHRD V3.3 *** AT2G46370.4)
Solyc08g067610.3	2.13685	4.398	0.000144487	0.413333	1.99	0.56	0.37	0.31	3.13	1.16	1.68	Pleiotropic drug resistance ABC transporter (AHRD V3.3 *** W0TUG3_ACAMN)
Solyc04g082440.3	2.13604	4.39553	9.56075e-07	0.643333	3.14	0.82	0.45	0.66	2.39	3.78	3.25	U-box domain-containing 15-like protein (AHRD V3.3 *** A0A0B0PZ68_GOSAR)
Solyc09g008370.1	2.13275	4.38553	0.000712445	0.433333	2.08333	0.62	0.33	0.35	1.32	2.38	2.55	LOW QUALITY:Major facilitator superfamily protein (AHRD V3.3 *** AT2G39210.1)
Solyc07g055810.3	2.1284	4.37234	3.20263e-10	15.6	75.3033	12.84	18.18	15.78	59.39	59.38	107.14	Receptor-like protein kinase (AHRD V3.3 *** B9I1R1_POPTR)
Solyc03g122340.3	2.12592	4.36482	0.000129133	28.0833	138.027	27.61	16.55	40.09	63.18	137.22	213.68	lipoxygenase D
Solyc04g081960.1	2.12525	4.36278	0.000466615	2.21667	10.78	2.11	2.74	1.8	6.35	9.7	16.29	LOW QUALITY:Syringolide-induced protein 14-1-1 (AHRD V3.3 *** G7I8D2_MEDTR)
Solyc02g081970.3	2.12482	4.36148	1.14982e-11	4.88667	23.2733	6.43	4.32	3.91	18.77	20.37	30.68	Vacuolar sorting receptor family protein (AHRD V3.3 *** B9GYG5_POPTR)
Solyc03g082470.3	2.12461	4.36086	0.0190454	0.263333	1.27	0.39	0.07	0.33	1.11	0.79	1.91	Receptor-like protein kinase (AHRD V3.3 *** M8BN66_AEGTA)
Solyc10g074740.1	2.12124	4.35067	0.000445313	52.7833	262.65	63.79	28.29	66.27	118.13	244.13	425.69	Calcium-binding protein CAST (AHRD V3.3 *** CAST_SOLTU)
Solyc07g049700.1	2.11902	4.34399	0.0347842	0.236667	1.14	0.34	0.25	0.12	0.91	0.41	2.1	Disease resistance protein (AHRD V3.3 *** A0A103XDQ0_CYNCS)
Solyc04g082500.3	2.11737	4.33901	0.0243102	1.12333	5.52	1.3	0.34	1.73	7.26	1.79	7.51	Kinase family protein (AHRD V3.3 *** U5GGQ9_POPTR)
Solyc04g079350.1	2.11706	4.33808	0.000360629	1.76333	8.62	1.05	2.01	2.23	7.45	6.27	12.14	LOW QUALITY:calmodulin-binding protein (DUF1645) (AHRD V3.3 *** AT2G15760.1)
Solyc12g009700.2	2.1161	4.3352	0.0056611	0.606667	2.81667	0.57	0.67	0.58	3.61	1.26	3.58	Calcium-dependent lipid-binding (CaLB domain) family protein (AHRD V3.3 *-* AT1G05500.1)
Solyc05g052280.3	2.11293	4.32569	0.0262945	1.75667	8.47667	2.27	1.13	1.87	18.73	3.26	3.44	Peroxidase (AHRD V3.3 *** K4C1Q9_SOLLC)
Solyc01g007980.3	2.11137	4.32102	0.00263715	0.58	2.81667	0.64	0.29	0.81	3.6	1.8	3.05	Protein kinase family protein (AHRD V3.3 *** C6ZRU6_SOYBN)
Solyc02g063020.2	2.10916	4.31442	1.36418e-07	1.74333	8.27333	1.58	2.25	1.4	10.12	5.64	9.06	Major facilitator superfamily transporter (AHRD V3.3 *** A0A0K9PQR0_ZOSMR)
Solyc02g079990.3	2.10237	4.29414	5.9863e-09	2.48667	11.6333	2.91	2.04	2.51	11.76	7.85	15.29	Cysteine-rich receptor-kinase-like protein (AHRD V3.3 *** G7KDB1_MEDTR)
Solyc03g113970.3	2.10193	4.29283	2.06023e-10	5.92667	30.3633	6.15	5.66	5.97	21.68	25.78	43.63	Calmodulin-binding protein (AHRD V3.3 *-* AT5G57580.1)
Solyc10g049630.2	2.10105	4.29021	0.00112944	22.8267	110.137	22.49	12.78	33.21	45.57	113.21	171.63	Protein phosphatase 2C family protein (AHRD V3.3 *** AT4G33920.1)
Solyc02g089770.3	2.09773	4.28035	6.57909e-06	3.46	16.0267	5.4	1.7	3.28	17.24	16.69	14.15	Dihydroflavonol-4-reductase-binding domain
Solyc09g083210.3	2.09726	4.27896	6.93964e-11	18.7367	88.91	18.66	17.93	19.62	104.3	56.13	106.3	Receptor-like protein kinase (AHRD V3.3 *** W0TR82_ACAMN)
Solyc01g108440.2	2.0971	4.27848	3.46859e-05	2.72333	13.1167	2.54	2.03	3.6	14.23	7.86	17.26	LOW QUALITY:calmodulin-binding protein (DUF1645) (AHRD V3.3 *** AT2G15760.1)
Solyc12g099500.2	2.09455	4.27094	0.00994343	34.9567	181.86	21.7	20.81	62.36	65.19	248.5	231.89	oxidoreductase/transition metal ion-binding protein (AHRD V3.3 --* AT2G31940.1)
Solyc02g077470.3	2.09122	4.26108	1.03335e-05	11.28	53.1633	11.25	10.97	11.62	35.64	32.78	91.07	Optic atrophy 3 protein (OPA3) (AHRD V3.3 *** AT1G28510.1)
Solyc06g030470.3	2.09016	4.25795	8.15961e-07	10.6033	50.8667	9.65	7.66	14.5	43.84	38.35	70.41	Domain of Uncharacterized protein function, putative (AHRD V3.3 *** A0A061GWB6_THECC)
Solyc00g272810.1	2.08907	4.25472	6.11764e-05	14.7567	69.9033	9.15	23.35	11.77	55.19	49.46	105.06	Tyramine N-feruloyltransferase 4/11, putative (AHRD V3.3 *** B9T0B8_RICCO)
Solyc08g062330.3	2.08889	4.2542	6.2014e-09	11.33	53.9067	8.75	11.83	13.41	55.36	37.51	68.85	Ankyrin repeat family protein (AHRD V3.3 *** F8WLA0_CITUN)
Solyc02g065740.3	2.08457	4.24147	0.0488228	0.176667	0.813333	0.31	0.14	0.08	0.9	0.82	0.72	Alpha-1,4-glucan-protein synthase [UDP-forming] (AHRD V3.3 *** UPTG_PEA)
Solyc03g114820.3	2.0842	4.2404	0.0191687	0.66	3.15667	0.55	0.49	0.94	5.98	1.88	1.61	Adenine nucleotide alpha hydrolases-like superfamily protein, putative (AHRD V3.3 *** A0A061FX93_THECC)
Solyc06g074530.1	2.08306	4.23706	0.00312828	17.7167	86.7533	12.77	8.97	31.41	41.95	81.49	136.82	Arogenate dehydratase (AHRD V3.3 *** K4C9H1_SOLLC)
Solyc08g077210.3	2.08219	4.23449	0.000335397	9.54	44.5067	6.62	12.81	9.19	27.24	25.21	81.07	inositol-1,4,5-triphosphate-5-phosphatase 1
Solyc04g056570.3	2.08194	4.23377	0.00392514	0.143333	0.66	0.19	0.14	0.1	0.99	0.39	0.6	Disease resistance protein (TIR-NBS-LRR class), putative (AHRD V3.3 *** Q2HUD1_MEDTR)
Solyc06g060700.1	2.08182	4.23342	0.00226071	6.64667	32.9333	7.41	3.95	8.58	21.28	25.85	51.67	Protein kinase superfamily protein (AHRD V3.3 --* AT3G57720.1)
Solyc07g065320.3	2.07935	4.22615	1.11992e-06	4.07333	18.8433	3.48	5.26	3.48	28.99	11.14	16.4	ABC subfamily C transporter (AHRD V3.3 *** A0A0D3RBU8_WHEAT)
Solyc06g068960.1	2.07639	4.2175	9.48193e-07	44.7167	218.107	39.78	45.16	49.21	121.59	225.5	307.23	Calcium binding protein (AHRD V3.3 *** Q93YA8_SESRO)
Solyc03g031910.3	2.07616	4.21684	8.69804e-17	5.65333	26.0767	6.46	5.64	4.86	33.65	21.12	23.46	P-loop containing nucleoside triphosphate hydrolases superfamily protein, putative (AHRD V3.3 *** A0A061EY56_THECC)
Solyc03g006620.3	2.07564	4.21531	0.019204	1.71667	8.04	2.69	0.56	1.9	3.81	5.83	14.48	Cotton fiber expressed protein (AHRD V3.3 *** A0A0D2VH61_GOSRA)
Solyc05g041770.2	2.07233	4.20566	0.0206765	1.24	5.83333	1.86	0.21	1.65	4.21	5.48	7.81	Guanylate-binding family protein (AHRD V3.3 *-* AT5G46070.1)
Solyc07g053550.2	2.07215	4.20512	0.00017493	27.1633	134.13	33.66	11.85	35.98	106.75	119.23	176.41	Glutaredoxin, putative (AHRD V3.3 *** A0A061E5A7_THECC)
Solyc02g067660.3	2.07059	4.20059	1.0917e-07	23.52	111.44	21.17	16.66	32.73	104.39	90.26	139.67	Phytoalexin-deficient 4-1 protein (AHRD V3.3 *** Q2TNK3_SOLTU)
Solyc12g011030.2	2.07057	4.20053	2.40354e-06	14.9733	69.6633	13.6	16.52	14.8	39.81	57.43	111.75	xyloglucan endotransglucosylase-hydrolase 9
Solyc09g005080.1	2.06889	4.19564	2.27632e-06	5.44667	25.7533	4.46	4.18	7.7	20.86	20.61	35.79	verticillium wilt disease resistance 2
Solyc07g008590.1	2.06453	4.18298	5.89948e-09	3.63333	16.6633	3.2	4.5	3.2	14.95	11.76	23.28	LOW QUALITY:Leucine-rich receptor-like kinase family protein (AHRD V3.3 *** G7K7L1_MEDTR)
Solyc07g006280.3	2.06418	4.18195	0.000226037	74.81	353.59	64.44	53.96	106.03	169.55	309.94	581.28	Tetraspanin family protein (AHRD V3.3 *** A0A072V357_MEDTR)
Solyc03g114600.3	2.06249	4.17706	0.000187897	0.696667	3.25333	0.75	0.41	0.93	2.42	2.51	4.83	Alternaria stem canker resistance
Solyc06g036420.2	2.06168	4.17472	0.0313829	0.756667	3.54667	0.58	0.29	1.4	5.74	2.11	2.79	SGT1 (AHRD V3.3 *** A0A023GU62_CAPAN)
Solyc07g051840.3	2.06141	4.17394	1.02658e-06	1.29333	5.94	1.13	1.54	1.21	6.29	3.72	7.81	WRKY transcription factor 17
Solyc05g013750.3	2.06126	4.17351	1.18724e-07	4.87	22.2533	5.8	4.04	4.77	26.23	12.47	28.06	Dual specificity phosphatase (AHRD V3.3 *** A0A124SD30_CYNCS)
Solyc09g056430.3	2.06	4.16986	0.00544969	0.536667	2.51	0.74	0.19	0.68	3.17	2.48	1.88	Kinase family protein (AHRD V3.3 *** B9GQP3_POPTR)
Solyc06g060760.3	2.05336	4.15072	1.54775e-05	2.93667	13.72	3.4	1.88	3.53	9.93	17.8	13.43	tonoplast intrinsic protein 2.3
Solyc08g076970.3	2.04873	4.13741	3.88339e-07	108.71	507.16	126.97	63.77	135.39	431.06	429.56	660.86	Acetylornithine deacetylase (AHRD V3.3 *** ARGE_ARATH)
Solyc02g090500.3	2.04861	4.13708	0.00205082	0.883333	3.61667	0.82	0.98	0.85	2.06	2.04	6.75	Phenylalanine ammonia-lyase (AHRD V3.3 --* D3K195_9ROSA)
Solyc10g018120.2	2.04715	4.13289	0.000157287	0.583333	2.70667	0.55	0.41	0.79	2.98	2.85	2.29	neuronal PAS domain protein (AHRD V3.3 *** AT2G40390.1)
Solyc01g079670.2	2.0469	4.13217	0.0171681	1.94333	8.82333	2.64	2.18	1.01	3.43	8.34	14.7	LOW QUALITY:cotton fiber protein (AHRD V3.3 *** AT5G38700.1)
Solyc08g016310.3	2.04531	4.12761	0.00308134	2.77	12.2833	2.98	2.96	2.37	3.6	9.97	23.28	Leucine-rich receptor-like kinase family protein, putative (AHRD V3.3 *** A0A072UGV6_MEDTR)
Solyc12g005610.2	2.04507	4.12694	0.0487844	0.74	3.07333	1.31	0.55	0.36	5.43	1.09	2.7	Leucine-rich receptor-like kinase family protein (AHRD V3.3 *-* G7L9I8_MEDTR)
Solyc03g007950.3	2.04444	4.12513	3.41018e-06	0.586667	2.56	0.61	0.54	0.61	2.84	1.71	3.13	Pectin lyase-like superfamily protein (AHRD V3.3 *** AT4G23500.1)
Solyc04g009250.1	2.04214	4.11857	7.79343e-09	0.99	4.51667	0.75	1.17	1.05	4.23	5.29	4.03	Nbs-lrr resistance protein (AHRD V3.3 *** A0A061FZT5_THECC)
Solyc10g006150.3	2.03863	4.10855	0.0161841	0.686667	3.17333	0.31	0.77	0.98	2.09	2.05	5.38	DUF4408 domain protein (AHRD V3.3 *** G7K8L0_MEDTR)
Solyc05g016060.3	2.03824	4.10745	1.8825e-06	18.8933	86.5567	26.11	15.08	15.49	112.92	49.46	97.29	cysteine-rich/transmembrane domain A-like protein (AHRD V3.3 *** AT2G32190.1)
Solyc02g085010.1	2.03263	4.09149	0.0119438	12.9133	59.4033	5.99	8.59	24.16	35.09	65.05	78.07	histone-lysine N-methyltransferase, H3 lysine-9 specific SUVH3-like protein (AHRD V3.3 --* AT1G17770.1)
Solyc03g113430.3	2.02563	4.07171	7.1397e-09	4.24	19.2067	4.19	4.05	4.48	11.98	20.49	25.15	Nitrate transporter NRT1-2 (AHRD V3.3 *** Q9FRU5_SOYBN)
Solyc01g005775.1	2.02351	4.06572	0.00452044	0.543333	2.43	0.61	0.42	0.6	4.26	1.3	1.73	Leucine-rich repeat receptor-like protein kinase family protein (AHRD V3.3 *-* AT4G08850.2)
Solyc03g031920.3	2.022	4.06145	1.19029e-08	10.25	46.4867	8.38	10.06	12.31	58.5	31.28	49.68	Oligopeptide transporter, putative (AHRD V3.3 *** B9SIR4_RICCO)
Solyc07g063940.2	2.01944	4.05428	9.45114e-05	22.65	101.23	27.45	17.26	23.24	47.48	86.24	169.97	SCARECROW
Solyc02g005070.2	2.01858	4.05185	0.015441	2.79333	12.6967	5.62	1.2	1.56	18.57	8.65	10.87	arginine-rich cyclin 1 (AHRD V3.3 --* AT2G26430.4)
Solyc11g030730.2	2.01768	4.04933	2.73727e-05	1.04667	4.68333	1.22	0.67	1.25	4.69	3.25	6.11	Cytochrome P450 (AHRD V3.3 *** Q0PNH1_CAPCH)
Solyc01g108745.1	2.01381	4.03846	0.0033036	0.526667	2.35667	0.49	0.55	0.54	2.37	1.72	2.98	Polyneuridine-aldehyde esterase-like protein (AHRD V3.3 *** A0A075F1V8_TOBAC)
Solyc06g008790.3	2.01116	4.03107	3.5973e-05	0.246667	1.08667	0.32	0.23	0.19	0.85	1.05	1.36	Mi-1.1
Solyc01g009860.3	2.01034	4.02877	1.5977e-20	26.6033	117.973	25.58	34.38	19.85	115.37	114.99	123.56	NAC domain protein (AHRD V3.3 *** B2ZGQ7_SOYBN)
Solyc11g066590.2	2.00992	4.02761	7.31509e-09	5.69667	25.8267	5.49	4.08	7.52	27.37	23.92	26.19	Lysosomal Pro-X carboxypeptidase, putative (AHRD V3.3 *** B9SCN3_RICCO)
Solyc05g009790.1	2.00962	4.02676	0.0027533	45.74	212.51	26.11	27.95	83.16	118.56	202	316.97	AP2/B3 transcription factor family protein (AHRD V3.3 *** AT1G25560.1)
Solyc11g007770.2	2.00725	4.02017	1.04371e-06	4.15667	18.22	3.84	5.48	3.15	25.43	10.71	18.52	Exostosin-2 (AHRD V3.3 *** A0A0B2S0C1_GLYSO)
Solyc02g014840.3	2.00715	4.01987	0.000204083	5.29	23.63	5.07	5.72	5.08	11.74	20.67	38.48	F-box and associated interaction domains-containing protein (AHRD V3.3 --* AT2G31470.1)
Solyc06g075130.3	2.00696	4.01935	0.00585441	1.39	6.26667	1.21	1	1.96	3.13	3.97	11.7	Pleckstrin-like (PH) and lipid-binding START domain protein (AHRD V3.3 *** G7IRU5_MEDTR)
Solyc05g011960.3	1.99894	3.99706	1.44037e-07	3.81667	16.7533	5.27	3.21	2.97	16.32	11.07	22.87	DnaJ domain-containing protein (AHRD V3.3 *-* A0A103YBW3_CYNCS)
Solyc02g077050.3	1.99501	3.98619	7.49191e-05	33.0067	149.38	24.44	31.24	43.34	71.73	172.18	204.23	Cathepsin B-like cysteine proteinase (AHRD V1 **-* CYSP_SCHMA)%3B contains Interpro domain(s) IPR013128 Peptidase C1A%2C papain
Solyc09g005860.3	1.99367	3.98249	3.72516e-16	11.0033	48.0733	10.64	11.84	10.53	44.42	39.24	60.56	ankyrin repeat-containing protein
Solyc02g070890.3	1.98961	3.9713	0.00155284	1.64333	7.21	1.69	1.35	1.89	4.31	3.82	13.5	Receptor like kinase%2C RLK
Solyc10g012170.3	1.98909	3.96987	2.0992e-05	3.84333	16.8267	4.32	3.35	3.86	17.45	8.67	24.36	Kinase family protein (AHRD V3.3 *** U5G9B2_POPTR)
Solyc02g090290.3	1.98851	3.96827	0.0232897	0.503333	2.2	0.67	0.3	0.54	0.92	1.99	3.69	Cytochrome P450 (AHRD V3.3 *** Q8H0I6_PETHY)
Solyc03g113040.3	1.98697	3.96405	1.29239e-05	0.486667	2.18667	0.38	0.65	0.43	1.86	1.56	3.14	ABC transporter A family protein (AHRD V3.3 *** A0A072UUA7_MEDTR)
Solyc11g056620.2	1.98578	3.96078	0.000420431	1.50333	6.44333	2.34	1.37	0.8	9.11	3.99	6.23	Cobyric acid synthase (AHRD V3.3 *** A0A1D1YI90_9ARAE)
Solyc04g005100.3	1.9843	3.95671	5.0726e-10	4.42	19.44	4.47	3.82	4.97	13.68	20.47	24.17	Myb-like transcription factor family protein (AHRD V3.3 *** A0A061E7E9_THECC)
Solyc05g050800.3	1.98143	3.94883	1.08993e-05	61.7567	307.49	51.03	58.02	76.22	237.61	213	471.86	phosphoglycerate mutase family protein
Solyc08g079860.2	1.97763	3.93845	0.000998737	0.293333	1.27	0.33	0.31	0.24	0.96	1.31	1.54	P69C protein
Solyc09g005730.3	1.97582	3.93353	0.000838938	1.31	5.77667	1.54	1.2	1.19	6.98	4.22	6.13	Plant protein 1589 of unknown function (AHRD V3.3 *** AT3G55240.1)
Solyc10g055740.2	1.97564	3.93301	0.00954842	2.33667	10.1933	1.86	2.84	2.31	20.24	3.74	6.6	Amino acid transporter, putative (AHRD V3.3 *** B9R8J4_RICCO)
Solyc07g056280.3	1.97371	3.92778	2.67348e-08	1.6	6.94667	1.67	1.83	1.3	7.51	5.93	7.4	WRKY transcription factor 30
Solyc04g082220.2	1.97224	3.92376	4.05183e-06	1.22667	5.46667	0.91	1.02	1.75	5.03	5.32	6.05	Amino acid transporter, putative (AHRD V3.3 *** B9R8J4_RICCO)
Solyc04g078550.3	1.97031	3.91854	2.50492e-09	28.55	125.48	28.98	22.29	34.38	91.2	131.29	153.95	WRKY transcription factor 7
Solyc01g008800.2	1.96881	3.91444	2.65767e-06	1.88333	7.99	2.32	1.83	1.5	8.03	4.51	11.43	disease resistance protein (TIR-NBS-LRR class) (AHRD V3.3 *** AT5G17680.1)
Solyc02g086460.3	1.96835	3.9132	1.51349e-05	1.73333	7.44	1.71	1.65	1.84	5.16	4.96	12.2	A-kinase anchor-like protein (AHRD V3.3 --* AT5G40450.2)
Solyc01g007990.3	1.96819	3.91276	4.88783e-08	4.16333	17.5967	4.94	4.57	2.98	20.49	11.12	21.18	Kinase family protein (AHRD V3.3 *** U5G1A9_POPTR)
Solyc07g020870.2	1.96719	3.91004	0.0009539	0.23	1.04667	0.29	0.24	0.16	0.85	0.79	1.5	Transducin/WD40 repeat-like superfamily protein (AHRD V3.3 *** A0A061GNL9_THECC)
Solyc05g046360.3	1.96495	3.90399	0.0170656	0.466667	2.14667	0.38	0.61	0.41	1	2.61	2.83	Cell differentiation protein rcd1, putative (AHRD V3.3 *** B9STZ0_RICCO)
Solyc04g007830.3	1.96412	3.90175	0.00511768	1.01333	4.36667	0.9	1.41	0.73	3.07	4.32	5.71	Major latex-like protein (AHRD V3.3 *** B5THI3_PANGI)
Solyc04g074270.3	1.96277	3.8981	1.14423e-05	12.8567	54.2	13.99	12.42	12.16	27.58	48.63	86.39	Leucine-rich repeat-containing protein (AHRD V3.3 *** A0A103XBY7_CYNCS)
Solyc06g063060.3	1.96167	3.89513	0.00518277	2.02667	8.33667	3.78	0.99	1.31	4.69	9.06	11.26	Auxin-repressed protein-like protein (AHRD V3.3 *** Q84KS0_TOBAC)
Solyc08g078040.3	1.96114	3.89369	0.00353625	8.09	34.1667	14.85	3.07	6.35	19.24	31.29	51.97	FAD/NAD(P)-binding oxidoreductase family protein (AHRD V3.3 *** AT2G35660.1)
Solyc12g096350.2	1.96035	3.89157	1.52284e-05	4.95333	21.6933	4.53	3.8	6.53	20.17	14.93	29.98	WRKY transcription factor 10
Solyc05g010040.2	1.95855	3.88672	0.0130476	2.75333	12.4033	1.97	3.77	2.52	9.26	16.82	11.13	homeodomain GLABROUS 2 (AHRD V3.3 --* AT1G05230.9)
Solyc09g010850.3	1.95803	3.88532	6.06445e-10	8.77	37.5167	9.11	8.92	8.28	32.31	27.63	52.61	Protein kinase (AHRD V3.3 *** A3RI54_SOLTU)
Solyc00g071180.3	1.95285	3.87139	0.00848931	27.1967	121.27	26.89	31.68	23.02	223.14	28.33	112.34	multicystatin
Solyc07g053760.3	1.95001	3.86376	1.02498e-06	27.12	118.083	25.48	23.34	32.54	69.03	128.57	156.65	Protein phosphatase 2C family protein (AHRD V3.3 *** AT4G28400.1)
Solyc10g009210.3	1.94521	3.85094	1.1446e-07	6.39667	26.9767	6.79	6.65	5.75	25.73	16.47	38.73	Calmodulin-binding protein (AHRD V3.3 *** A0A072V4D6_MEDTR)
Solyc01g080800.3	1.94111	3.84001	0.000466615	8.81333	38.9833	5.99	8.11	12.34	54.72	22.57	39.66	Plant basic secretory family protein (AHRD V3.3 *** B9GHT3_POPTR)
Solyc01g104740.3	1.93952	3.83577	0.00325926	5.24	23.3833	7.41	3.17	5.14	34.36	15.85	19.94	Multiprotein-bridging factor, putative (AHRD V3.3 *** B9RKT7_RICCO)
Solyc02g071620.3	1.93821	3.83229	0.000333205	23.38	100.053	20.66	22.16	27.32	63.27	57.94	178.95	GDSL-motif lipase/hydrolase family protein 1
Solyc10g086430.2	1.93488	3.82347	0.000377487	0.253333	1.06667	0.3	0.23	0.23	1.17	1.3	0.73	Transducin/WD-like repeat-protein (AHRD V3.3 *** G7L3F0_MEDTR)
Solyc07g008920.3	1.93464	3.82284	0.00233241	0.886667	3.72667	1.28	0.72	0.66	2.15	5.67	3.36	Oxysterol-binding protein-like (AHRD V3.3 *** A0A0K9NXU5_ZOSMR)
Solyc06g074620.3	1.93421	3.82169	0.0436676	5.59	25.0033	4.04	1.59	11.14	11.6	22.71	40.7	basic helix-loop-helix (bHLH) DNA-binding superfamily protein (AHRD V3.3 --* AT4G29930.2)
Solyc01g100240.3	1.93136	3.81415	3.81443e-09	8.28	35.4533	9.27	8.02	7.55	27.3	28.13	50.93	Calmodulin-binding protein (AHRD V3.3 *** AT2G18750.3)
Solyc10g006640.3	1.92576	3.79937	0.00201724	2.05667	8.58667	3.27	1.08	1.82	13.31	5.89	6.56	bHLH transcription factor153
Solyc10g008410.1	1.92509	3.79761	1.21901e-05	62.3433	264.497	93.62	38.73	54.68	173.18	270.53	349.78	RING/U-box superfamily protein (AHRD V3.3 *-* AT1G19310.1)
Solyc10g055200.1	1.92005	3.78436	1.1879e-05	78.3433	334.97	117.05	46.07	71.91	416.17	222.22	366.52	Dirigent protein (AHRD V3.3 *** K4D1B3_SOLLC)
Solyc09g074780.3	1.91868	3.78077	0.0238795	0.336667	1.38	0.61	0.21	0.19	1.76	1.51	0.87	Zinc finger protein (AHRD V3.3 *** E9NZV2_PHAVU)
Solyc01g087590.3	1.91737	3.77733	0.00410161	9.7	40.3533	12.1	7.24	9.76	12.03	39.29	69.74	Polyamine oxidase (AHRD V3.3 *** Q4H439_TOBAC)
Solyc00g201160.3	1.91723	3.77696	0.00611271	0.8	3.35	1.07	0.82	0.51	5.33	1.5	3.22	Serine/threonine-protein kinase (AHRD V3.3 *-* K4BUH3_SOLLC)
Solyc09g083060.3	1.91099	3.76067	1.16727e-09	7.7	32.17	7.95	9.18	5.97	36.85	20.82	38.84	U-box domain-containing protein 44 (AHRD V3.3 *** A0A151R6I4_CAJCA)
Solyc01g091030.3	1.90395	3.74236	0.000128944	3.69667	15.8967	4.34	3.03	3.72	14.67	17.73	15.29	Small auxin up-regulated RNA1
Solyc05g050360.3	1.90384	3.74208	0.000371051	2.35	9.35667	2.23	3.62	1.2	13.2	5.48	9.39	cyclic nucleotide gated channel 1 (AHRD V3.3 *** AT5G53130.1)
Solyc05g054170.3	1.90353	3.74127	2.71193e-08	8.56333	35.1	9.47	8.52	7.7	24.27	30.03	51	GRAS family transcription factor (AHRD V3.3 *** G7JLR5_MEDTR)
Solyc10g009110.1	1.89513	3.71955	0.0133822	37.98	164.813	35.84	12.36	65.74	108.75	118.2	267.49	ethylene response factor F.5
Solyc02g089090.3	1.89169	3.7107	8.57782e-11	24.8567	98.0067	23.83	27.79	22.95	109.98	67.73	116.31	Receptor-like kinase (AHRD V3.3 *** C6ZRN8_SOYBN)
Solyc08g066790.3	1.88362	3.69	5.13836e-10	2.21	8.99	2.28	2.33	2.02	9.52	6.5	10.95	Phospholipase D (AHRD V3.3 *** M1AKN6_SOLTU)
Solyc08g078510.3	1.8826	3.6874	2.05005e-06	36.5733	150.393	44.14	25.57	40.01	93	160.29	197.89	GRAM domain protein/ABA-responsive-like protein (AHRD V3.3 *** G7KW78_MEDTR)
Solyc02g081500.3	1.87941	3.67925	3.49913e-08	10.18	39.6467	9.13	9.74	11.67	31.53	32.97	54.44	Receptor kinase LRK10
Solyc04g079860.1	1.87839	3.67664	0.000840211	12.04	50.85	9.72	7.45	18.95	30.25	60.31	61.99	Hexosyltransferase (AHRD V3.3 *** K4BV65_SOLLC)
Solyc04g006940.3	1.87616	3.67097	0.00198896	0.383333	1.51667	0.46	0.45	0.24	2.35	0.87	1.33	Phospholipid-transporting ATPase (AHRD V3.3 *** M1CCQ9_SOLTU)
Solyc07g056400.1	1.87465	3.66714	0.000827358	6.37	26.6133	4.88	4.48	9.75	17.28	23.26	39.3	Protein kinase superfamily protein (AHRD V3.3 *** AT3G14370.1)
Solyc10g085880.1	1.87464	3.66711	0.0101416	3.02667	12.0267	3.87	3.82	1.39	12.85	4.84	18.39	Glycosyltransferase (AHRD V3.3 *** K4DF51_SOLLC)
Solyc12g099840.1	1.87436	3.66639	0.000154019	0.743333	3.06	0.48	0.87	0.88	3.63	2.37	3.18	Pentatricopeptide repeat-containing protein (AHRD V3.3 *** A0A118K338_CYNCS)
Solyc01g005470.3	1.8736	3.66446	0.00482483	14.1267	59.2833	7.78	14.83	19.77	100.35	27.61	49.89	PLANT CADMIUM RESISTANCE 2 (AHRD V3.3 *** AT1G14870.1)
Solyc04g005050.1	1.8735	3.66421	0.00215314	11.4867	48.1633	8.83	7.64	17.99	27.67	41.18	75.64	matrix metalloproteinase
Solyc06g083390.3	1.87294	3.66278	3.14974e-07	42.9667	183.21	40.76	46.49	41.65	160.19	116.74	272.7	RPM1-interacting protein 4 (AHRD V3.3 *** B9GQK9_POPTR)
Solyc04g014900.3	1.86914	3.65315	4.95966e-10	6.47333	26.18	7.32	5.23	6.87	30.71	19.05	28.78	Non-specific serine/threonine protein kinase (AHRD V3.3 *-* M1A662_SOLTU)
Solyc08g069065.1	1.86685	3.64735	5.48263e-05	2.78667	10.95	3.24	2.13	2.99	13.65	6.06	13.14	Hexosyltransferase (AHRD V3.3 *** K4CMC6_SOLLC)
Solyc08g062690.2	1.86554	3.64405	0.0426139	15.5667	66.4267	11.64	4.64	30.42	25.89	68.91	104.48	CCCH-type zinc fingerfamily protein with RNA-binding domain-containing protein (AHRD V3.3 --* AT2G05160.3)
Solyc01g005800.3	1.86518	3.64313	0.00164035	0.603333	2.47667	0.44	0.45	0.92	1.96	2.53	2.94	calmodulin-binding family protein (AHRD V3.3 *** AT3G13600.2)
Solyc04g074820.2	1.86512	3.64299	0.0195642	0.656667	2.69667	0.77	0.36	0.84	2.54	3.56	1.99	RING/U-box superfamily protein, putative (AHRD V3.3 *** A0A061FLH6_THECC)
Solyc04g078460.3	1.86471	3.64195	8.55921e-09	31.87	127.71	31.14	40.92	23.55	95.75	177.2	110.18	L-asparaginase (AHRD V3.3 *** Q84L89_SOYBN)
Solyc03g083360.3	1.86327	3.63831	7.21675e-07	9.86333	40.09	8.27	9.55	11.77	27.18	37.53	55.56	Pectinesterase (AHRD V3.3 *** K4BIB2_SOLLC)
Solyc11g007400.1	1.85981	3.62959	0.000199212	14.6433	63.7	9.67	15.11	19.15	82.08	46.32	62.7	LOW QUALITY:Receptor-like protein kinase (AHRD V3.3 *-* Q9M576_ORYSA)
Solyc08g081230.1	1.85892	3.62737	0.00330355	7.57667	31.23	6.16	5.26	11.31	15.72	26.35	51.62	BTB/POZ domain-containing protein (AHRD V3.3 *** W9R367_9ROSA)
Solyc01g058720.3	1.85675	3.62192	9.80829e-06	9.85	40.1233	9.32	8.26	11.97	56.01	25.38	38.98	Calcium-binding EF-hand (AHRD V3.3 *** A0A103XT58_CYNCS)
Solyc09g065890.3	1.8554	3.61852	0.00401796	1.39	5.58333	1.62	0.97	1.58	7.39	2.59	6.77	Alpha/beta-Hydrolases superfamily protein (AHRD V3.3 *** A0A061DP20_THECC)
Solyc01g087850.2	1.85295	3.61239	0.000125332	1.89	7.41	1.89	2.42	1.36	8.96	3.77	9.5	serine protease SBT3
Solyc01g091170.3	1.84641	3.59605	0.00674741	14.1533	58	14.57	4.55	23.34	66.03	39.94	68.03	arginase 2 ARG2
Solyc07g041750.3	1.846	3.59502	3.68853e-05	11.13	44.12	11.64	11.29	10.46	28.6	30.11	73.65	O-fucosyltransferase family protein (AHRD V3.3 *** AT5G35570.1)
Solyc08g062360.3	1.84317	3.58797	0.000495975	3.60667	14.66	3.08	2.47	5.27	17.37	9.32	17.29	Ankyrin repeat family protein (AHRD V3.3 *** F8WLA0_CITUN)
Solyc01g098910.3	1.84198	3.58503	0.000539815	6.91	26.95	8.08	4.9	7.75	14.28	24.56	42.01	Peroxisomal carrier protein (AHRD V3.3 *** B6TAM1_MAIZE)
Solyc07g008520.3	1.84029	3.58082	0.00376623	0.963333	3.86333	1.35	0.4	1.14	3.32	3.19	5.08	Peptide transporter (AHRD V3.3 *** W9RPK3_9ROSA)
Solyc05g009610.1	1.8376	3.57414	0.00604701	9.58333	39.2467	9.59	4.09	15.07	21.78	42.32	53.64	Alpha/beta-Hydrolases superfamily protein (AHRD V3.3 *** A0A061EB00_THECC)
Solyc07g018190.3	1.83753	3.57398	3.68677e-08	0.706667	2.77	0.67	0.9	0.55	2.91	2.26	3.14	Receptor-kinase, putative (AHRD V3.3 *** B9SUC9_RICCO)
Solyc04g081910.3	1.83554	3.56904	3.43637e-14	20.64	81.74	19.13	21.09	21.7	74.97	69.73	100.52	Calcium-dependent protein kinase, putative (AHRD V3.3 *** B9R8F1_RICCO)
Solyc01g105180.3	1.8348	3.56722	1.49104e-05	4.06	15.8	4.28	3.32	4.58	21.43	9.42	16.55	Protein DA1-related 1 (AHRD V3.3 *** A0A199UXH9_ANACO)
Solyc04g082200.2	1.83474	3.56707	0.00107829	302.693	1175.9	513.74	193.29	201.05	564.48	1320.33	1642.88	LOW QUALITY:dehydrin
Solyc01g104110.3	1.83362	3.5643	0.0128586	2.02	7.89667	3.17	1.28	1.61	3.06	8.71	11.92	11S globulin seed storage protein 2 (AHRD V3.3 *** A0A0B2RJF9_GLYSO)
Solyc03g117980.3	1.82982	3.55492	5.92701e-08	27.59	107.82	31.29	25.27	26.21	73.33	94.48	155.65	whitefly-induced gp91-phox
Solyc05g008210.3	1.8256	3.54455	5.49575e-06	3.09667	12.26	2.42	4	2.87	15.09	11.42	10.27	Plastid movement impaired protein (AHRD V3.3 *** A0A072VEV4_MEDTR)
Solyc09g098310.3	1.8236	3.53962	1.06066e-07	55.8667	222.693	54.06	48.77	64.77	150.07	225.45	292.56	Adhesive/proline-rich protein homolog (AHRD V3.3 *** Q8L8M2_ARATH)
Solyc02g072447.1	1.82341	3.53916	6.22338e-05	1.16667	4.34	1.31	1.36	0.83	5.24	2.3	5.48	Receptor-kinase, putative (AHRD V3.3 *-* B9RVA8_RICCO)
Solyc08g079430.3	1.8202	3.53129	0.011795	11.0767	42.16	22.84	3.06	7.33	39.94	38.93	47.61	partialcopper-containing amine oxidase
Solyc06g076050.3	1.81892	3.52817	0.00025456	8.70333	33.6133	6.62	10.8	8.69	19.31	26.5	55.03	Ankyrin repeat family protein (AHRD V3.3 *** B9GJP4_POPTR)
Solyc05g008950.3	1.81885	3.52799	3.73016e-08	4.04333	15.3567	3.35	5.34	3.44	11.47	15.11	19.49	Kinase family protein (AHRD V3.3 *** D7KAJ2_ARALL)
Solyc12g006420.2	1.81847	3.52706	0.000452751	9.64667	37.3833	10.87	8.34	9.73	20.72	25.54	65.89	Topoisomerase II-associated protein PAT1 (AHRD V3.3 *** AT4G14990.1)
Solyc10g080230.2	1.81801	3.52594	0.000168461	3.60333	13.6733	4.05	2.4	4.36	8.89	12.74	19.39	Remorin family protein (AHRD V3.3 *** A0A061F452_THECC)
Solyc04g009660.2	1.81079	3.50835	5.09401e-06	0.813333	3.16667	0.58	1	0.86	2.88	3.26	3.36	LOW QUALITY:Nbs-lrr resistance protein (AHRD V3.3 *** A0A061FZT5_THECC)
Solyc07g055400.2	1.81078	3.50833	0.0067443	1.61	6.33667	1.29	1.45	2.09	7.13	3.99	7.89	Serine/threonine-protein kinase (AHRD V3.3 *-* A0A0D4BT35_SOLPN)
Solyc01g096200.3	1.81059	3.50785	5.30424e-05	12.59	47.93	14.56	13.67	9.54	27.59	37.96	78.24	U-box domain-containing protein 43 (AHRD V3.3 *** W9RNX9_9ROSA)
Solyc10g086780.2	1.81019	3.50689	0.0260888	4.38	17.7567	4.13	1.27	7.74	23.23	11.74	18.3	2-oxoglutarate (2OG) and Fe(II)-dependent oxygenase superfamily protein (AHRD V3.3 *** AT5G20400.1)
Solyc01g009160.2	1.80923	3.50454	0.0196974	9.77667	39.81	6.69	4.7	17.94	17.91	46.48	55.04	harpin-induced1-like
Solyc12g042930.2	1.80691	3.49893	0.0482683	0.483333	1.90333	0.3	0.43	0.72	0.95	1.76	3	choice-of-anchor C domain protein, putative (Protein of unknown function, DUF642) (AHRD V3.3 *** AT4G32460.2)
Solyc06g082440.1	1.80578	3.49618	0.00309497	8.74	34	9.59	7.09	9.54	14.72	26.98	60.3	Non-specific serine/threonine protein kinase (AHRD V3.3 *** K4CAA3_SOLLC)
Solyc08g082210.3	1.80231	3.48779	0.000632845	12.4367	48.2833	18.72	8.71	9.88	31.06	40.67	73.12	AP2/EREBP transcription factor
Solyc02g088630.3	1.80047	3.48334	0.000349652	12.79	49.26	12.46	12.51	13.4	23.16	43.11	81.51	Hexosyltransferase (AHRD V3.3 *** K4BC18_SOLLC)
Solyc06g005480.3	1.80037	3.4831	0.000957837	2.56	10.4833	2.07	2.29	3.32	9.25	5.93	16.27	Plant-specific domain TIGR01615 family protein (AHRD V3.3 *** G7KW44_MEDTR)
Solyc02g079590.3	1.80036	3.48308	1.38345e-08	14.2967	54.4667	15.39	15.5	12	46.17	39.97	77.26	Serine/threonine-protein kinase (AHRD V3.3 *** M1A226_SOLTU)
Solyc04g055090.1	1.79927	3.48044	6.00697e-06	9.11667	35.9067	6.91	8.12	12.32	28.41	35.27	44.04	LOW QUALITY:Transmembrane protein, putative (AHRD V3.3 *** G7J3T5_MEDTR)
Solyc03g114000.3	1.79897	3.47971	7.21148e-05	15.0567	59.0767	18.75	7.44	18.98	52.06	63	62.17	Pollen-specific protein SF3, putative (AHRD V3.3 *** Q53J16_SOLLC)
Solyc01g089880.3	1.79755	3.4763	0.000213322	9.92	39.4633	9.44	6.72	13.6	54.4	28.72	35.27	LOW QUALITY:PRA1 family protein (AHRD V3.3 *** K4AYS9_SOLLC)
Solyc01g007770.2	1.79658	3.47395	0.0001868	5.08333	19.9867	5.35	3.84	6.06	20.17	13.3	26.49	LOW QUALITY:COPII coat assembly protein SEC16, putative (AHRD V3.3 *** A0A061EUC6_THECC)
Solyc04g074490.3	1.79545	3.47124	6.86304e-06	10.2	36.44	11.79	10.03	8.78	22.82	30.11	56.39	F-box protein (AHRD V3.3 *** A0A0B2PIF2_GLYSO)
Solyc02g077080.3	1.79411	3.46802	9.55974e-11	38.4567	146.07	36.49	48.34	30.54	139.68	113.4	185.13	Trichome birefringence-like protein (AHRD V3.3 *** G7IKB9_MEDTR)
Solyc05g007470.3	1.79358	3.46674	4.68398e-21	9.33333	35.8233	10.06	8.91	9.03	38.45	31.86	37.16	P-loop containing nucleoside triphosphate hydrolases superfamily protein (AHRD V3.3 *** AT3G28580.1)
Solyc12g087950.1	1.79157	3.46191	5.535e-05	17.07	66.4533	15.49	17.07	18.65	38.8	60.31	100.25	AT hook motif DNA-binding family protein (AHRD V3.3 *** G7J554_MEDTR)
Solyc06g011470.3	1.79048	3.4593	0.0244745	5.98667	26.2567	6.17	5.82	5.97	9.4	20.65	48.72	LOW QUALITY:beta-amylase 5 (AHRD V3.3 --* AT4G15210.4)
Solyc01g006930.3	1.78986	3.45781	0.000463653	9.16	33.49	16.39	5.94	5.15	41.94	26.99	31.54	Nuclear transcription factor Y subunit A-10, putative (AHRD V3.3 *** A0A061EVQ6_THECC)
Solyc09g090130.3	1.78957	3.45712	0.0114997	8.09667	32.5167	5.3	4.19	14.8	19.21	33.6	44.74	R2R3MYB transcription factor 15
Solyc07g045100.1	1.78863	3.45488	0.00258814	4.09667	16.1467	3.14	2.89	6.26	9.24	16.1	23.1	LOW QUALITY:Eukaryotic aspartyl protease family protein (AHRD V3.3 *** AT3G59080.1)
Solyc08g065430.3	1.78829	3.45405	7.2562e-05	16.4233	62.8967	18.72	14.2	16.35	33.16	59.94	95.59	Pollen specific protein sf21, putative (AHRD V3.3 *** B9RRU1_RICCO)
Solyc04g071480.1	1.78496	3.44609	0.00954716	36.01	142.593	29.8	20.06	58.17	56.09	164.1	207.59	LOW QUALITY:Plant/F1M20-13 protein (AHRD V3.3 *** G7IBZ7_MEDTR)
Solyc04g081730.3	1.78271	3.44072	5.8716e-08	42.9367	176.817	40.17	36.01	52.63	139.15	154.28	237.02	JHL20J20.12 protein, putative (AHRD V3.3 *** A0A061FCM3_THECC)
Solyc03g122190.3	1.78225	3.43962	0.00124712	29.0967	119.153	25.31	21.43	40.55	60.07	106.75	190.64	Jasmonate zim-domain protein (AHRD V3.3 *** G7IIQ4_MEDTR)
Solyc03g114710.3	1.77859	3.43092	0.00045835	6.76333	26.35	6	4.3	9.99	19.25	24.3	35.5	Glycosyltransferase (AHRD V3.3 *** M1CAF1_SOLTU)
Solyc10g081740.2	1.77542	3.42338	0.0170853	0.346667	1.37	0.43	0.33	0.28	0.94	0.84	2.33	Calcium-dependent protein kinase, putative (AHRD V3.3 *** B9RL17_RICCO)
Solyc07g044960.1	1.76817	3.40622	0.0196974	2.36	8.67667	3.48	2.25	1.35	3.07	8.1	14.86	Xyloglucan galactosyltransferase KATAMARI1, putative (AHRD V3.3 *** B9R9L8_RICCO)
Solyc08g006990.2	1.76464	3.39789	0.00341367	0.266667	0.99	0.4	0.22	0.18	0.9	0.84	1.23	aluminum activated malate transporter family protein (AHRD V3.3 *** AT5G46610.1)
Solyc08g080130.3	1.76461	3.39782	1.03335e-05	6.03667	22.3767	5.2	6.78	6.13	24.75	12.79	29.59	phospholipase PLDb1
Solyc08g082610.3	1.7644	3.39733	4.05029e-05	67.3333	250.67	100.51	42.63	58.86	169.1	239.5	343.41	DCD (Development and Cell Death) domain protein (AHRD V3.3 *** AT5G42050.1)
Solyc03g043855.1	1.76375	3.3958	0.0259495	2.39667	9.20667	1.64	4.27	1.28	11.27	8.05	8.3	NUDIX hydrolase (AHRD V3.3 *** A0A118K334_CYNCS)
Solyc12g011320.2	1.76012	3.38726	0.0157592	1.11	4.23333	1.23	0.62	1.48	4.59	2.77	5.34	Glutathione S-transferase (AHRD V3.3 *** D3Y4H6_BRUGY)
Solyc01g095170.2	1.75658	3.37895	0.00305789	3.18	11.85	5.06	1.85	2.63	10.97	8.37	16.21	LOW QUALITY:cell wall protein SlTFR88
Solyc02g079040.3	1.75547	3.37637	1.10526e-05	19.9167	73.9767	18.79	20.33	20.63	54.73	51.93	115.27	Calmodulin-binding protein (AHRD V3.3 *** A0A072V4D6_MEDTR)
Solyc03g113990.3	1.75495	3.37515	0.0438302	2.73333	9.23667	3.24	0.65	4.31	5.63	9.89	12.19	Thiol-disulfide oxidoreductase DCC (AHRD V3.3 *** A0A072UZ36_MEDTR)
Solyc03g034020.3	1.75366	3.37213	1.19911e-06	3.56333	13.1833	3.11	4.32	3.26	15.5	8.37	15.68	U-box domain-containing family protein (AHRD V3.3 *** U5GHQ7_POPTR)
Solyc11g010330.2	1.75356	3.3719	1.13463e-07	10.0667	37.6533	13.15	8.5	8.55	29.52	33.35	50.09	RING/U-box superfamily protein, putative (AHRD V3.3 *** A0A061E293_THECC)
Solyc11g068710.2	1.75153	3.36716	0.0121445	5.91667	22.92	4.72	3.36	9.67	12.82	21.55	34.39	F-box family protein (AHRD V3.3 *** B9MYU0_POPTR)
Solyc01g112220.3	1.74821	3.3594	1.69815e-08	4.99	18.4133	5.55	4.75	4.67	20.36	12.77	22.11	Kinase family protein (AHRD V3.3 *** U5GGQ9_POPTR)
Solyc04g079880.3	1.7422	3.34546	0.012446	1.95667	7.37667	1.81	1.6	2.46	2.68	8.48	10.97	1-acyl-sn-glycerol-3-phosphate acyltransferase (AHRD V3.3 *** B2LWM4_RICCO)
Solyc06g066800.2	1.74086	3.34234	0.00300647	31.7033	119.88	25.95	27.32	41.84	49.71	116.27	193.66	Nucleotide-diphospho-sugar transferases superfamily protein (AHRD V3.3 *** AT1G64980.2)
Solyc04g007115.1	1.74005	3.34046	0.0498387	1.49667	5.64	1.81	1.14	1.54	2.78	6.54	7.6	Sn-2 protein (AHRD V3.3 *-* Q39467_CAPAN)
Solyc09g031875.1	1.73675	3.33283	0.01442	0.396667	1.64667	0.47	0.44	0.28	1.62	1.31	2.01	Cytochrome P450 (AHRD V3.3 *-* C5NM78_TOBAC)
Solyc07g048060.2	1.7352	3.32925	0.0488943	4.22333	15.7533	7.79	2.25	2.63	7.58	18.18	21.5	Auxin-induced in root cultures protein 12, putative (AHRD V3.3 *-* B9T181_RICCO)
Solyc06g082590.1	1.73452	3.32769	0.00215032	5.04333	19.1567	3.26	5.18	6.69	17.76	12.81	26.9	DNA-binding protein Pti6
Solyc08g080090.3	1.73403	3.32655	4.20361e-06	4.20333	15.42	6.11	2.94	3.56	17.8	15.1	13.36	STAY-GREEN-like protein (AHRD V3.3 *** AT4G11910.1)
Solyc03g006080.3	1.73284	3.32382	7.42892e-09	3.35333	12.43	3.37	2.58	4.11	12.87	11.18	13.24	LRR receptor-like kinase (AHRD V3.3 *** A0A072V4N4_MEDTR)
Solyc03g063640.1	1.72992	3.31709	0.0031742	1.26333	12.79	1.79	1.18	0.82	3.51	12.17	22.69	HEAT repeat-containing protein (AHRD V3.3 --* AT1G67140.3)
Solyc02g084890.2	1.72826	3.31328	0.0272084	5.68	21.6133	4.25	2.92	9.87	7.89	23.77	33.18	NBS-LRR disease resistance protein NBS50 (AHRD V3.3 *** A0A0F6RAM2_9ROSI)
Solyc09g075020.3	1.72806	3.31283	0.000367573	13.2233	48.19	12.48	14.35	12.84	71.51	20.84	52.22	Multidrug resistance protein ABC transporter family protein (AHRD V3.3 *** G7IF78_MEDTR)
Solyc12g005910.2	1.72773	3.31206	9.76063e-05	28.52	84.0067	34.75	29.3	21.51	56.53	72.67	122.82	B-cell receptor-associated 31-like protein (AHRD V3.3 *** A0A103XE39_CYNCS)
Solyc08g007805.1	1.7262	3.30855	0.025438	7.06667	26.4267	6.98	7.13	7.09	7.57	32.56	39.15	NADH dehydrogenase 1 alpha subcomplex subunit 8 (AHRD V3.3 *-* A0A0K9PKB1_ZOSMR)
Solyc04g074960.3	1.72287	3.30092	0.000244839	12.6533	46.4333	15.7	12.1	10.16	26.34	38.37	74.59	dihydrofolate reductase (AHRD V3.3 *** AT4G24380.1)
Solyc10g005480.3	1.72188	3.29866	0.00739747	21.6767	87.3933	17.41	16.26	31.36	36.55	82.64	142.99	F-box family protein (AHRD V3.3 *** B9H220_POPTR)
Solyc07g022910.3	1.72099	3.29662	1.62788e-07	8.60667	31.2433	10.43	7.15	8.24	22.53	29.19	42.01	Protein WEAK CHLOROPLAST MOVEMENT UNDER BLUE LIGHT 1 (AHRD V3.3 *** WEB1_ARATH)
Solyc02g069260.3	1.717	3.28751	5.99974e-11	32.26	116.86	38.45	26.29	32.04	128.92	90.75	130.91	Argonaute2a
Solyc03g120550.2	1.71641	3.28617	2.44239e-05	38.3633	144.91	45.24	27.55	42.3	85.99	159.44	189.3	Major facilitator superfamily protein (AHRD V3.3 *** AT1G52190.1)
Solyc06g060680.2	1.71638	3.2861	0.00241092	11.0933	41.81	10.82	5.44	17.02	34.71	37.76	52.96	Kinase family protein (AHRD V3.3 *** B9GPM5_POPTR)
Solyc03g007870.3	1.71413	3.28098	0.00265251	42.3033	160.553	22.19	34.67	70.05	115.3	167.43	198.93	Heavy metal transport/detoxification superfamily protein (AHRD V3.3 *** A0A072TW71_MEDTR)
Solyc09g090070.1	1.7134	3.27933	1.29702e-05	18.92	68.6233	14.9	24.12	17.74	91.14	41.63	73.1	phosphate transporter 1
Solyc03g096050.3	1.71315	3.27876	0.0236219	1.05	3.85667	0.83	0.95	1.37	2.09	2.6	6.88	2-oxoglutarate (2OG) and Fe(II)-dependent oxygenase superfamily protein (AHRD V3.3 *** AT5G05600.1)
Solyc01g109420.3	1.71114	3.27419	0.000110702	1.22667	4.41	1.22	1.36	1.1	4.18	3.21	5.84	Flavoprotein wrbA (AHRD V3.3 *** A0A0B0MNA5_GOSAR)
Solyc02g079550.2	1.70846	3.26812	0.0140854	0.236667	0.83	0.31	0.28	0.12	0.97	0.52	1	Serine/threonine-protein kinase (AHRD V3.3 *** B9H1U5_POPTR)
Solyc10g081040.1	1.70787	3.26679	0.00297756	87.7833	333.703	81.05	47.39	134.91	203.62	321.47	476.02	arginine/serine-rich 45 (AHRD V3.3 --* AT1G16610.7)
Solyc04g072920.3	1.70768	3.26636	0.0472745	1.05	3.77333	1.67	0.45	1.03	1.26	4.88	5.18	Trehalose 6-phosphate phosphatase (AHRD V3.3 *** K4BTS9_SOLLC)
Solyc10g009410.1	1.70739	3.26569	0.000270054	33.43	122.29	31.06	28.87	40.36	126.56	62.67	177.64	Eukaryotic aspartyl protease family protein (AHRD V3.3 *** AT1G01300.1)
Solyc06g062380.3	1.70667	3.26407	0.00220578	1.59667	5.78667	2.14	1.17	1.48	3.96	7.9	5.5	Acid phosphatase-like protein 1 (AHRD V3.3 *** V9MHL3_9ROSA)
Solyc02g082557.1	1.70655	3.26379	0.000123673	3.80333	13.1	4.15	3.5	3.76	9.87	9.28	20.15	CTP synthase family protein (AHRD V3.3 --* AT4G20320.6)
Solyc03g033540.3	1.70625	3.26311	1.209e-07	39.14	140.76	41.15	38.22	38.05	119.21	102.01	201.06	calcium-dependent protein kinase2
Solyc03g078630.3	1.70198	3.25347	1.17295e-09	10.9	39.4167	13.53	8.85	10.32	39.49	33.44	45.32	Polyubiquitin (AHRD V3.3 *-* UBI2P_PETCR)
Solyc02g091390.3	1.69879	3.24628	0.00137868	1.49667	5.43333	1.06	1.53	1.9	4.17	3.83	8.3	cold-regulated protein (AHRD V3.3 *** AT3G03341.1)
Solyc08g080180.1	1.696	3.24002	4.39617e-06	1.98333	7.16333	1.81	1.78	2.36	5.65	7.43	8.41	LOW QUALITY:Molybdenum cofactor sulfurase (AHRD V3.3 *** A0A0B2Q7C8_GLYSO)
Solyc09g092620.3	1.69586	3.23971	0.0359587	0.833333	2.96	0.78	1.04	0.68	1.45	2.02	5.41	Cytochrome P450, putative (AHRD V3.3 *** B9R857_RICCO)
Solyc07g043510.3	1.6903	3.22723	3.58579e-05	8.33	29.5	10.73	7.05	7.21	19.01	26.26	43.23	OTU domain-containing (AHRD V3.3 *** A0A0B0PSP5_GOSAR)
Solyc01g094237.1	1.68793	3.22194	0.00777332	12.84	47.1567	19.11	3.97	15.44	50.74	35.69	55.04	NAD(P)-binding Rossmann-fold superfamily protein (AHRD V3.3 *** A0A061DTA4_THECC)
Solyc06g074240.2	1.68595	3.21752	0.000831179	0.866667	3.06333	1.1	0.67	0.83	2.16	3.09	3.94	Beta-carotene
Solyc01g098800.3	1.68298	3.2109	0.000579503	9.38333	33.53	9.94	6.32	11.89	19.95	31.04	49.6	Cation calcium exchanger (AHRD V3.3 *** Q2HTM6_MEDTR)
Solyc02g078650.3	1.68184	3.20836	0.0110937	6.6	22.5067	12.1	5.55	2.15	15.15	22.51	29.86	Polyphenol oxidase (AHRD V3.3 *** A0A118JXA6_CYNCS)
Solyc04g005670.2	1.67971	3.20363	0.000275247	12.8967	46.66	13.76	9.92	15.01	27.73	39.9	72.35	Kelch repeat-containing F-box family protein, putative (AHRD V3.3 *** Q6L3I4_SOLDE)
Solyc05g005670.1	1.67887	3.20176	0.0446651	0.833333	3.03	0.62	0.51	1.37	1.82	2.25	5.02	U-box domain-containing protein 18 (AHRD V3.3 *** W9RKZ7_9ROSA)
Solyc09g074270.3	1.67882	3.20167	1.67705e-06	8.06	28.15	9.37	8.37	6.44	22.74	20.89	40.82	Gid1-like gibberellin receptor (AHRD V3.3 *** M9N8R2_NICAT)
Solyc10g078600.2	1.67855	3.20105	2.63189e-10	15.36	54.23	19.33	12.68	14.07	43.9	53.88	64.91	Inorganic phosphate transporter 1-1 (AHRD V3.3 --* PHT11_ORYSJ)
Solyc10g084000.2	1.67814	3.20014	0.0155083	6.04667	21.8667	6.27	3.62	8.25	8.11	24.99	32.5	Heavy metal transport/detoxification superfamily protein (AHRD V3.3 *** AT2G36950.1)
Solyc12g042110.2	1.67722	3.19812	0.00135431	3.12	6.84667	5.07	3.02	1.27	6.23	7.91	6.4	Replication protein A 70 kDa DNA-binding subunit (AHRD V3.3 --* B4FWF2_MAIZE)
Solyc02g088270.3	1.67671	3.19698	6.68581e-05	2.78333	9.88667	1.91	3.8	2.64	7.98	10.54	11.14	DUF1997 family protein (AHRD V3.3 *** G7KKZ0_MEDTR)
Solyc06g035960.3	1.67463	3.19238	1.28414e-07	3.82	15.2467	3.53	3.72	4.21	18.6	10.23	16.91	4-coumarate:CoA ligase-like protein (AHRD V3.3 *** A0A0A1ETC4_ALBBR)
Solyc02g071780.3	1.67351	3.18989	4.90295e-05	13.33	47.0633	15.64	10.67	13.68	28.27	44.54	68.38	MACPF domain protein (AHRD V3.3 *** G7ILM1_MEDTR)
Solyc09g091510.3	1.67312	3.18905	1.21106e-06	42.43	148.593	54.04	38.89	34.36	91.43	168.32	186.03	chalcone synthase 1
Solyc01g109460.3	1.67197	3.1865	6.525e-12	38.4033	134.473	46.22	35.18	33.81	132.44	106.89	164.09	Polyol monosaccharide transporter 4
Solyc02g085830.3	1.6719	3.18635	0.00185947	0.273333	0.956667	0.23	0.29	0.3	1.17	0.55	1.15	Regulator of Vps4 activity in the MVB pathway protein, putative (AHRD V3.3 *-* A0A061EIJ4_THECC)
Solyc01g107290.3	1.67156	3.18559	0.000539395	20.85	75.3733	19.57	19.21	23.77	44.11	57.6	124.41	RING-H2 finger protein
Solyc10g050060.2	1.66413	3.16922	8.47114e-05	40.1667	144.097	35.71	35.52	49.27	96.82	118.51	216.96	Calcium-dependent lipid-binding (CaLB domain) family protein (AHRD V3.3 *** AT4G34150.1)
Solyc02g084930.3	1.66381	3.16852	0.021798	0.49	4.96667	0.32	0.71	0.44	11.66	0.91	2.33	Cytochrome P450 family protein (AHRD V3.3 *** G7LDW2_MEDTR)
Solyc07g049660.3	1.66261	3.16588	0.0177132	12.97	48.1167	7.72	12.94	18.25	77.56	22.57	44.22	Benzyl alcohol O-benzoyltransferase (AHRD V3.3 *-* BEBT_TOBAC)
Solyc07g048070.3	1.66193	3.1644	0.0161857	1.44667	5.03667	2.1	1.2	1.04	8.51	3.39	3.21	Auxin induced-like protein (AHRD V3.3 *** A0A0K9NX81_ZOSMR)
Solyc11g062400.2	1.66188	3.16428	0.00213213	1.79	6.20667	2.34	1.5	1.53	9.45	3.51	5.66	Protein kinase (AHRD V3.3 *** C6ZRQ9_SOYBN)
Solyc03g026220.3	1.66023	3.16068	3.40275e-06	40.93	142.91	41.4	41.52	39.87	94.51	123.15	211.07	BAG family molecular chaperone regulator-like protein (AHRD V3.3 *** A0A072TGZ0_MEDTR)
Solyc12g008960.2	1.65755	3.15479	0.00955364	3.09667	10.79	3.12	3.14	3.03	17.82	3.94	10.61	Calmodulin-binding family protein (AHRD V3.3 *** A0A061GKK0_THECC)
Solyc04g007070.3	1.65721	3.15407	7.75176e-05	39.5633	136.867	36.35	47.15	35.19	185.09	69.4	156.11	Disease resistance protein (NBS-LRR class) family (AHRD V3.3 *** AT5G38350.1)
Solyc02g083460.3	1.6569	3.15338	0.000318234	15.2833	52.3167	24.35	10.47	11.03	47.08	36.83	73.04	aspartyl protease family protein
Solyc02g086467.1	1.65614	3.15172	0.00304013	0.37	1.29333	0.32	0.4	0.39	1.31	0.87	1.7	Histone H4 (AHRD V3.3 --* A0A0D3DSU9_BRAOL)
Solyc01g010220.3	1.65458	3.14832	3.21654e-14	18.6267	65.8633	19	17.36	19.52	74.6	64.33	58.66	LOW QUALITY:Retrovirus-related Pol polyprotein from transposon TNT 1-94 (AHRD V3.3 *-* A0A151RZV3_CAJCA)
Solyc09g015770.3	1.64975	3.1378	5.8415e-15	86.5533	302.71	81.33	87.45	90.88	336.13	252.88	319.12	WRKY transcription factor 81
Solyc05g054000.3	1.64776	3.13348	0.040165	1.81333	6.37667	1.41	2.34	1.69	6.63	3.17	9.33	NBS-LRR resistance protein-like protein (AHRD V3.3 *-* A1Y9Q6_9SOLN)
Solyc01g005420.2	1.64568	3.12895	0.00226256	10.35	36.53	8.18	10.57	12.3	24.6	25.32	59.67	LOW QUALITY:Calcium-dependent lipid-binding (CaLB domain) family protein (AHRD V3.3 --* AT4G15740.1)
Solyc02g090380.3	1.64564	3.12886	0.000615897	8.75333	30.6767	7.89	7.1	11.27	18.15	26.9	46.98	NBS-LRR disease resistance protein (AHRD V3.3 *** G7K839_MEDTR)
Solyc08g077760.3	1.63637	3.10882	0.000311769	11.4067	39.8467	9.92	11.74	12.56	27.22	31.58	60.74	Disease resistance protein (TIR-NBS-LRR class) family (AHRD V3.3 --* AT5G41750.2)
Solyc08g013900.3	1.63211	3.09967	3.77017e-07	0.96	3.23333	1.02	1.19	0.67	2.91	2.83	3.96	Plant regulator RWP-RK family protein (AHRD V3.3 *** AT2G43500.9)
Solyc03g118810.1	1.63157	3.09851	0.0289252	111.463	410.06	96.17	43.88	194.34	206.69	425.25	598.24	Calcium binding protein (AHRD V3.3 *** Q93YA8_SESRO)
Solyc05g008990.3	1.62889	3.09275	0.00175045	0.743333	2.57333	0.71	0.57	0.95	2.66	1.84	3.22	Kinase family protein (AHRD V3.3 *** D7KAJ2_ARALL)
Solyc02g094180.3	1.62689	3.08847	0.0105305	0.233333	0.786667	0.32	0.14	0.24	1.05	0.55	0.76	Peroxidase (AHRD V3.3 *** K4BDL3_SOLLC)
Solyc07g044980.3	1.626	3.08656	5.9863e-09	14.8167	50.17	15.97	13.93	14.55	56.82	35.22	58.47	NIM1-like protein 2
Solyc02g081485.1	1.62537	3.0852	0.000618809	1.90667	6.14333	1.83	2.38	1.51	6.51	3.87	8.05	Receptor-like kinase (AHRD V3.3 *** A0A072VF58_MEDTR)
Solyc12g096680.1	1.62355	3.08133	0.00364591	0.806667	2.73	0.95	0.81	0.66	3.77	1.65	2.77	Pentatricopeptide repeat (PPR) superfamily protein (AHRD V3.3 *** AT2G03880.1)
Solyc07g061800.3	1.62191	3.07782	0.0232264	29.1633	100.523	45.81	11.64	30.04	42.25	142.37	116.95	SOUL heme-binding family protein (AHRD V3.3 *** AT1G17100.1)
Solyc04g005160.2	1.62132	3.07656	5.9863e-09	22.39	76.06	24.23	18.98	23.96	67.1	64.58	96.5	6-phosphogluconate dehydrogenase, decarboxylating (AHRD V3.3 *** A0A0K1P904_SOLCH)
Solyc09g010780.3	1.6193	3.07227	9.94789e-05	2.74667	9.22667	2.95	3.05	2.24	8.05	6.08	13.55	Protein phosphatase 2C family protein (AHRD V3.3 *** G7L4F6_MEDTR)
Solyc02g082440.2	1.61652	3.06634	8.27637e-12	2.21	7.49	2.64	2.02	1.97	6.67	6.92	8.88	NSP-interacting kinase 2 (AHRD V3.3 --* AT3G25560.3)
Solyc01g104750.3	1.61539	3.06395	1.70161e-05	1.20667	4.21	1.52	0.99	1.11	5.39	3.18	4.06	WAT1-related protein (AHRD V3.3 *** K4B247_SOLLC)
Solyc05g052050.1	1.61512	3.06336	1.99332e-06	44.3733	153.09	49.46	37.29	46.37	134.33	114.34	210.6	DNA-binding protein Pti4
Solyc12g044930.2	1.61414	3.06128	0.000839136	6.77667	22.9833	7.16	6.78	6.39	36.02	13.23	19.7	F-box family protein (AHRD V3.3 *** AT2G02240.1)
Solyc07g007950.1	1.61124	3.05514	0.00881011	16.51	56.9867	23.71	7.85	17.97	30.75	69.62	70.59	Calcium-binding family protein (AHRD V3.3 *** B9HA89_POPTR)
Solyc08g014000.3	1.60582	3.0437	0.0160897	9.34333	31.7867	12.93	3.72	11.38	42.38	15.05	37.93	lipoxygenase A
Solyc11g010790.1	1.60479	3.04151	0.00271199	1.77333	4.91333	2.18	2.03	1.11	3.63	5.26	5.85	UDP-glycosyltransferase (AHRD V3.3 *** A0A165XS50_DAUCA)
Solyc03g044800.2	1.59965	3.03069	0.0385266	1.42667	4.3	2.39	0.51	1.38	5.07	3.6	4.23	Methyl jasmonate esterase (AHRD V3.3 *** Q56SE1_SOLTU)
Solyc11g069070.2	1.59945	3.03028	0.000112313	80.1	272.347	74.87	53.3	112.13	325.67	204.53	286.84	Heavy metal transport/detoxification superfamily protein (AHRD V3.3 *** AT2G36950.1)
Solyc07g049180.3	1.59922	3.0298	2.41851e-05	10.1467	33.0133	12	9.94	8.5	28	22.66	48.38	LysM receptor-like kinase (AHRD V3.3 *** E2FYC4_SOLLC)
Solyc02g082613.1	1.59773	3.02668	2.53258e-05	0.956667	3.08333	1.12	0.83	0.92	2.38	2.39	4.48	Phototropic-responsive NPH3 family protein (AHRD V3.3 --* AT1G03010.3)
Solyc05g006220.3	1.59724	3.02563	0.01473	2.47667	8.38333	2.47	1.82	3.14	4.1	7.13	13.92	IAA-amino acid hydrolase ILR1, putative (AHRD V3.3 *** B9S2J7_RICCO)
Solyc10g008220.3	1.59509	3.02113	4.81871e-05	1.5	4.13667	1.85	1.37	1.28	5.54	3.24	3.63	Disease resistance protein (AHRD V3.3 *** A0A118JXS4_CYNCS)
Solyc07g017600.3	1.59504	3.02102	0.00010405	18.8067	63.7867	17.54	15.36	23.52	37.99	75.92	77.45	Pectinesterase (AHRD V3.3 *** K4CCH4_SOLLC)
Solyc05g056080.3	1.59333	3.01745	0.00104996	3.15	10.5567	3.08	2.99	3.38	7	8.76	15.91	zinc finger B-box protein (AHRD V3.3 *** AT5G45410.5)
Solyc09g059400.3	1.59288	3.01651	0.00739747	3.02333	10.11	4.93	1.46	2.68	11.79	9.16	9.38	CCCH-type zinc fingerfamily protein with RNA-binding domain-containing protein (AHRD V3.3 --* AT5G12440.8)
Solyc10g054440.2	1.59277	3.01628	0.000206699	110.53	368.91	132.51	81.87	117.21	308.73	236.53	561.47	arginine decarboxylase 1
Solyc03g006250.2	1.58358	2.99714	0.0468945	3.77	12.72	3.68	2.42	5.21	5.68	7.93	24.55	GDSL esterase/lipase (AHRD V3.3 *** A0A0B2QGL7_GLYSO)
Solyc03g044900.3	1.58242	2.99472	0.000195246	19.5133	66.7533	20.21	13.07	25.26	51.73	85.02	63.51	Calcium-binding EF-hand (AHRD V3.3 *** A0A103XKQ8_CYNCS)
Solyc01g094410.3	1.58141	2.99262	0.000421273	17.1067	56.81	16.4	15.93	18.99	31.15	51.39	87.89	C2 calcium/lipid-binding plant phosphoribosyltransferase family protein (AHRD V3.3 *** AT4G11610.1)
Solyc01g110440.4	1.58058	2.99091	0.000484731	40.35	133.953	44.35	30.43	46.27	89.2	100.87	211.79	arginine decarboxylase
Solyc11g068770.1	1.57866	2.98693	0.00389787	18.7567	64.1367	16.88	11.84	27.55	39.07	65.89	87.45	Polynucleotidyl transferase, ribonuclease H-like superfamily protein (AHRD V3.3 *** AT5G22250.1)
Solyc07g049670.3	1.57713	2.98376	0.000144212	7.45	24.58	6.38	8.49	7.48	37.21	15.73	20.8	Benzyl alcohol O-benzoyltransferase (AHRD V3.3 *** BEBT_TOBAC)
Solyc01g097520.3	1.57394	2.97716	8.35532e-08	95.1	313.187	114.73	77.58	92.99	241.98	292.13	405.45	annexin 5
Solyc09g064510.3	1.57376	2.9768	0.00120227	8.51	27.9833	9.02	7.82	8.69	19.9	17.41	46.64	heme oxygenase-like, multi-helical (AHRD V3.3 *** AT5G32470.1)
Solyc05g012770.3	1.57317	2.97558	2.38044e-05	5.68333	18.4367	7.26	5.39	4.4	21.42	11.56	22.33	WRKY transcription factor 4
Solyc02g083120.2	1.57314	2.97551	0.0209552	2.55667	8.12667	2.6	3.82	1.25	5.31	5.74	13.33	DUF241 domain protein (AHRD V3.3 *** G7LA88_MEDTR)
Solyc10g008230.2	1.57174	2.97263	6.72541e-05	1.21	3.98333	1.34	1.32	0.97	4.35	2.23	5.37	Disease resistance protein (AHRD V3.3 *** A0A118JXS4_CYNCS)
Solyc10g006540.3	1.57021	2.96948	1.709e-05	9.90667	32.17	10.85	10.58	8.29	25.52	22.82	48.17	Formin-like protein (AHRD V3.3 *** K4CXI5_SOLLC)
Solyc08g014570.3	1.57004	2.96912	0.000157251	3.27667	10.8567	3.23	2.62	3.98	8.42	9.18	14.97	Ankyrin repeat family protein (AHRD V3.3 *** AT2G31820.1)
Solyc02g062370.3	1.56971	2.96845	0.00287266	4.45	14.5833	5.52	4.25	3.58	9.44	8.78	25.53	Zinc finger CCCH domain-containing protein 44 (AHRD V3.3 *-* W9SN42_9ROSA)
Solyc06g069430.3	1.56941	2.96782	8.08211e-05	8.50667	27.7967	12.09	5.48	7.95	22.45	34.2	26.74	FRUITFULL-like MADS-box 1
Solyc08g077110.3	1.56875	2.96648	0.0269685	1.00333	3.26667	1.19	0.89	0.93	5.42	1.47	2.91	NAC domain protein, (AHRD V3.3 *** A0A061GAH7_THECC)
Solyc01g005730.3	1.56338	2.95546	0.00503076	1.03	3.32667	0.94	1.23	0.92	2.01	2.5	5.47	Leucine-rich repeat receptor-like protein kinase family protein (AHRD V3.3 *** AT4G08850.1)
Solyc01g098690.2	1.56303	2.95473	0.00472811	3.88333	12.7733	3.68	3.44	4.53	5.95	11.9	20.47	LOW QUALITY:Leucine-rich-repeat receptor-like protein (AHRD V3.3 *** A0A097BR55_GOSBA)
Solyc11g007370.2	1.56284	2.95436	0.000740687	1.66667	5.39333	1.92	1.8	1.28	7.39	3.25	5.54	Glycosyltransferase (AHRD V3.3 *** K4D4Z8_SOLLC)
Solyc04g077050.3	1.56162	2.95185	1.94024e-06	14.19	46.8667	13.71	11.92	16.94	59.54	36.61	44.45	Amino acid transporter (AHRD V3.3 *** P93561_SOLTU)
Solyc10g054010.1	1.56009	2.94873	0.00874794	15.4733	53.6433	14.02	9.58	22.82	58.16	69.75	33.02	LOW QUALITY:BZIP transcription factor (AHRD V3.3 *** C0KYN1_SOLLC)
Solyc03g098300.1	1.55918	2.94686	0.00128733	5.03	16.4633	5.81	4.27	5.01	8.72	18.99	21.68	Ornithine decarboxylase 2 (AHRD V3.3 *** A0A060IIA7_ATRBE)
Solyc01g102880.2	1.55692	2.94225	3.21091e-06	2.83	8.60333	3.25	2.91	2.33	8.87	5.97	10.97	Disease resistance protein (TIR-NBS-LRR class) family (AHRD V3.3 *-* AT5G36930.2)
Solyc11g011920.2	1.55022	2.92861	4.63043e-10	113.03	365.97	144.43	88.26	106.4	312.69	390.09	395.13	Glutamate decarboxylase (AHRD V3.3 *** B1Q3F1_SOLLC)
Solyc03g093450.3	1.54905	2.92624	1.73806e-06	4.51333	14.5733	4.93	3.96	4.65	14.05	10.69	18.98	Kinase family protein (AHRD V3.3 *** D7MGJ0_ARALL)
Solyc02g071820.3	1.54724	2.92257	4.55947e-05	12.4	40.29	10.09	13.97	13.14	53.93	24.99	41.95	Receptor-like protein kinase (AHRD V3.3 *** B9I1R1_POPTR)
Solyc03g113390.3	1.54632	2.9207	2.63122e-08	16.2533	52.15	20.44	13.62	14.7	48.7	42.74	65.01	Calcium-dependent protein kinase (AHRD V3.3 *** B9I317_POPTR)
Solyc07g051940.3	1.54411	2.91625	0.00161467	1.54	4.91	1.09	2.29	1.24	4.34	4.03	6.36	Sesquiterpene synthase (AHRD V3.3 *** G8H5N2_SOLHA)
Solyc03g121620.1	1.54224	2.91246	0.00183997	31.0133	101.393	34.34	25.7	33	49.07	105.14	149.97	Late embryogenesis abundant (LEA) hydroxyproline-rich glycoprotein family (AHRD V3.3 *** AT1G17620.1)
Solyc04g074470.1	1.53993	2.90781	0.0307775	8.43667	27.5	8.65	6.91	9.75	10.66	21.51	50.33	Phosphate-induced protein 1 (AHRD V3.3 *** A0A103XX62_CYNCS)
Solyc10g079860.2	1.53961	2.90716	0.0108737	37.4133	120.693	46.64	28.01	37.59	201.69	46.23	114.16	LEQB L.esculentum TomQ'b beta(1,3)glucanase
Solyc06g009040.3	1.53953	2.907	0.0228168	0.88	2.82333	1.2	0.58	0.86	4.13	2.51	1.83	Glutathione S-transferase (AHRD V3.3 *** A5YWI8_SOLCO)
Solyc10g080690.2	1.5386	2.90513	0.00187621	16.13	51.6767	15.76	17.16	15.47	37.94	29.8	87.29	Patatin (AHRD V3.3 *** K4D2V9_SOLLC)
Solyc04g079400.3	1.5375	2.90292	6.34786e-05	6.48	20.7767	6.46	6.31	6.67	16.21	15.2	30.92	MAP kinase kinase kinase 35
Solyc01g007190.3	1.53707	2.90205	0.000182855	3.16333	10.2433	3.38	2.7	3.41	12.56	7.41	10.76	LOW QUALITY:UvrABC system protein A (AHRD V3.3 *** A0A1D1YSC2_9ARAE)
Solyc03g097870.3	1.53672	2.90135	4.03074e-06	58.7367	187.5	60.6	67.15	48.46	115.63	203.51	243.36	Bidirectional sugar transporter SWEET (AHRD V3.3 *** K4BJK4_SOLLC)
Solyc03g007770.3	1.53494	2.89777	0.00413403	6.35	20.34	6.08	5	7.97	10.44	19.21	31.37	S-type anion channel (AHRD V3.3 *** A0A098GMQ9_9ROSI)
Solyc01g087020.2	1.53168	2.89123	0.0163165	37.8367	127.43	33.03	20.57	59.91	68.28	173.81	140.2	LOW QUALITY:Transmembrane protein, putative (AHRD V3.3 *** G7IZE0_MEDTR)
Solyc05g051200.1	1.52958	2.88702	0.028823	4.39	14.19	5.09	4.77	3.31	25.16	8.39	9.02	ethylene-responsive factor 1
Solyc06g009270.3	1.52942	2.8867	2.36102e-07	20.04	63.8533	20.88	20.22	19.02	45.46	61.01	85.09	Diacylglycerol kinase (AHRD V3.3 *** K4C3V7_SOLLC)
Solyc01g095630.3	1.52831	2.88448	0.00747258	70.93	238.513	57.49	46.84	108.46	144.36	220.09	351.09	WRKY transcription factor 41
Solyc05g008310.3	1.52817	2.88419	0.00770116	1.5	4.78667	2.06	0.8	1.64	6.25	3.06	5.05	Serine/threonine-protein kinase (AHRD V3.3 *** M1D081_SOLTU)
Solyc04g079470.3	1.52738	2.88262	0.0211124	9.31667	21.66	15.13	4.51	8.31	9.69	22.3	32.99	Serpin-like protein (AHRD V3.3 *** Q8GT65_CITPA)
Solyc04g040210.3	1.52677	2.88141	1.74142e-05	6.31333	20.0733	5.99	7.43	5.52	13.35	21.29	25.58	cysteine-rich TM module stress tolerance protein (AHRD V3.3 *** AT5G04080.1)
Solyc01g108250.3	1.52588	2.87963	2.96107e-05	11.9267	38.3567	11.77	9.79	14.22	28.15	35.4	51.52	DEM2
Solyc10g045420.2	1.52456	2.87699	1.77791e-05	9.22667	29.29	9.22	8.78	9.68	22.58	23.28	42.01	O-fucosyltransferase family protein (AHRD V3.3 *** AT2G44500.1)
Solyc11g012510.2	1.52211	2.87211	0.000180577	10.97	35.0333	11.54	8.61	12.76	21.64	36.21	47.25	GRAS1
Solyc06g073050.2	1.52084	2.86959	0.00676115	36.6433	118.52	35.87	23.45	50.61	59.57	123.88	172.11	NAC domain-containing protein
Solyc05g018230.3	1.51886	2.86565	0.000392457	7.11667	22.6367	5.95	7.94	7.46	26.18	12.75	28.98	Sugar transporter protein 12
Solyc08g068780.2	1.51545	2.85888	0.00133271	11.22	35.49	17.63	7.13	8.9	33.95	27.99	44.53	N-hydroxycinnamoyl-CoA:tyramine N-hydroxycinnamoyl transferase THT7-8
Solyc03g115070.1	1.51309	2.8542	0.0144134	10.1133	33.07	8.35	5.39	16.6	20.52	36.13	42.56	LOW QUALITY:Exocyst subunit EXO70 family protein (AHRD V3.3 *** B9IK79_POPTR)
Solyc05g053550.3	1.51286	2.85376	1.14368e-06	95.85	305.78	117.62	64.23	105.7	313.17	337.05	267.12	chalcone synthase 2
Solyc07g052770.2	1.50808	2.84432	0.00561601	0.93	2.64	0.68	1.23	0.88	1.62	2.12	4.18	disease resistance protein (TIR-NBS-LRR class) (AHRD V3.3 *** AT5G17680.1)
Solyc06g074670.3	1.50674	2.84167	0.00678384	79.78	255.943	65.62	65	108.72	124.51	241.2	402.12	UDP-apiose/xylose synthase (AHRD V3.3 *** Q2I2N3_SOLTU)
Solyc03g005670.3	1.50522	2.83867	0.00638844	0.373333	1.16333	0.41	0.41	0.3	1.23	0.92	1.34	Disease resistance protein (CC-NBS-LRR class) family protein (AHRD V3.3 *** G7IID2_MEDTR)
Solyc03g115380.2	1.50265	2.83363	0.0133149	13.9967	45.26	13.9	6	22.09	31.86	49.86	54.06	UDP-glucose 6-dehydrogenase family protein (AHRD V3.3 *** AT3G29360.2)
Solyc07g042630.3	1.50123	2.83084	5.29873e-05	8.96667	28.2767	9.71	6.71	10.48	20.95	26.79	37.09	Terpene cyclase/mutase family member (AHRD V3.3 *** V9LYF2_9SOLA)
Solyc02g070280.3	1.49821	2.82492	0.0250154	3.7	11.38	3.07	5.4	2.63	15.06	4.07	15.01	Cationic amino acid transporter, putative (AHRD V3.3 *** B9SKU5_RICCO)
Solyc12g056550.1	1.49695	2.82245	0.00617563	5.63333	17.7167	6.26	4.73	5.91	8.23	20.79	24.13	LOW QUALITY:Plant/F1M20-13 protein (AHRD V3.3 *** G7IBZ7_MEDTR)
Solyc08g075970.3	1.49519	2.81901	0.00120177	8.88333	27.2667	10.67	6.99	8.99	15.42	26.05	40.33	Transmembrane protein 45B (AHRD V3.3 *** A0A151THE3_CAJCA)
Solyc08g028690.3	1.49498	2.81861	0.0123643	15.4333	49.21	17.43	8.28	20.59	75.99	29.23	42.41	NAD(P)-binding Rossmann-fold superfamily protein (AHRD V3.3 *** A0A061EUQ7_THECC),Pfam:PF13561
Solyc05g005280.3	1.49455	2.81775	0.0262568	2.00667	6.16333	3.47	1.08	1.47	8.81	5.45	4.23	Poly [ADP-ribose] polymerase (AHRD V3.3 *** K4BW59_SOLLC)
Solyc09g082550.3	1.4941	2.81688	0.0130613	5.32	17	5.01	3.54	7.41	11.14	28.6	11.26	Sulfate transporter (AHRD V3.3 *** D7LTZ8_ARALL)
Solyc03g123390.3	1.49368	2.81607	0.0175704	8.76	28.07	10.14	6.32	9.82	10.57	31.85	41.79	Alpha/beta-Hydrolases superfamily protein, putative (AHRD V3.3 *** A0A061GDN4_THECC)
Solyc11g069940.1	1.49246	2.81368	0.0135308	10.9333	35.5367	18.15	5.79	8.86	34.58	34.79	37.24	Glutaredoxin (AHRD V3.3 *** A0A118JSL8_CYNCS)
Solyc02g091500.1	1.49073	2.81031	0.0191142	114.247	376.833	115.34	63.7	163.7	167.54	491.22	471.74	Calcium binding protein (AHRD V3.3 *** Q93YA8_SESRO)
Solyc02g094030.3	1.48868	2.80631	0.00355552	28.09	86.74	34.18	21.21	28.88	44.22	83.45	132.55	DSR6 (AHRD V3.3 *** A0A076V4W1_CAPAN)
Solyc07g065660.3	1.4878	2.80462	0.0157828	0.646667	1.96667	0.88	0.66	0.4	2.74	1.24	1.92	Cellulose synthase family protein (AHRD V3.3 *** B9GFY5_POPTR)
Solyc01g079950.3	1.48677	2.80261	0.0096187	16.8233	54.0333	13.4	10.74	26.33	31.96	72.2	57.94	Xyloglucan-specific endoglucanase inhibitor protein 2 (AHRD V3.3 *** F1DHN5_SOLTU)
Solyc03g096290.3	1.48663	2.80233	0.00178919	58.55	182.817	59.76	53.04	62.85	99.8	152.63	296.02	plasma membrane intrinsic protein 1.7
Solyc03g059260.3	1.48378	2.79681	0.00856233	4.06333	12.6933	5.53	2.93	3.73	5.68	15.66	16.74	Carboxyl-terminal-processing protease (AHRD V3.3 *** A0A151QQ57_CAJCA)
Solyc08g066760.3	1.48269	2.7947	0.000609366	1.05667	3.25333	0.94	1.17	1.06	2.81	2.36	4.59	Ankyrin repeat family protein, putative (AHRD V3.3 *-* A0A061GJP2_THECC)
Solyc01g103862.1	1.48215	2.79365	0.00137584	6.27	19.1833	6.5	6.76	5.55	24.84	9.08	23.63	Basic-leucine zipper (bZIP) transcription factor family protein (AHRD V3.3 *** AT1G58110.2)
Solyc05g011970.3	1.48193	2.79323	2.45523e-06	5.52333	16.89	7.69	4.36	4.52	15.64	15.74	19.29	Cytochrome P450 (AHRD V3.3 *** A0A103XV52_CYNCS)
Solyc08g066440.3	1.47959	2.7887	0.000108982	7.8	24	7.76	7.84	7.8	16.96	19.27	35.77	Alpha/beta-Hydrolases superfamily protein (AHRD V3.3 *** A0A061GK57_THECC)
Solyc01g107390.3	1.47906	2.78767	0.0120875	1.38667	4.24	1.42	1.57	1.17	3.91	2.29	6.52	GH3 (AHRD V3.3 *** E2FHL1_9ROSI)
Solyc06g053550.3	1.47898	2.78751	0.0344096	1.86333	5.77667	1.82	1.95	1.82	8.75	2.53	6.05	Peroxisomal membrane protein PMP22 (AHRD V3.3 *** A0A199UZZ3_ANACO)
Solyc10g006690.3	1.47869	2.78696	0.0118153	1.27667	3.88	1.74	1.19	0.9	4.03	2	5.61	Serine/threonine-protein kinase (AHRD V3.3 *** M5WN54_PRUPE)
Solyc11g005380.2	1.47844	2.78647	0.000343693	22.8233	69.8667	28.67	18.48	21.32	48.83	54.09	106.68	Trihelix transcription factor GT-2 (AHRD V3.3 *** W9RGP4_9ROSA)
Solyc02g091700.3	1.47768	2.785	2.70083e-05	12.48	39.2667	10.58	10.76	16.1	37.25	34.65	45.9	hydroxyproline-rich glycoprotein family protein (AHRD V3.3 *** AT5G65660.1)
Solyc05g052210.3	1.47737	2.7844	6.62666e-05	3.69333	11.66	3.51	4.26	3.31	14.01	7.89	13.08	transmembrane protein (AHRD V3.3 *-* AT3G51580.1)
Solyc04g077770.2	1.47541	2.78062	0.017072	1.56	4.80333	2.29	1.34	1.05	5.06	4.09	5.26	LOW QUALITY:Caffeic acid 3-O-methyltransferase (AHRD V3.3 --* COMT1_PRUDU)
Solyc06g072335.1	1.47319	2.77635	0.0233204	0.603333	1.84667	0.67	0.53	0.61	3.11	1.08	1.35	Peroxidase (AHRD V3.3 --* G7JMV9_MEDTR)
Solyc12g055750.2	1.46892	2.76815	0.000721184	13.0233	39.2633	12.63	16.83	9.61	32.01	25.59	60.19	vacuolar cation/proton exchanger (AHRD V3.3 *** AT1G55720.2)
Solyc09g013150.3	1.4671	2.76467	0.00930707	1.13667	3.45	1.61	0.81	0.99	4.35	2.12	3.88	Phosphate transporter (AHRD V3.3 *** A0A0B5WYW1_MANES)
Solyc04g077330.3	1.46693	2.76433	2.1873e-05	1.79	4.65333	1.56	2.18	1.63	4.77	3.37	5.82	Serine/threonine-protein kinase (AHRD V3.3 *-* M1A1I5_SOLTU)
Solyc02g020890.3	1.46475	2.76015	0.00717509	5.68667	17.2867	6.31	5.62	5.13	9.61	12.44	29.81	Leucine-rich repeat receptor-like protein kinase family (AHRD V3.3 *-* A0A0K9PU50_ZOSMR)
Solyc07g043150.1	1.46396	2.75865	0.00346841	1.57	4.80667	1.83	1.35	1.53	6.71	3.41	4.3	Glycosyltransferase (AHRD V3.3 *** K4CEH5_SOLLC)
Solyc06g005650.2	1.46391	2.75854	0.0118153	42.1433	133.34	34.43	28.85	63.15	74.08	127.19	198.75	LOW QUALITY:E3 ubiquitin-protein ligase RING1-like protein (AHRD V3.3 *** A0A072V012_MEDTR)
Solyc06g008620.1	1.46331	2.7574	0.0236527	6.76	20.41	6.94	7.85	5.49	35.36	7.4	18.47	LOW QUALITY:tolB protein-like protein (AHRD V3.3 *** AT4G01870.2)
Solyc12g013960.2	1.46174	2.7544	2.68114e-05	1.87	5.71667	2.62	1.43	1.56	5.97	5.07	6.11	arginine N-methyltransferase, putative (DUF688) (AHRD V3.3 *** AT2G30990.5)
Solyc05g054860.1	1.45946	2.75006	7.41155e-05	4.67667	14.1367	3.98	5.97	4.08	12.12	10.95	19.34	Kinase, putative (AHRD V3.3 *** B9SGH1_RICCO)
Solyc03g083960.3	1.4584	2.74803	0.011906	4.68667	14.1633	4.19	5.38	4.49	9.47	8.19	24.83	Trehalose 6-phosphate phosphatase (AHRD V3.3 *** K4BIH1_SOLLC)
Solyc06g076100.3	1.45629	2.74402	1.95858e-05	8.04333	24.0733	10.15	7.52	6.46	23.55	16.7	31.97	Phosphatase 2C family protein (AHRD V3.3 *** B9GJN9_POPTR)
Solyc02g091730.2	1.45524	2.74202	0.0037141	4.89333	17.1333	5.81	5.37	3.5	8.89	13.09	29.42	Chromatin SPT2 (AHRD V3.3 *** A0A118JSU1_CYNCS)
Solyc10g085430.2	1.45443	2.74049	0.000280599	101.847	292.077	103.1	99.38	103.06	186.21	254.94	435.08	LURP-one-like protein (AHRD V3.3 *-* G7KW17_MEDTR)
Solyc12g056600.3	1.45417	2.73999	0.044645	9.47667	30.23	6.17	5.23	17.03	42.57	29.08	19.04	short-chain dehydrogenase-reductase,Pfam:PF13561
Solyc04g079710.3	1.45402	2.73971	0.000318203	1.56	4.64333	2.11	1.47	1.1	5.63	3.13	5.17	Kinase, putative (AHRD V3.3 *** B9S8Q9_RICCO)
Solyc02g091520.3	1.4517	2.73531	1.53879e-05	6.35333	19.38	7.17	6.7	5.19	22.96	15.98	19.2	Calcium-dependent lipid-binding domain-containing protein (AHRD V3.3 *** F4K8L6_ARATH)
Solyc06g076130.3	1.45091	2.7338	0.004783	1.10333	3.26	1.11	1.51	0.69	2.34	2.48	4.96	GTP-binding protein Obg/CgtA protein (AHRD V3.3 *** A0A072VCX1_MEDTR)
Solyc06g061190.1	1.44913	2.73044	0.0106358	6.75	20.7933	6.12	5.45	8.68	10.75	21.18	30.45	VQ motif-containing protein (AHRD V3.3 *** AT2G35230.3)
Solyc04g051820.3	1.44608	2.72467	0.00226844	139.467	433.46	130.87	124.87	162.66	236.41	394.48	669.49	RPM1-interacting protein 4 (RIN4) family protein (AHRD V3.3 *** G7LBA7_MEDTR)
Solyc11g065940.2	1.44589	2.7243	0.0192487	1.32667	3.91333	2.31	0.78	0.89	5.08	2.87	3.79	ENTH/VHS family protein (AHRD V3.3 *** A0A061GXX0_THECC)
Solyc03g097230.1	1.44456	2.7218	0.0357332	4.54667	14.1567	4.12	3.8	5.72	7.01	17.56	17.9	AIG2-like (avirulence induced gene) family protein (AHRD V3.3 *** AT3G02910.1)
Solyc09g018170.3	1.44448	2.72165	0.000275247	2.56333	7.54	2.98	3.28	1.43	6.81	6.44	9.37	MAP kinase kinase kinase 70
Solyc02g093430.3	1.44442	2.72154	0.00437745	10.7033	32.6267	10.94	9.76	11.41	16.57	28.57	52.74	Beta-1,4-N-acetylglucosaminyltransferase-like protein (AHRD V3.3 *** A0A072U8D1_MEDTR)
Solyc01g087830.1	1.44412	2.72096	0.0143399	2.72	8.13	2.54	1.99	3.63	12.34	4.13	7.92	LOW QUALITY:Subtilisin-like protease (AHRD V3.3 *-* O82777_SOLLC)
Solyc04g077353.1	1.44287	2.7186	0.0193082	2.64667	7.81667	2.98	3.1	1.86	11.74	3.67	8.04	Protein Ycf2 (AHRD V3.3 --* A0A0S1EH61_9LAMI)
Solyc01g007110.3	1.44215	2.71726	0.000118773	18.81	51.6767	22.21	18.59	15.63	32.85	52.44	69.74	NC domain-containing protein-like protein (AHRD V3.3 *** AT5G06370.1)
Solyc10g005950.3	1.4416	2.71622	5.26461e-08	10.1333	29.8	8.49	10.88	11.03	29.87	26.15	33.38	Nudix hydrolase (AHRD V3.3 *** A0A061F5Q1_THECC)
Solyc07g019670.3	1.44044	2.71403	4.96566e-09	15.1067	44.9067	18.73	13.5	13.09	48.61	35.75	50.36	Fatty acid beta-oxidation multifunctional protein (AHRD V3.3 *** A0A077DAS1_9ERIC)
Solyc07g007590.1	1.43991	2.71304	0.00742325	28.3867	87.85	23.62	19.53	42.01	55.08	83.36	125.11	Arogenate dehydrogenase 1 (AHRD V3.3 *** F1BPV5_SOLPN)
Solyc11g010500.1	1.43955	2.71237	0.0376199	75.4933	236.51	66.35	33.8	126.33	127.35	247.88	334.3	Mitochondrial carrier protein (AHRD V3.3 *** A0A0K9PSM6_ZOSMR)
Solyc02g090820.3	1.43911	2.71153	0.00112345	30.4133	90.4667	45.7	20.22	25.32	74.51	70.33	126.56	SolycHsfB1
Solyc05g005570.3	1.43855	2.71049	0.00205437	1.66333	5.07	1.22	1.82	1.95	5.29	3.68	6.24	BURP domain-containing protein (Fragment) (AHRD V1 *--- Q94IC5_9ROSI)
Solyc09g072610.3	1.43702	2.70761	0.0011964	5.91333	17.4033	6.9	6.8	4.04	9.33	19.8	23.08	Long-chain-alcohol oxidase (AHRD V3.3 *** K4CUT7_SOLLC)
Solyc02g088200.3	1.43682	2.70724	0.00701707	2.76	8.39667	2.99	2.11	3.18	12.31	4.8	8.08	Activating signal cointegrator 1 complex subunit 1 (AHRD V3.3 *-* A0A0B2NTB9_GLYSO)
Solyc05g054770.3	1.43648	2.70659	0.00114048	1.8	5.33	2.1	1.79	1.51	4.29	3.83	7.87	Phosphatidylinositol N-acetyglucosaminlytransferase subunit P-like protein (AHRD V3.3 *-* AT2G39435.6)
Solyc10g062160.2	1.43527	2.70432	0.00128146	1.74667	5.87667	2.01	1.81	1.42	5.13	4.07	8.43	Dynamin, putative (AHRD V3.3 *** B9SKH8_RICCO)
Solyc04g011520.3	1.43452	2.70292	0.000243249	8.09667	23.92	9.47	8.64	6.18	32.23	14.47	25.06	Protein kinase (AHRD V3.3 *** A3RI54_SOLTU)
Solyc06g082010.3	1.43409	2.70211	0.000552249	33.53	98.2233	50.61	26.56	23.42	90.19	69.85	134.63	Zinc finger transcription factor 48
Solyc03g005130.2	1.43171	2.69766	5.04449e-07	12.55	37.43	12.7	12.45	12.5	42.8	26.46	43.03	Serine/threonine-protein kinase (AHRD V3.3 *** K4BDT7_SOLLC)
Solyc11g010700.2	1.43165	2.69756	0.00318683	1.47	4.26333	2.41	1.23	0.77	3.75	4.31	4.73	Kinase family protein (AHRD V3.3 *** D7MTZ0_ARALL)
Solyc06g082920.3	1.42948	2.69349	1.58372e-09	17.4133	51.56	17.18	18.11	16.95	52.73	40.26	61.69	Receptor-like kinase (AHRD V3.3 *** D4QD70_DIACA)
Solyc01g111430.2	1.42931	2.69317	0.0297097	0.87	2.56333	0.96	0.95	0.7	1.22	2.56	3.91	LOW QUALITY:Pentatricopeptide repeat-containing protein (AHRD V3.3 *** A0A061DY90_THECC)
Solyc06g060090.3	1.42923	2.69304	4.69429e-05	17.3833	51.3867	18.73	18.09	15.33	35.57	43.81	74.78	DnaJ domain protein (AHRD V3.3 *** A0A072V0L9_MEDTR)
Solyc03g098660.3	1.4283	2.69129	0.00987351	10.56	31.7733	8.48	11.23	11.97	15.66	29.64	50.02	GRAM domain protein/ABA-responsive-like protein (AHRD V3.3 *** A0A072UCV9_MEDTR)
Solyc04g056270.3	1.42693	2.68874	8.02227e-07	23.4	69.2067	25.48	23.66	21.06	66.58	49.53	91.51	ER66
Solyc02g079510.3	1.42623	2.68744	0.00495856	7.55333	22.68	9.39	4.79	8.48	33.65	15.57	18.82	Peroxidase (AHRD V1 **** Q50LG4_TOBAC)%3B contains Interpro domain(s) IPR019793 Peroxidases heam-ligand binding site IPR019794 Peroxidase%2C active site IPR002016 Haem peroxidase%2C plant/fungal/bacterial
Solyc09g056450.3	1.42596	2.68694	0.0385897	20.8267	63.5367	18.77	12.66	31.05	23.88	72.67	94.06	U-box domain-containing protein 9 (AHRD V3.3 *** W9RDX3_9ROSA)
Solyc05g010720.3	1.42518	2.68549	0.00323932	1.71667	5.08667	1.89	1.72	1.54	3.38	5.22	6.66	Enoyl-CoA hydratase/isomerase family protein (AHRD V3.3 *** B9HTL0_POPTR)
Solyc05g013880.1	1.42369	2.68271	0.00686514	1.95333	5.85333	1.85	1.67	2.34	4.63	4.72	8.21	Transducin/WD40 repeat-like superfamily protein (AHRD V3.3 *** A0A061E701_THECC)
Solyc09g083020.1	1.42166	2.67894	0.000409062	67.3833	210.397	79.67	41.8	80.68	256.59	168.58	206.02	Mannose-binding lectin superfamily protein (AHRD V3.3 *** AT1G05760.1)
Solyc09g011660.3	1.41892	2.67386	0.000107197	7.86333	23.6633	7.01	5.96	10.62	21.63	22.54	26.82	Adenine nucleotide alpha hydrolases-like superfamily protein (AHRD V3.3 *** AT3G53990.1)
Solyc02g083880.3	1.41867	2.6734	0.00666649	143.387	445.173	140.67	123.63	165.86	529.75	187.65	618.12	Gibberellin-regulated protein 2, putative (AHRD V3.3 *** B9SLF4_RICCO)
Solyc05g015840.3	1.41825	2.67261	2.87531e-05	31.6767	90.45	33.8	27.86	33.37	57.96	97.72	115.67	Squamosa promoter binding protein 13
Solyc07g006540.3	1.41765	2.6715	0.000149233	7.36667	21.3333	10.02	6.79	5.29	16.91	17.19	29.9	Double Clp-N motif-containing P-loop nucleoside triphosphate hydrolases superfamily protein (AHRD V3.3 *** A0A061GWZ5_THECC)
Solyc11g012930.2	1.415	2.6666	0.000115292	19.9667	60.0767	20.19	15.77	23.94	56.43	80.1	43.7	WAT1-related protein (AHRD V3.3 *** K4D697_SOLLC)
Solyc12g094520.2	1.41212	2.66128	0.000318703	40.31	99.2467	33.5	44.01	43.42	67.6	88.47	141.67	4-coumarate--CoA ligase family protein (AHRD V3.3 *** B9H5E9_POPTR)
Solyc01g010230.2	1.4108	2.65884	4.20361e-06	120.86	365.167	121.32	109.67	131.59	496.44	306.26	292.8	LOW QUALITY:Acanthoscurrin-2 (AHRD V3.3 --* B6TLS9_MAIZE)
Solyc04g078740.2	1.41044	2.65817	6.57802e-14	8.26333	24.2133	8.71	8.21	7.87	23.57	21.7	27.37	Subtilisin-like protease (AHRD V3.3 *** W9SHY0_9ROSA)
Solyc02g088690.3	1.40982	2.65705	0.000967735	109.85	326.103	102.22	100.31	127.02	193.96	298.11	486.24	UDP-glucose 6-dehydrogenase family protein (AHRD V3.3 *** AT3G29360.2)
Solyc03g113420.3	1.40981	2.65702	0.00256204	7.68333	22.6967	7.49	4.7	10.86	28.46	18.33	21.3	Major facilitator superfamily protein (AHRD V3.3 *** AT5G62680.1)
Solyc01g098520.3	1.40933	2.65614	0.000530705	9.40667	26.3567	9.31	9.94	8.97	16.7	22.99	39.38	DNA mismatch repair protein mutL (AHRD V3.3 *-* A0A151THR9_CAJCA)
Solyc10g079130.2	1.4084	2.65443	6.87615e-05	29.22	84.8067	29.22	31.2	27.24	64.81	63.9	125.71	MAP kinase kinase kinase 76
Solyc08g079880.2	1.40816	2.65398	6.11764e-05	0.916667	2.63333	0.92	1.02	0.81	2.62	2.54	2.74	P69C protein
Solyc08g078070.3	1.40784	2.6534	0.000269415	56.19	166.897	60.72	51.45	56.4	118.35	132.01	250.33	small GTP-binding protein A
Solyc02g085600.1	1.40509	2.64834	3.54479e-09	15.5833	45.4833	20.35	12.66	13.74	46.99	46.24	43.22	Transcription factor GRAS (AHRD V3.3 *** A0A103YGV0_CYNCS)
Solyc09g098070.3	1.40465	2.64754	0.000152233	10.44	30.1233	13.13	8.86	9.33	22.39	25.39	42.59	MACPF domain protein (AHRD V3.3 *** G7LHB4_MEDTR)
Solyc05g009760.2	1.40438	2.64704	6.91722e-08	4.95	14.31	5.2	5.7	3.95	12.61	12.53	17.79	NBS-LRR resistance protein-like protein (AHRD V3.3 *** A1Y9Q8_SOLLC)
Solyc12g006040.2	1.40349	2.64541	0.00425055	0.526667	1.50333	0.43	0.66	0.49	2.06	1.13	1.32	NBS-LRR protein (AHRD V3.3 *** Q9SM52_SOLAC)
Solyc09g059170.2	1.40216	2.64296	0.00103024	49.3533	144.147	56.95	46.51	44.6	71.59	178.06	182.79	Glycosyltransferase (AHRD V3.3 *** M1C989_SOLTU)
Solyc02g091140.3	1.40185	2.64241	0.0174407	8.45667	24.6	8.42	9.71	7.24	9.74	25.15	38.91	S-adenosyl-L-methionine:carboxyl methyltransferase family protein (AHRD V3.3 *** B9HJH9_POPTR)
Solyc10g084890.2	1.3986	2.63645	0.00460418	7.64333	22.0733	6.75	10.3	5.88	13.09	19.1	34.03	Glycosyltransferase (AHRD V3.3 *** K4D3V7_SOLLC)
Solyc02g071350.3	1.39733	2.63413	0.0282768	0.276667	0.783333	0.36	0.32	0.15	0.9	0.5	0.95	ABC transporter B family protein (AHRD V3.3 *** G7ILW7_MEDTR)
Solyc11g006000.2	1.39729	2.63406	0.000358853	23.69	67.3733	26.2	24.57	20.3	57.42	44.08	100.62	MAP kinase kinase kinase 80
Solyc02g087950.3	1.39691	2.63337	0.00811579	4.33	13.5267	4.09	3.29	5.61	6.44	14.94	19.2	60S ribosomal protein L34, putative (AHRD V3.3 *** A0A061EMA0_THECC)
Solyc06g036310.3	1.39478	2.62949	0.000507394	143.18	431.19	101.6	132.51	195.43	371.94	388.93	532.7	Heavy metal transport/detoxification superfamily protein (AHRD V3.3 *** A0A072TW71_MEDTR)
Solyc06g050500.2	1.39379	2.62768	0.0201241	3.67667	11.88	4.04	3.24	3.75	8.57	7.56	19.51	Abscisic acid receptor (AHRD V3.3 *** G7KT83_MEDTR)
Solyc08g007160.3	1.39289	2.62605	0.0245716	3.58667	10.3	4.73	3.47	2.56	5.09	9.71	16.1	Calcineurin B-like protein (AHRD V3.3 *** A1XCM9_POPEU)
Solyc05g050120.3	1.39134	2.62323	5.74112e-07	78.48	225.843	95.47	71.39	68.58	254.63	161.06	261.84	cytosolic NADP-malic enzyme
Solyc07g047800.3	1.39007	2.62092	6.91722e-08	73.8533	207.75	73.98	74.28	73.3	225.99	154.15	243.11	NAD(P)-binding Rossmann-fold superfamily protein (AHRD V3.3 *** AT3G01980.4),Pfam:PF13561
Solyc06g053610.3	1.38924	2.6194	0.00355476	2.23667	6.5	3.04	1.38	2.29	7.06	5.79	6.65	R2R3MYB transcription factor 14
Solyc09g064940.2	1.38871	2.61844	0.019229	43.55	126.24	51.85	39.2	39.6	229.06	57.17	92.49	Phenazine biosynthesis PhzC/PhzF family protein (AHRD V3.3 *** B9HYD6_POPTR)
Solyc02g092000.3	1.38797	2.6171	0.00572194	22.1433	66.7	18.78	22.51	25.14	32.87	62.63	104.6	transmembrane protein (AHRD V3.3 *** AT3G49720.3)
Solyc08g005680.3	1.38743	2.61612	0.021955	43.5933	142.737	36.96	63.27	30.55	44.92	112.08	271.21	Z,Z-farnesyl pyrophosphate synthase
Solyc09g011060.2	1.38329	2.60862	0.000290963	1.14	3.25333	1.29	1.26	0.87	3.41	2.45	3.9	Clade IV lectin receptor kinase (AHRD V3.3 *** K4CRD2_SOLLC)
Solyc05g053080.2	1.38213	2.60653	0.00397961	73.5767	218.58	88.07	45.42	87.24	131.01	244.92	279.81	LOW QUALITY:endomembrane-type CA-ATPase 4 (AHRD V3.3 --* AT1G07670.2)
Solyc10g048030.2	1.38204	2.60637	0.00217873	187.117	539.51	191.68	233.42	136.25	269.3	620.68	728.55	Major latex-like protein (AHRD V3.3 *** B5THI3_PANGI)
Solyc03g116100.3	1.38082	2.60416	0.00675519	4.78667	13.5267	6.74	4.55	3.07	11.95	8.59	20.04	R2R3MYB transcription factor 31
Solyc10g083970.1	1.37993	2.60256	0.000908756	141.963	410.987	161.82	107.15	156.92	269.78	358.33	604.85	S-adenosylmethionine synthase (AHRD V3.3 *** A0A0V0IPC3_SOLCH)
Solyc02g071360.3	1.37956	2.60189	4.02856e-05	1.26	3.59667	1.35	1.21	1.22	4.14	2.67	3.98	2-oxoglutarate (2OG) and Fe(II)-dependent oxygenase superfamily protein (AHRD V3.3 *-* AT1G17010.1)
Solyc10g085050.2	1.37679	2.5969	0.00392849	0.68	1.95	0.85	0.45	0.74	1.44	1.95	2.46	O-fucosyltransferase family protein (AHRD V3.3 *** AT2G37980.1)
Solyc01g008670.3	1.37634	2.59609	0.0155362	9.71333	27.43	10.14	12.4	6.6	13.19	23.74	45.36	Cytochrome P450 (AHRD V3.3 *** Q9AVQ2_SOLTU)
Solyc09g089640.2	1.37613	2.59571	0.000388658	3.03	8.82	2.97	2.29	3.83	10.56	7.53	8.37	LOW QUALITY:Plant/T32M21-140 protein (AHRD V3.3 *** A0A072VGG8_MEDTR)
Solyc04g079120.3	1.37582	2.59515	8.92532e-05	14.3133	41.3033	12.91	13.78	16.25	29.92	37.69	56.3	Protein phosphatase 2C family protein (AHRD V3.3 *** AT1G47380.1)
Solyc04g058110.3	1.37271	2.58956	0.0188855	0.82	2.36667	0.57	0.93	0.96	3.43	1.87	1.8	Serine/threonine-protein kinase (AHRD V3.3 *** M1CVM1_SOLTU)
Solyc11g065930.2	1.37141	2.58723	0.000721076	37.1633	105.423	50.4	20.51	40.58	111.41	90.98	113.88	Xanthine dehydrogenase (AHRD V3.3 *** H6UJ41_CAMSI)
Solyc11g068440.2	1.3696	2.58399	0.0191845	14.5267	40.7267	13.78	12.9	16.9	20.72	34.57	66.89	Glucan endo-1,3-beta-glucosidase, putative (AHRD V3.3 *** B9SCU1_RICCO)
Solyc02g085730.3	1.36874	2.58246	0.00165871	114.227	327.833	113.61	114.37	114.7	220.8	234.89	527.81	allene oxide cyclase
Solyc11g017010.2	1.36867	2.58232	0.000219634	118.283	330.64	186.7	97.78	70.37	346.31	307.76	337.85	SlSUT1
Solyc07g007170.3	1.36835	2.58176	0.0243448	27.3833	81.06	28.26	14.02	39.87	46.48	94.58	102.12	RING/U-box superfamily protein (AHRD V3.3 *** A0A061GN77_THECC)
Solyc02g086380.1	1.36726	2.57979	0.00180527	12.6167	37.96	10.11	15.4	12.34	37.3	30.01	46.57	LOW QUALITY:Glycine-rich family protein (AHRD V3.3 *** U7DYE4_POPTR)
Solyc03g123620.4	1.36706	2.57945	0.0112288	48.2067	139.887	40.71	40.38	63.53	69.42	135.89	214.35	Pectinesterase (AHRD V1 ***- B9GXZ7_POPTR)
Solyc09g005290.1	1.36665	2.5787	9.22735e-06	1.96333	5.54	2.07	2.31	1.51	5.38	4.59	6.65	LOW QUALITY:Nbs-lrr resistance protein, putative (AHRD V3.3 *** A0A061FEU3_THECC)
Solyc05g053070.3	1.36543	2.57653	0.00111686	375.543	1144.42	515.95	243.17	367.51	707.35	1291.17	1434.73	Dehydrin family protein, expressed (AHRD V3.3 *-* Q40711_ORYSJ)
Solyc04g064870.3	1.36529	2.57628	0.00861227	20.94	60.3233	19.14	25.44	18.24	101.37	37.02	42.58	protein early flowering 2-like
Solyc02g086590.3	1.36511	2.57595	0.00213677	5.17667	14.55	5.37	6.06	4.1	18.34	7.68	17.63	Kinase, putative (AHRD V3.3 *** B9SF98_RICCO)
Solyc03g007850.1	1.36502	2.57581	0.0163713	0.556667	1.60333	0.58	0.53	0.56	2.09	1.31	1.41	Crooked neck protein, putative (AHRD V3.3 *** B9RCP3_RICCO)
Solyc08g006320.3	1.36423	2.57438	0.000163255	67.3567	194.437	79.99	46.49	75.59	155.13	172.28	255.9	WRKY transcription factor 11
Solyc02g091000.3	1.36409	2.57414	0.000906263	2.34	6.63333	2.03	3.09	1.9	7.73	4.94	7.23	Late embryogenesis abundant protein (AHRD V3.3 *** G7LCF7_MEDTR)
Solyc09g061250.3	1.3637	2.57344	0.000169116	1.02667	2.91667	1.29	0.77	1.02	3.22	2.36	3.17	Phototropic-responsive NPH3 family protein (AHRD V3.3 *** A0A061DNC1_THECC)
Solyc06g036130.3	1.36321	2.57256	8.03182e-05	15.9433	45.4633	19.01	11.75	17.07	45.41	34.18	56.8	Protein DETOXIFICATION (AHRD V3.3 *** K4C4Y2_SOLLC)
Solyc09g010640.2	1.36275	2.57175	0.000885851	33.06	93.4867	34.53	33.97	30.68	54.06	86.1	140.3	LOW QUALITY:HSP20-like chaperones superfamily protein (AHRD V3.3 *** AT2G37570.1)
Solyc12g017460.1	1.35991	2.5667	0.00217766	174.15	502.8	164.88	146.38	211.19	600.24	272.24	635.92	GDSL esterase/lipase (AHRD V3.3 *** A0A199UFA2_ANACO)
Solyc02g081040.3	1.35989	2.56666	8.37511e-07	2.73333	7.83	2.58	2.64	2.98	9.02	7.39	7.08	Receptor protein kinase, putative (AHRD V3.3 *** B9SH40_RICCO)
Solyc03g115060.3	1.3581	2.56347	0.000270184	2.92	8.19333	2.66	2.85	3.25	7.3	6.71	10.57	Assimilatory nitrate reductase catalytic subunit (AHRD V3.3 *** A0A0B0NYS4_GOSAR)
Solyc10g087010.2	1.35696	2.56145	0.0329904	6.05333	17.02	5.58	6.93	5.65	7.73	12.45	30.88	Cytochrome P450 (AHRD V3.3 *** A0A103XWG4_CYNCS)
Solyc02g091020.2	1.35667	2.56093	0.0105179	1.17	3.25667	1.29	1.46	0.76	2.3	2.53	4.94	Nuclear pore complex Nup98-Nup96 (AHRD V3.3 *-* A0A0B0NW09_GOSAR)
Solyc06g011350.3	1.35471	2.55745	0.0171681	4.52	12.7167	5.4	4.76	3.4	20.57	11.01	6.57	plasma membrane intrinsic protein 2.4
Solyc01g065500.3	1.35411	2.5564	7.27139e-07	8.74	24.98	7.82	7.83	10.57	23.01	26.22	25.71	C2 calcium/lipid-binding plant phosphoribosyltransferase family protein (AHRD V3.3 *** AT5G17980.1)
Solyc09g009840.1	1.35353	2.55536	9.45114e-05	8.41667	24.27	7.99	7.34	9.92	29.12	20.33	23.36	LOW QUALITY:At2g36220/F2H17.17 (AHRD V3.3 *** Q9SJN3_ARATH)
Solyc08g007310.3	1.35326	2.55489	0.00615616	3.83	10.7167	4.24	4.43	2.82	11.61	5.51	15.03	Exostosin family protein (AHRD V3.3 *** AT4G16745.1)
Solyc01g091910.4	1.35317	2.55473	0.00334361	6.96667	19.8533	7.07	7.53	6.3	13.18	13.73	32.65	phospholipase PLDb2
Solyc01g008560.3	1.3529	2.55426	5.93368e-05	16.7633	47.0467	18.26	15.46	16.57	33.71	42	65.43	NAD kinase 1 (AHRD V3.3 *** AT3G21070.2)
Solyc12g010960.2	1.35219	2.553	0.0199895	14.8233	43.8033	13.88	13.96	16.63	27.24	25.75	78.42	NADP-dependent alkenal double bond reductase (AHRD V3.3 *** A0A072TWU1_MEDTR)
Solyc10g086710.2	1.35132	2.55145	4.95972e-05	3.29	9.32667	3.61	3.4	2.86	10.23	8.33	9.42	PAR1-like protein (AHRD V3.3 *** A0A103XQ58_CYNCS)
Solyc03g080090.3	1.35105	2.55098	0.000117513	84.1067	234.433	107.88	73.6	70.84	153.04	235.89	314.37	Nam-like protein 1
Solyc04g025650.3	1.34442	2.53928	0.006285	31.2767	88.82	26.43	28.38	39.02	63.27	61.48	141.71	FAD/NAD(P)-binding oxidoreductase family protein (AHRD V3.3 *** A0A072UIU6_MEDTR)
Solyc01g095100.3	1.34309	2.53694	0.00908999	9.01667	25.71	9.48	7.68	9.89	12.21	27.85	37.07	WRKY transcription factor 22
Solyc07g063240.3	1.34273	2.53631	0.000237691	16.0033	45.53	14.37	16.25	17.39	33.14	37.55	65.9	Protein silencing defective protein (AHRD V3.3 *** G7IPR8_MEDTR)
Solyc07g063260.3	1.33922	2.53014	0.00017664	7.48333	20.71	7.72	8.2	6.53	24.94	12.33	24.86	MLO-like protein (AHRD V3.3 *** K4CH09_SOLLC)
Solyc09g098050.2	1.33724	2.52667	5.01163e-07	3.88333	10.64	3.95	4.28	3.42	8.61	10.97	12.34	Ankyrin repeat-containing protein (AHRD V3.3 *** A0A0B2SGR8_GLYSO)
Solyc12g096610.2	1.33642	2.52524	0.000118773	7.4	19.5433	7.59	7.9	6.71	22.56	13.76	22.31	Poly(ADP-ribose) glycohydrolase 1 (AHRD V3.3 *** W9RGD8_9ROSA)
Solyc02g085140.3	1.3364	2.52521	1.91765e-08	11.05	30.4733	11.52	11.03	10.6	26.88	26.69	37.85	U-box domain-containing family protein (AHRD V3.3 *** U5GHQ7_POPTR)
Solyc09g090445.1	1.33497	2.5227	0.000315043	7.58667	21.18	8.81	7.01	6.94	15.14	19.69	28.71	Mannose-binding lectin (AHRD V3.3 *-* A0A103XWY0_CYNCS)
Solyc02g088680.1	1.33485	2.52249	0.0314871	116.73	424.45	129.12	110.09	110.98	402.57	336.2	534.58	Gpm540b (AHRD V3.3 --* A0A0A9RRH3_ARUDO)
Solyc03g063600.4	1.33389	2.52081	3.5973e-05	41.3567	119.053	39.97	38.38	45.72	95.75	97.46	163.95	Guanylate kinase (AHRD V3.3 *** W9QSK2_9ROSA)
Solyc01g066700.3	1.33276	2.51885	0.0490226	1.79333	4.80333	2.15	1.14	2.09	4.6	2.89	6.92	UDP-glucuronic acid decarboxylase 1 (AHRD V3.3 *** AT3G53520.1)
Solyc08g080430.2	1.33236	2.51814	0.0151789	3.34667	9.40333	2.56	3.56	3.92	5.8	7.93	14.48	Cytochrome P450 family protein (AHRD V3.3 *** B9GKM6_POPTR)
Solyc05g012500.3	1.33203	2.51756	0.00197151	5.48667	15.4	5.59	4.99	5.88	10.33	13.52	22.35	WRKY transcription factor 57
Solyc01g079150.3	1.33111	2.51596	0.0150708	4.67	13.3333	4.52	2.89	6.6	9.47	19.66	10.87	Boron transporter (AHRD V3.3 *** B6V758_VITVI)
Solyc02g083360.1	1.32815	2.5108	0.0432206	17.8033	53.69	12.19	13.68	27.54	40.34	49.83	70.9	methionine-S-oxide reductase (AHRD V3.3 *** AT2G17705.1)
Solyc02g069800.1	1.32746	2.5096	6.52267e-09	73.3667	205.207	75.66	64.51	79.93	200.53	189.51	225.58	LOW QUALITY:Abhydrolase superfamily protein
Solyc02g037495.1	1.32702	2.50885	0.0290131	14.11	38.24	22.56	11.71	8.06	61.18	20.25	33.29	AMP-dependent synthetase and ligase family protein (AHRD V3.3 *** AT5G16340.1)
Solyc02g032850.3	1.32507	2.50545	6.45858e-07	10.5867	29.2	11.7	10.3	9.76	28.53	22.61	36.46	Phytoalexin-deficient 4-1 protein (AHRD V3.3 *** Q2TNK3_SOLTU)
Solyc03g119440.3	1.32296	2.50179	9.1768e-13	9.85333	27.1033	10.27	10.07	9.22	29.44	23.03	28.84	C2 domain-containing family protein (AHRD V3.3 *** B9IE39_POPTR)
Solyc10g085720.2	1.32281	2.50153	0.000823944	9.92667	27.4467	12.4	7.36	10.02	21.41	22.74	38.19	Kinase family protein (AHRD V3.3 *** B9MYL8_POPTR)
Solyc01g100200.3	1.3207	2.49787	0.0404998	14.8367	42.43	8.8	9.66	26.05	39.57	31.03	56.69	gras4
Solyc12g057160.1	1.32048	2.49749	0.0413342	46.5233	138.21	36.37	42.82	60.38	57.29	183.44	173.9	Arabinogalactan protein (AHRD V3.3 *** A0A140JWN5_TOBAC)
Solyc05g054010.3	1.32032	2.49721	8.45136e-05	1.34	3.65	1.44	1.63	0.95	3.86	2.87	4.22	NBS-LRR resistance protein-like protein (AHRD V3.3 *** A1Y9R1_SOLLC)
Solyc06g082570.2	1.31939	2.4956	1.27536e-05	16.6867	46.01	18.4	14.94	16.72	51.48	32.1	54.45	Kinase interacting (KIP1-like) family protein (AHRD V3.3 *-* G7K0U4_MEDTR)
Solyc01g067010.3	1.31711	2.49166	0.0128011	5.77667	16.4133	6.52	4.08	6.73	8.9	19.73	20.61	LOW QUALITY:F-box associated interaction domain-containing protein (AHRD V3.3 *** A0A103XHT5_CYNCS)
Solyc12g010440.2	1.31542	2.48875	0.0325786	3.87667	10.8767	3.29	2.68	5.66	5.47	11.11	16.05	Glycerol-3-phosphate transporter family protein (AHRD V3.3 *** B9IML0_POPTR)
Solyc02g083860.3	1.31535	2.48862	4.05029e-05	83.49	229.987	114.1	57.87	78.5	191.65	252.05	246.26	flavanone 3-dioxygenase
Solyc12g005880.2	1.31479	2.48766	0.0306651	4.68	12.5233	6.59	5.94	1.51	10.19	15.11	12.27	Hexosyltransferase (AHRD V3.3 *** K4DBC6_SOLLC)
Solyc01g102740.3	1.31335	2.48518	3.86967e-07	6.95667	19	7.55	8.22	5.1	19.16	16.97	20.87	NAC domain-containing protein, putative (AHRD V3.3 *** B9S056_RICCO)
Solyc06g065030.3	1.31242	2.48358	1.03335e-05	9.96667	27.1433	10.41	11.19	8.3	32.73	19.11	29.59	Transmembrane 9 superfamily member (AHRD V3.3 *** K4C7D2_SOLLC)
Solyc03g025390.3	1.31183	2.48256	0.000261963	40.0233	111.26	44.83	29.13	46.11	78.54	128.32	126.92	NAD(P)-binding Rossmann-fold superfamily protein (AHRD V3.3 *** AT4G23420.2)
Solyc11g007510.2	1.30987	2.47919	4.52225e-06	12.46	33.74	13.25	14.15	9.98	37.8	24.11	39.31	Mediator of RNA polymerase II transcription subunit 12 (AHRD V3.3 *** A0A0B0MWN8_GOSAR)
Solyc03g032150.3	1.30878	2.47732	1.86259e-05	9.06667	24.5933	11.4	8.45	7.35	20.99	20.92	31.87	Kinase family protein (AHRD V3.3 *** U5GGQ9_POPTR)
Solyc02g091650.3	1.30862	2.47705	0.00487808	1.62667	4.44333	1.79	1.4	1.69	5.83	2.76	4.74	DNA-binding protein, putative (duplicated DUF1399) (AHRD V3.3 *** AT2G22660.3)
Solyc12g006850.2	1.30804	2.47606	0.0332944	1.88	5.05667	2.7	1.53	1.41	2.13	5.78	7.26	LELKT1GEN L.esculentum potassium channel
Solyc03g095770.3	1.307	2.47426	8.46571e-11	48.8367	133.993	46.07	51.35	49.09	151.56	115.15	135.27	WRKY transcription factor 80
Solyc10g085810.2	1.30614	2.47279	0.000475139	24.98	68.5667	26.17	24.74	24.03	60.7	46.09	98.91	Vacuolar protein-sorting-associated protein 37 homolog 2 (AHRD V3.3 *** VP372_ARATH)
Solyc09g075860.3	1.30527	2.4713	7.48894e-07	13.71	37.08	13.23	15.97	11.93	37.5	28.25	45.49	Lipoxygenase (AHRD V3.3 *** A0A0V0IV70_SOLCH)
Solyc01g103170.3	1.30329	2.46791	1.69094e-05	5.07667	13.8533	5.98	4.14	5.11	11.67	13.13	16.76	lysine ketoglutarate reductase trans-splicing-like protein, putative (DUF707) (AHRD V3.3 *** AT4G18530.3)
Solyc03g007720.3	1.30263	2.46679	0.00399022	1.28667	3.56	0.82	1.39	1.65	2.84	4.15	3.69	Membrane-associated kinase regulator, putative (AHRD V3.3 *** G7IDX6_MEDTR)
Solyc07g018010.3	1.30228	2.46617	0.00221316	22.4933	62.3033	23.68	16.73	27.07	43.22	57.15	86.54	bHLH transcription factor139
Solyc10g085450.2	1.3006	2.46331	1.08287e-05	7.17333	19.4933	8.02	6.93	6.57	19.61	15.06	23.81	Non-specific serine/threonine protein kinase (AHRD V3.3 *** G4XMX4_SOLLC)
Solyc02g090545.1	1.30042	2.463	1.04502e-05	10.3567	25.75	11.04	10.33	9.7	32.46	22.15	22.64	Calcium-transporting ATPase (AHRD V3.3 *** M5X6S2_PRUPE)
Solyc04g025180.3	1.29999	2.46227	1.54931e-06	1.6	3.52333	1.96	1.52	1.32	3.79	2.59	4.19	ABC transporter G family-like protein (AHRD V3.3 *-* A0A072UJT7_MEDTR)
Solyc03g097920.1	1.2997	2.46177	0.000185569	24.86	69.24	22.07	20.58	31.93	63.28	62.35	82.09	MAP kinase kinase 4
Solyc01g103660.3	1.29812	2.45908	0.027196	2.51667	6.76667	2.96	2.06	2.53	3.31	6.77	10.22	Embryogenesis-associated EMB8 (AHRD V3.3 *** A0A0B0MZB5_GOSAR)
Solyc10g077130.1	1.29503	2.45382	0.00868174	75.5633	213.11	86.47	39.89	100.33	163.14	216.76	259.43	LOW QUALITY:VQ motif-containing family protein (AHRD V3.3 *** B9IHK5_POPTR)
Solyc05g013530.3	1.29302	2.4504	0.000698821	11.6033	30.9767	16.72	11.44	6.65	26.65	31.79	34.49	Octicosapeptide/Phox/Bem1p domain-containing protein kinase (AHRD V3.3 *** A0A0K9NT10_ZOSMR)
Solyc11g005720.1	1.28943	2.44431	0.00954308	13.06	36.36	10.18	12.49	16.51	22.78	38.14	48.16	LOW QUALITY:VQ motif-containing family protein (AHRD V3.3 *** B9H7P8_POPTR)
Solyc07g043390.3	1.28868	2.44304	0.00555245	222.063	605.547	286.81	115.85	263.53	444.56	670.61	701.47	Cellulose synthase (AHRD V3.3 *** A0A118J5T2_CYNCS)
Solyc02g072080.1	1.28743	2.44093	0.0294937	16.3267	45.22	14.36	10.75	23.87	22.89	51.33	61.44	U-box domain-containing protein 17 (AHRD V3.3 *** A0A0B2ST26_GLYSO)
Solyc12g056960.2	1.28734	2.44077	6.02717e-05	3.28	8.89333	2.81	3.75	3.28	10.45	9.1	7.13	Glucan 1,3-beta-glucosidase (AHRD V3.3 *** A0A151TZN5_CAJCA)
Solyc08g067000.3	1.2873	2.44071	0.0118081	9.93333	27.2033	8.46	9.33	12.01	14.35	28.43	38.83	Serine/arginine repetitive matrix protein 2 isoform 1 (AHRD V3.3 --* A0A061DPI3_THECC)
Solyc05g010120.3	1.28545	2.43758	4.95051e-05	7.16333	18.9633	8.24	7.94	5.31	16.15	14.99	25.75	Phospholipid-transporting ATPase (AHRD V3.3 *** A0A0V0IZF0_SOLCH)
Solyc05g053010.1	1.28425	2.43555	0.0469121	3.82	10.5933	3.18	2.53	5.75	5.47	13.95	12.36	Lectin receptor kinase (AHRD V3.3 *** A0A0K1U259_NICBE)
Solyc09g092400.2	1.28322	2.43382	0.0190007	1.05667	2.82667	1.08	1.36	0.73	2.62	3.94	1.92	Apyrase (AHRD V3.3 *** APY_SOLTU)
Solyc05g046290.3	1.28276	2.43305	0.0404373	1.88667	5.04333	1.7	2.72	1.24	6.82	3.34	4.97	Xyloglucan endotransglucosylase/hydrolase (AHRD V3.3 *** K4C0W2_SOLLC)
Solyc03g115740.2	1.28256	2.4327	0.00257284	18.3367	49.5933	17.35	17.14	20.52	31.25	43.3	74.23	Xyloglucan alpha-1,6-xylosyltransferase (AHRD V3.3 *** X5MPI5_PINTA)
Solyc07g014670.3	1.2809	2.42991	0.000326686	11.38	30.29	14.45	10.45	9.24	38.82	20.14	31.91	Cytochrome P450 (AHRD V3.3 *** C5NM78_TOBAC)
Solyc03g112340.1	1.27961	2.42773	0.0441219	13.4333	37.1067	12.25	8.92	19.13	16.8	48.17	46.35	RING/U-box superfamily protein (AHRD V3.3 *** AT3G05200.1)
Solyc10g080770.2	1.27892	2.42657	7.38116e-05	9.27667	24.5267	10.51	10.07	7.25	31.61	16.48	25.49	NPR1-interactor protein 1
Solyc11g021060.2	1.27719	2.42367	0.0395208	1846.81	5089.52	2322.14	804.5	2413.79	5163.38	2925.56	7179.62	TOMARPIX proteinase inhibitor
Solyc02g069250.3	1.27639	2.42231	0.0141044	9.09333	24.4667	11.22	5.34	10.72	34.36	16.16	22.88	Cinnamyl alcohol dehydrogenase (AHRD V3.3 *** A0A1B0YY99_DAUCA)
Solyc06g059740.3	1.27363	2.41769	0.0202394	23.66	61.8333	26.58	32.67	11.73	97.46	47.95	40.09	Alcohol dehydrogenase (AHRD V3.3 *** ADH_MALDO)
Solyc03g097930.3	1.27363	2.41769	0.0101416	5.99333	16.34	4.96	7.4	5.62	19.25	10.41	19.36	transcription regulator (AHRD V3.3 --* AT1G02080.3)
Solyc06g072110.3	1.27301	2.41666	0.000583963	7.99333	21.82	9.75	7.43	6.8	14.15	19.79	31.52	Testis-expressed sequence 2 protein (AHRD V3.3 *** A0A0B2Q462_GLYSO)
Solyc05g025750.3	1.27133	2.41384	0.0320851	2.19	5.91333	2.13	1.72	2.72	5.82	4.69	7.23	SH3 domain-containing protein (AHRD V3.3 *-* AT2G07360.2)
Solyc11g016930.1	1.27116	2.41355	0.00161467	11.2033	31.47	10.95	12.54	10.12	19.3	28.88	46.23	Leucine-rich repeat receptor-like protein kinase (AHRD V3.3 *-* C0LGE9_ARATH)
Solyc07g056500.3	1.27064	2.41269	0.00269046	19.0633	52.3533	19.37	12.14	25.68	58.14	47.53	51.39	glutathione S-transferase T5
Solyc05g014550.1	1.27001	2.41163	0.0359653	1.59667	4.29667	2.02	1.52	1.25	4.18	4.2	4.51	LOW QUALITY:TRAM, LAG1 and CLN8 (TLC) lipid-sensing domain containing protein (AHRD V3.3 *** A0A0K9PUQ1_ZOSMR)
Solyc08g078850.3	1.26835	2.40886	0.000387629	6.56667	17.7	6.04	6.19	7.47	16.05	14.67	22.38	lactate dehydrogenase
Solyc02g087850.1	1.26816	2.40855	0.0405548	15.26	40.35	11.34	10.94	23.5	20.52	45.24	55.29	Glutaredoxin family protein, putative (AHRD V3.3 *** A0A061EEI9_THECC)
Solyc09g089890.1	1.26659	2.40592	0.0330472	2.33	6.3	2.66	1.6	2.73	8.62	6.04	4.24	RING/U-box superfamily protein (AHRD V3.3 *** A0A061EMD3_THECC)
Solyc07g055650.1	1.26591	2.40479	0.0113116	1.56667	4.18	1.5	1.55	1.65	4.62	3	4.92	Serine/threonine-protein kinase (AHRD V3.3 *-* A0A0D4BTD1_SOLPN)
Solyc05g005260.2	1.26417	2.40189	0.0309435	30.74	84.0333	28.98	18.51	44.73	44.01	107.06	101.03	Retrovirus-related Pol polyprotein from transposon TNT 1-94 (AHRD V3.3 *-* A0A151TG49_CAJCA)
Solyc09g064470.3	1.26401	2.40162	0.00343426	19.3133	50.9767	22.39	18.97	16.58	31.98	42.26	78.69	Xyloglucan galactosyltransferase KATAMARI1 (AHRD V3.3 *** W9QX13_9ROSA)
Solyc02g081390.3	1.26368	2.40108	0.00157483	36.3567	96.4033	35.35	38.39	35.33	115.01	52.77	121.43	Amine oxidase family protein (AHRD V3.3 *** B9H3J5_POPTR)
Solyc05g008510.3	1.26169	2.39776	0.0019789	3.06333	8.16667	2.75	3	3.44	10.56	5.52	8.42	Protein DETOXIFICATION (AHRD V3.3 *** K4BX25_SOLLC)
Solyc09g089860.3	1.26095	2.39654	0.00994343	2.31667	6.21333	2.66	1.61	2.68	5.15	7.16	6.33	WAT1-related protein (AHRD V3.3 *** K4CW12_SOLLC)
Solyc02g072000.3	1.26	2.39496	9.71001e-06	4.12333	10.83	4.81	3.89	3.67	10.65	8.63	13.21	SolycHsfA4c
Solyc08g076497.1	1.25866	2.39274	0.00151421	13.56	30.1067	18.67	12.08	9.93	29.66	22.18	38.48	RNAse E/G-like protein (AHRD V3.3 --* AT2G04270.9)
Solyc06g051030.3	1.25766	2.39107	0.000268217	14.0267	37	14.58	13.57	13.93	26.39	32.12	52.49	Protein kinase family protein, putative, expressed (AHRD V3.3 *** A0A0K9Q4P0_ZOSMR)
Solyc01g110430.3	1.25415	2.38527	0.00170071	110.43	289.867	114.04	75.53	141.72	199.93	313.21	356.46	LOW QUALITY:nudix hydrolase homolog 11 (AHRD V3.3 --* AT5G45940.3)
Solyc04g054990.3	1.25204	2.38178	0.0162364	189.46	507.77	234.96	90.54	242.88	578.79	450.45	494.07	PLAT domain-containing protein 1 (AHRD V3.3 *** PLAT1_ARATH)
Solyc10g074790.2	1.2511	2.38023	1.64992e-05	34.56	90.3233	45.81	29.23	28.64	73.57	86.08	111.32	Auxin efflux carrier family protein (AHRD V3.3 *** AT5G01990.1)
Solyc12g040800.2	1.24917	2.37705	0.000623789	14.83	39.9133	16.01	10.22	18.26	45.74	40.63	33.37	Calcium-dependent lipid-binding (CaLB domain) family protein (AHRD V3.3 *** AT3G17980.1)
Solyc01g010200.3	1.24818	2.37541	2.19431e-06	173.823	464.207	200.34	137.33	183.8	523.54	489.19	379.89	Retrovirus-related Pol polyprotein from transposon TNT 1-94 (AHRD V3.3 *-* A0A151RZV3_CAJCA)
Solyc04g009145.1	1.24612	2.37202	0.00747258	0.566667	1.50333	0.68	0.51	0.51	1.56	1.52	1.43	tRNA wybutosine-synthesizing protein 2/3/4 (AHRD V3.3 --* TYW23_ARATH)
Solyc07g054830.3	1.24457	2.36948	0.000159232	12.4533	32.8467	14.02	13.18	10.16	23.71	29.05	45.78	diacylglycerol kinase
Solyc04g074530.3	1.24232	2.36578	0.0118153	1.29333	3.30667	1.43	1.35	1.1	4.28	2.42	3.22	Alcohol dehydrogenase, putative (AHRD V3.3 *** B9R8J1_RICCO)
Solyc10g055770.2	1.24226	2.36569	4.57012e-05	5.68	14.9733	5.51	4.79	6.74	15.76	13	16.16	Hippocampus abundant transcript 1 (AHRD V3.3 *** A0A0B0P0P1_GOSAR)
Solyc09g091460.3	1.24137	2.36423	0.0298117	0.413333	1.07667	0.31	0.5	0.43	0.79	0.95	1.49	Kinase family protein (AHRD V3.3 *-* D7KE69_ARALL)
Solyc03g097370.3	1.24108	2.36375	0.0114861	6.18	15.9833	6.91	6.22	5.41	8.6	13.64	25.71	DNA-binding SMUBP-2 (AHRD V3.3 *** A0A0B0N417_GOSAR)
Solyc02g091620.2	1.24082	2.36333	4.09609e-05	2.82333	6.74667	3.15	2.41	2.91	5.84	6.21	8.19	Nuclear pore complex protein (AHRD V3.3 --* AT1G55540.2)
Solyc03g112960.1	1.24018	2.36228	0.0295646	9.25	25.14	8.09	5.31	14.35	26.66	22.52	26.24	LOW QUALITY:Pectinesterase (AHRD V3.3 *-* A0A068TR01_COFCA)
Solyc02g079220.3	1.23967	2.36144	0.00376623	24.7	65.3233	19.27	24.67	30.16	71.29	40.66	84.02	Sugar transporter protein 1
Solyc02g077100.3	1.23944	2.36108	0.000166964	6.18667	15.8667	6.83	7.96	3.77	15.58	14.28	17.74	Alpha/beta-Hydrolases superfamily protein (AHRD V3.3 *** A0A061GF41_THECC)
Solyc04g078930.3	1.23911	2.36052	0.000496743	3.12	8.12333	3.46	3.56	2.34	9.66	6.94	7.77	Alpha-amylase (AHRD V3.3 *** K4BUX7_SOLLC)
Solyc03g116030.3	1.23901	2.36036	9.48269e-05	16.6233	43.2	19.44	17.07	13.36	35.05	35.54	59.01	RING/FYVE/PHD zinc finger superfamily protein (AHRD V3.3 *** AT3G47550.6)
Solyc06g059710.3	1.23825	2.35912	0.0224303	28.72	74.2967	29.8	34.96	21.4	30.69	91.13	101.07	Acyl-[acyl-carrier-protein] desaturase (AHRD V3.3 *** A0A118HPD5_CYNCS)
Solyc04g079430.3	1.23769	2.3582	0.00164748	9.26333	23.61	10.1	8.44	9.25	14	24.52	32.31	Nucleobase-ascorbate transporter-like protein (AHRD V3.3 *** G7I4I7_MEDTR)
Solyc06g073245.1	1.23475	2.3534	0.0254958	11.43	30.3733	11.67	11	11.62	14.61	40.62	35.89	Calcium-binding protein (AHRD V3.3 *** Q9SCA1_LOTJA)
Solyc12g049400.2	1.23373	2.35174	0.0357685	13.69	37.89	11.84	10.42	18.81	22.26	32.8	58.61	Jasmonate-zim-domain protein (AHRD V3.3 *** A0A167V6B0_CAMSI)
Solyc02g086650.3	1.23158	2.34824	0.036888	12.9867	33.2233	13.85	10.8	14.31	13.02	37.54	49.11	Phosphoenolpyruvate/phosphate translocator (AHRD V3.3 *** A0A0D3QJC6_CAMSI)
Solyc06g069190.3	1.23124	2.34768	0.00040377	20.31	51.8633	18.09	25.77	17.07	57.78	34.74	63.07	Eukaryotic aspartyl protease family protein (AHRD V3.3 *** AT1G49050.1)
Solyc03g113960.3	1.22918	2.34434	0.00838045	6.59	17.4867	4.58	9.48	5.71	19.9	12.6	19.96	Calmodulin binding protein-like protein (AHRD V3.3 *-* AT5G62570.2)
Solyc03g096450.2	1.22812	2.34262	0.000236286	10.75	17.3233	11.03	14.87	6.35	19.99	11.71	20.27	Pentatricopeptide repeat-containing protein (AHRD V3.3 --* D7L220_ARALL)
Solyc04g016260.3	1.22442	2.33662	0.000159109	17.9933	46.4867	17.51	20.76	15.71	39.83	34.84	64.79	Calcium-transporting ATPase (AHRD V3.3 *** M1AYJ8_SOLTU)
Solyc07g061950.3	1.22431	2.33643	0.00043543	12.1867	30.9533	13.97	13.93	8.66	22.41	28.09	42.36	Calcium-dependent lipid-binding domain protein (AHRD V3.3 *** A0A072VA30_MEDTR)
Solyc02g089010.2	1.22428	2.33639	0.00434353	4.17667	10.9033	4.85	3.75	3.93	9.52	6.66	16.53	Receptor protein kinase, putative (AHRD V3.3 *-* B9RXG1_RICCO)
Solyc12g096900.2	1.21883	2.32757	0.00355552	21.36	55.1733	15.96	26.31	21.81	47.66	39.4	78.46	Disease resistance protein (TIR-NBS-LRR class) (AHRD V3.3 *-* AT1G72840.3)
Solyc04g015360.3	1.21737	2.32522	0.0185445	21.37	55.54	18.27	20.6	25.24	27.56	56.26	82.8	GATA transcription factor (AHRD V3.3 *** K4BQ39_SOLLC)
Solyc05g018180.3	1.21733	2.32516	0.00130273	4.7	12	5.29	4.51	4.3	8.74	9.9	17.36	Mammalian uncoordinated homology 13, domain 2 (AHRD V3.3 *** A0A103YM25_CYNCS)
Solyc06g008890.3	1.21669	2.32413	0.0107861	5.14333	13.2033	4.49	6.17	4.77	11.35	8.76	19.5	Kinase family protein (AHRD V3.3 *** D7LZE6_ARALL)
Solyc01g094920.3	1.21596	2.32295	0.00145969	43.3567	112.71	39.73	39.35	50.99	72.81	117.06	148.26	receptor-like kinase (AHRD V3.3 *** AT4G00300.1)
Solyc01g109570.3	1.21361	2.31917	1.35009e-05	33.3967	86.1067	33.14	30.62	36.43	85.36	67.58	105.38	Beta-1,3-glucanase 12 (AHRD V3.3 *** K9MBD2_SOLTU)
Solyc03g117850.3	1.21339	2.31883	0.000840255	12.51	23.0033	12.98	14.9	9.65	21.83	18.73	28.45	Ribulose bisphosphate carboxylase/oxygenase activase (AHRD V3.3 *** A0A072VDJ3_MEDTR)
Solyc01g102350.3	1.21263	2.31761	0.000832142	31.3667	80.15	30.15	35.37	28.58	48.24	86.54	105.67	Pectinacetylesterase family protein (AHRD V3.3 *** AT3G05910.1)
Solyc01g080220.3	1.21163	2.316	0.0237975	10.0733	25.6233	8.76	13.89	7.57	40.28	14.73	21.86	Endo-1,3-1,4-beta-d-glucanase, putative (AHRD V3.3 *** B9RSS3_RICCO)
Solyc02g082550.3	1.21152	2.31581	0.00121299	4.1	10.5433	4.41	3.47	4.42	7.26	9.96	14.41	Kinase family protein (AHRD V3.3 *** B9H679_POPTR)
Solyc07g053010.2	1.21095	2.3149	0.000808413	4.62667	11.9567	4.88	3.48	5.52	14.21	12.59	9.07	NBS-LRR type disease resistance protein (AHRD V3.3 *** Q19PJ0_POPTR)
Solyc03g096350.3	1.21071	2.31452	0.00017733	4.56667	11.8	3.85	4.77	5.08	10.6	11.94	12.86	Myb family transcription factor family protein (AHRD V3.3 *** B9HT09_POPTR)
Solyc04g076460.3	1.21063	2.31439	1.58963e-05	4.76	12.0633	6.09	4.06	4.13	13.9	9.64	12.65	Leucine-rich repeat receptor-like protein kinase family protein (AHRD V3.3 *** AT4G08850.2)
Solyc04g079230.3	1.20948	2.31254	0.00417802	58.34	153.24	61.91	68.91	44.2	163.26	89.45	207.01	Patatin (AHRD V3.3 *-* G7I4H1_MEDTR)
Solyc01g010660.3	1.20888	2.31157	0.00536059	13.35	33.91	14.63	13.81	11.61	18.93	33.28	49.52	Protein kinase (AHRD V3.3 *** Q2HTW4_MEDTR)
Solyc08g081240.3	1.20739	2.3092	0.000548149	16.2567	40.87	21.14	16.61	11.02	39.03	30.91	52.67	Hydroxyproline-rich glycoprotein family protein (AHRD V3.3 *** A0A061GCL9_THECC)
Solyc01g066620.3	1.20708	2.3087	0.00353683	1.56667	3.97667	1.8	1.41	1.49	4.6	2.62	4.71	Fatty acid beta-oxidation multifunctional protein (AHRD V3.3 *** A0A077DAS1_9ERIC)
Solyc06g083310.3	1.20682	2.30828	0.0116022	50.5733	129.25	50.01	48.44	53.27	68.39	115.82	203.54	Hexosyltransferase (AHRD V3.3 *** K4CAI6_SOLLC)
Solyc10g007870.3	1.20613	2.30718	0.0357918	56.6433	144.893	52	72.29	45.64	67.22	125.37	242.09	Thionin-like protein (AHRD V3.3 *** G1JZD6_TOBAC)
Solyc02g085315.1	1.20576	2.30659	0.014593	3.45667	8.57	4.02	2.97	3.38	12.38	5.13	8.2	Sec14p-like phosphatidylinositol transfer family protein (AHRD V3.3 --* A0A061DH70_THECC)
Solyc03g083050.3	1.20575	2.30657	0.0202976	1.20333	3.08333	1.26	1.11	1.24	3.52	3.35	2.38	arginine N-methyltransferase, putative (DUF688) (AHRD V3.3 --* AT2G30990.5)
Solyc01g006320.3	1.20566	2.30643	0.000882963	85.2067	226.78	58.61	100.19	96.82	219.46	189.27	271.61	Late embryogenesis abundant (LEA) hydroxyproline-rich glycoprotein family (AHRD V3.3 *** AT3G20600.1)
Solyc05g006780.3	1.20554	2.30624	0.00129558	13.07	33.4033	15.45	10.17	13.59	21.85	37.27	41.09	Actin cross-linking protein, putative (AHRD V3.3 *** A0A061E7B5_THECC)
Solyc08g008087.1	1.204	2.30378	0.0428293	4.88333	12.72	3.21	5.01	6.43	7.59	13.45	17.12	1-aminocyclopropane-1-carboxylate synthase (AHRD V3.3 *** P93235_SOLLC)
Solyc06g082420.3	1.20276	2.3018	0.020892	1.53333	3.87667	2.31	1.04	1.25	4.35	3.38	3.9	Peroxidase (AHRD V3.3 *-* K4CAA1_SOLLC)
Solyc04g077280.3	1.20022	2.29774	0.00115384	1.22	3.10667	1.06	1.27	1.33	3.91	2.44	2.97	Serine/threonine-protein kinase (AHRD V3.3 *** M1A1I5_SOLTU)
Solyc09g097805.1	1.20015	2.29763	0.0141899	184.68	482.067	181	220.3	152.74	213.02	553.62	679.56	Glycine rich protein (AHRD V3.3 *** Q94CG1_TOBAC)
Solyc08g077440.3	1.19883	2.29554	0.000228043	61.9533	153.893	71.86	75.06	38.94	179.82	114.48	167.38	Lon protease homolog 2, peroxisomal (AHRD V3.3 *** K4CNA3_SOLLC)
Solyc08g076930.1	1.19741	2.29327	0.0115543	29.11	75.3533	25.72	22.32	39.29	45.41	84.67	95.98	jasmonic acid 3
Solyc06g076040.3	1.19706	2.29272	0.00375122	30.1467	78.6233	27.48	30.43	32.53	50.02	69.06	116.79	U-box domain-containing protein (AHRD V3.3 *** A0A0K9PZF9_ZOSMR)
Solyc03g122120.3	1.19637	2.29162	0.00275209	8.13333	20.5	7.15	9.9	7.35	24.37	12.41	24.72	3-oxoacyl-[acyl-carrier-protein] synthase (AHRD V3.3 *** A0A067G2G2_CITSI)
Solyc11g066620.2	1.19633	2.29156	3.77091e-16	8.02333	20.2533	7.96	8.4	7.71	21.32	19.19	20.25	Eukaryotic aspartyl protease family protein (AHRD V3.3 *** AT5G22850.1)
Solyc04g082140.3	1.19625	2.29143	9.86342e-06	273.15	693.71	257.33	285.95	276.17	538.94	650.69	891.5	pectinesterase
Solyc03g113220.3	1.19331	2.28677	0.000576345	29.6967	77.44	30.32	22.86	35.91	73.03	64.28	95.01	Hypersensitive-induced response protein (AHRD V3.3 *** A6YGE4_CARPA)
Solyc08g081690.3	1.19103	2.28316	0.0034172	3.80333	9.32667	5.28	2.58	3.55	7.03	10	10.95	NADPH oxidase
Solyc01g006540.3	1.18937	2.28054	0.0188272	34.37	85.2833	36.97	41.38	24.76	40.74	85.33	129.78	lipoxygenase C
Solyc09g011580.2	1.1888	2.27963	0.0159339	58.5333	152.703	56.53	34.78	84.29	194.32	122.69	141.1	Glutathione S-transferase-like protein (AHRD V3.3 *** F8UX80_SOLHA)
Solyc01g105280.3	1.18868	2.27944	7.95494e-05	25.9167	65.53	27.76	23.88	26.11	60.42	50.4	85.77	Protein phosphatase 2C family protein (AHRD V3.3 *** AT1G34750.3)
Solyc11g013810.2	1.18846	2.27909	0.00154612	5.94333	14.97	5.59	6.06	6.18	14.05	10.16	20.7	Nitrate reductase (AHRD V3.3 *** K4D6I5_SOLLC)
Solyc04g054820.3	1.18667	2.27627	0.000205071	4.95	12.0133	4.53	5.18	5.14	11.56	9.48	15	phosphoglycerate/bisphosphoglycerate mutase (AHRD V3.3 *** AT1G78050.1)
Solyc10g008280.3	1.18451	2.27287	0.000178851	11.3867	28.3033	12.99	11.42	9.75	25.59	20.87	38.45	Protein kinase superfamily protein (AHRD V3.3 *** AT1G53050.2)
Solyc01g111260.2	1.18336	2.27106	0.00346841	24.1733	59.7733	34.8	21.13	16.59	42.85	56.43	80.04	1-phosphatidylinositol phosphodiesterase-related family protein (AHRD V3.3 *** B9H168_POPTR)
Solyc07g063520.3	1.18314	2.27071	0.00108655	63.28	159.68	80.33	44.74	64.77	120.79	154.48	203.77	Organic solute transporter ostalpha protein (AHRD V3.3 *** G7ILE3_MEDTR)
Solyc12g097010.1	1.18279	2.27015	0.00158555	5.20333	11.4567	4.44	5.3	5.87	8.61	10.89	14.87	disease resistance protein (TIR-NBS-LRR class) (AHRD V3.3 *** AT5G17680.1)
Solyc09g007320.3	1.18275	2.27009	0.0307569	3.44333	8.37667	5.4	3.48	1.45	7.04	8.8	9.29	Pentatricopeptide repeat-containing protein (AHRD V3.3 *** A0A118K5S3_CYNCS)
Solyc10g051050.2	1.1809	2.26719	0.01088	5.98	15.19	5.96	4.03	7.95	10.51	16.83	18.23	Disease resistance protein (AHRD V3.3 *** A0A118JXS4_CYNCS)
Solyc07g006220.2	1.18063	2.26676	0.0050871	91.8	232.567	96.58	77.69	101.13	128.53	269.07	300.1	UDP-glucuronate 4-epimerase 4 (AHRD V3.3 *** GAE4_ARATH)
Solyc01g109890.3	1.17971	2.26531	0.00310321	16.5433	37.3367	19.32	16.13	14.18	24.15	36.13	51.73	DNAJ heat shock N-terminal domain-containing protein (AHRD V3.3 *** AT4G39150.3)
Solyc03g122140.3	1.17937	2.26478	0.0162363	4.64	11.5667	4.9	4.47	4.55	6.1	10.62	17.98	Peroxisomal (S)-2-hydroxy-acid oxidase (AHRD V3.3 *** GOX_SPIOL)
Solyc04g079940.3	1.17733	2.26157	2.02635e-05	38.5367	95.4933	49.14	37.04	29.43	75.15	96.08	115.25	NAC domain-containing protein (AHRD V3.3 *** A0A060A1D2_BOENI)
Solyc02g032650.3	1.17732	2.26156	3.22248e-07	2.77333	6.87	2.59	3.2	2.53	7.43	6.02	7.16	Disease resistance protein (TIR-NBS-LRR class) (AHRD V3.3 *** A0A072U6S8_MEDTR)
Solyc07g056480.3	1.17679	2.26073	0.000197596	75.3567	191.79	64.28	74.36	87.43	173.99	158.75	242.63	glutathione S-transferase/peroxidase
Solyc08g081810.3	1.17593	2.25939	0.0359653	0.896667	2.2	1.02	1.12	0.55	1.62	1.88	3.1	Cation/H(+) antiporter (AHRD V3.3 *** A0A0K9NMD6_ZOSMR)
Solyc06g062370.3	1.17526	2.25834	0.0283389	488.007	1246.99	625.49	219.92	618.61	1575.65	999.88	1165.43	Acid phosphatase-like protein 1 (AHRD V3.3 *** V9MHL3_9ROSA)
Solyc03g117950.3	1.17254	2.25408	0.000110878	13.06	32.18	15.81	12.38	10.99	26.41	26.91	43.22	ATP-dependent Clp protease (AHRD V3.3 *** A0A059Q1P9_9POAL)
Solyc04g005550.2	1.17252	2.25406	4.81814e-06	2.51	6.15667	2.97	2.8	1.76	6.76	5.54	6.17	Disease resistance protein (NBS-LRR class) family (AHRD V3.3 *-* AT5G40060.1)
Solyc07g041010.3	1.17138	2.25228	1.79035e-07	6.72	16.76	6.7	7.49	5.97	18.09	15.04	17.15	60S ribosomal L18a-like protein (AHRD V3.3 *** AT5G57060.9)
Solyc10g085440.1	1.17092	2.25156	7.51569e-05	10.9333	26.67	13.74	10.11	8.95	24.53	10.43	45.05	Non-specific serine/threonine protein kinase (AHRD V3.3 *-* G4XMX4_SOLLC)
Solyc02g092990.1	1.17029	2.25058	0.0429404	13.1867	33.29	12.61	10.34	16.61	17.4	29.08	53.39	F-box protein (AHRD V3.3 *** W9R4Y4_9ROSA)
Solyc08g014010.3	1.17023	2.25048	0.0148093	1.07	2.65	1.2	1.31	0.7	2.99	2.13	2.83	Transmembrane protein, putative (AHRD V3.3 *** A0A072VMY8_MEDTR)
Solyc12g098753.1	1.16948	2.2493	0.0341169	0.483333	1.21	0.51	0.41	0.53	1.14	1.46	1.03	Pollen protein Ole E I-like protein (AHRD V3.3 *-* A0A072VSY6_MEDTR)
Solyc01g091840.3	1.16869	2.24808	0.00265289	6.37333	16.16	6.01	6.62	6.49	18.07	10.28	20.13	UDP-galactose transporter (AHRD V3.3 *** M4QC22_PRUPE)
Solyc07g019460.3	1.16867	2.24805	6.69793e-05	51.7267	127.973	58.58	47.76	48.84	101.06	110.99	171.87	NADPH--cytochrome P450 reductase (AHRD V3.3 *** K4CCQ8_SOLLC)
Solyc02g062140.2	1.16865	2.24801	1.84892e-06	11.3667	27.9733	11.32	13.87	8.91	27.81	23.84	32.27	Armadillo repeat only (AHRD V3.3 *** W0TQK6_ACAMN)
Solyc02g078480.3	1.16778	2.24666	0.00572989	17.9767	44.6833	19.79	16.77	17.37	27.64	40.14	66.27	CBS domain-containing protein (AHRD V3.3 *** A0A061GEK1_THECC)
Solyc10g077020.2	1.16646	2.2446	0.0156501	5.24333	12.74	5.9	6.52	3.31	13.99	7.19	17.04	Kinase family protein (AHRD V3.3 *** G7L2Q2_MEDTR)
Solyc02g062375.1	1.16595	2.24381	0.00152068	11.6933	28.7733	13.28	11.38	10.42	18.5	27.43	40.39	Zinc finger CCCH domain-containing protein 44 (AHRD V3.3 *-* W9SN42_9ROSA)
Solyc07g063820.3	1.1649	2.24217	0.000133193	2.97667	7.25667	3.49	3.45	1.99	6.4	6.82	8.55	Serine/threonine-protein kinase (AHRD V3.3 *** A0A0V0IT75_SOLCH)
Solyc03g116580.3	1.16405	2.24086	0.000366165	57.34	147.273	62.77	40.59	68.66	147.54	126.67	167.61	Pectin lyase-like superfamily protein (AHRD V3.3 *** AT1G80170.1)
Solyc11g007660.1	1.16387	2.24057	0.000867865	31.3833	79.6767	34.01	26.96	33.18	52.18	82.03	104.82	type-1 restriction enzyme mjaxp r protein (DUF668) (AHRD V3.3 *** AT5G04550.2)
Solyc01g091670.3	1.16317	2.23949	0.011782	4.88	12.06	4.34	5.88	4.42	7.35	11.97	16.86	Progesterone 5-beta-reductase (AHRD V3.3 *** D6N9X0_NEROL)
Solyc10g081900.2	1.1612	2.23644	2.05005e-06	10.2767	25.1667	12.37	9.69	8.77	23.02	21.84	30.64	Digalactosyldiacylglycerol synthase 1 (AHRD V3.3 *** W8SVK3_TOBAC)
Solyc11g011880.2	1.15861	2.23242	7.70456e-05	3.64333	7.89333	3.43	4.61	2.89	10.28	6.62	6.78	Protein kinase (AHRD V3.3 *** A9CM11_IPONI)
Solyc12g013600.2	1.158	2.23148	0.0224303	1.00333	2.47333	1.46	0.6	0.95	2.6	3.02	1.8	TPR and ankyrin repeat-containing protein 1 (AHRD V3.3 *** A0A0B2R102_GLYSO)
Solyc05g006730.3	1.15743	2.2306	0.0422342	2.81667	6.89333	3.07	3.11	2.27	3.33	7.36	9.99	Glutathione S-transferase family protein (AHRD V3.3 *-* AT1G10370.1)
Solyc04g064590.2	1.15716	2.23018	0.000980415	1.92333	5.24	2.22	2.08	1.47	5.64	3.55	6.53	MAP kinase kinase kinase 33
Solyc12g006370.3	1.15662	2.22935	0.0147079	12.77	31.0133	15.75	12.8	9.76	17.41	27.9	47.73	2-oxoglutarate (2OG) and Fe(II)-dependent oxygenase superfamily protein (AHRD V3.3 *-* AT1G06620.1)
Solyc00g009110.3	1.15646	2.2291	0.00463471	12.6467	30.5067	18.2	12.59	7.15	26.26	26.05	39.21	inositol-1,4,5-triphosphate-5-phosphatase 2
Solyc02g071990.3	1.15539	2.22745	1.57972e-05	9.87	24.5667	10.28	10.31	9.02	19.37	22.85	31.48	Brassinazole-resistant 1 protein (AHRD V3.3 *** A0A059CDQ1_EUCGR)
Solyc09g009130.3	1.15401	2.22532	0.00355519	64.9367	164.49	89.82	42.14	62.85	203.84	136.34	153.29	Phytosulfokine 3, putative (AHRD V3.3 *** A0A061ESV9_THECC)
Solyc02g067530.3	1.15373	2.22489	0.000279641	20.48	50.72	22.09	17.42	21.93	43.15	42.98	66.03	Prolyl 4-hydroxylase alpha subunit, putative (AHRD V3.3 *** B9RUJ2_RICCO)
Solyc03g120475.1	1.15116	2.22093	0.00460418	43.4267	106.79	35.62	59.43	35.23	116.12	69.05	135.2	Tonoplast intrinsic protein, putative (AHRD V3.3 *** B9RQI0_RICCO)
Solyc03g098730.1	1.15112	2.22086	0.0181899	39.9133	99.94	46.52	28.62	44.6	63.66	87.08	149.08	Kunitz trypsin inhibitor (AHRD V3.3 *** B8Y888_TOBAC)
Solyc01g091465.1	1.14947	2.21832	0.00420415	9.82667	24.7933	8.76	11.05	9.67	31.44	19.12	23.82	Calcium-binding EF-hand (AHRD V3.3 *** A0A103XUP9_CYNCS)
Solyc10g080900.2	1.14907	2.21771	0.0205195	4.88	12.1267	4.29	3.82	6.53	14.49	8.56	13.33	ripening related X72730
Solyc03g044910.1	1.14642	2.21365	0.0122112	17.88	43.1933	24.32	15.84	13.48	30.76	35.2	63.62	GNS1/SUR4 membrane protein family (AHRD V3.3 *** AT4G36830.1)
Solyc12g010110.2	1.1461	2.21314	0.00351642	1.08667	2.61667	1.38	1.05	0.83	2.87	1.82	3.16	Formin-like protein (AHRD V3.3 *** K4DC98_SOLLC)
Solyc03g116340.3	1.14534	2.21198	0.037703	33.2467	81.6867	39.98	25.42	34.34	39.05	79.19	126.82	bHLH transcription factor 025
Solyc03g044160.2	1.1438	2.20962	8.77303e-05	6.88667	16.6467	6.69	8.34	5.63	17.29	12.64	20.01	protein kinase family protein (AHRD V3.3 *-* AT5G54380.1)
Solyc07g063830.3	1.14364	2.20938	0.00224366	3.89333	9.51333	5.04	2.91	3.73	8.8	11.95	7.79	bHLH transcription factor142
Solyc03g114860.3	1.14294	2.2083	0.00711082	55.7133	137.843	62	32.9	72.24	122.81	159.24	131.48	UDP-arabinose mutase-like protein
Solyc01g104775.1	1.14009	2.20395	0.00942369	7.88	19.2467	6.36	9.85	7.43	16.7	13.72	27.32	Actin (AHRD V3.3 *** ACT_GOSHI)
Solyc04g056320.2	1.13989	2.20364	7.44601e-06	9.58	23.2267	10.84	9.78	8.12	25.72	18.3	25.66	Protein SENSITIVE TO PROTON RHIZOTOXICITY 1 (AHRD V3.3 *** W9QND6_9ROSA)
Solyc07g006145.1	1.13983	2.20355	0.0357918	13.5333	32.1333	23.36	10.07	7.17	40.09	24.46	31.85	Cytochrome P450 (AHRD V3.3 *** A9ZT56_COPJA)
Solyc11g011380.2	1.13971	2.20336	7.52152e-06	150.437	365.89	191.62	120.87	138.82	334.24	434.68	328.75	glutamine synthetase
Solyc08g067770.3	1.13851	2.20154	0.000151479	19.64	47.5433	21.44	18.81	18.67	37	41.7	63.93	RING/U-box superfamily protein (AHRD V3.3 *** A0A061GNC5_THECC)
Solyc01g112050.3	1.13838	2.20134	0.000633353	10.47	25.2333	12.65	9.45	9.31	23.52	18.18	34	DUF630 family protein, putative (DUF630 and DUF632) (AHRD V3.3 *** AT1G21740.1)
Solyc09g061860.3	1.13718	2.1995	0.000217191	19.6967	47.0867	22.03	16.35	20.71	38.87	43.39	59	UDP-glucose:sterol 3-O-glucosyltransferase (AHRD V3.3 *** Q8H9B4_PANGI)
Solyc07g032230.3	1.13709	2.19937	0.00035604	14.6667	35.5233	16.19	13.12	14.69	25.11	34.57	46.89	Regulator of Vps4 activity in the MVB pathway protein (AHRD V3.3 *-* AT2G19710.1)
Solyc01g103860.3	1.13701	2.19924	0.00118314	1.03333	2.49	1	1.16	0.94	2.77	1.92	2.78	COBRA-like protein (AHRD V3.3 *** L0AST8_POPTO)
Solyc05g009070.3	1.1358	2.19741	0.000859716	10.9567	23.4267	9.99	10.97	11.91	19.68	20.16	30.44	Protein phosphatase 2C family protein (AHRD V3.3 *** AT1G68410.4)
Solyc02g086970.3	1.13316	2.19338	0.00449113	16.1	38.9767	18.26	13.35	16.69	25.81	56.85	34.27	Aldehyde dehydrogenase (AHRD V3.3 *** Q1AFF6_VITPS)
Solyc06g053260.1	1.13255	2.19246	0.0440685	16.9267	42.9967	21.57	18.9	10.31	34.67	35.07	59.25	SAUR-like auxin-responsive family protein (AHRD V3.3 *** G7J880_MEDTR)
Solyc05g056120.3	1.13154	2.19092	0.00205437	39.51	94.4433	38.29	45.08	35.16	59.01	100.68	123.64	GATA transcription factor (AHRD V3.3 *** K4C2T6_SOLLC)
Solyc01g102850.2	1.13038	2.18916	0.0492668	0.31	0.75	0.32	0.25	0.36	0.92	0.75	0.58	Disease resistance protein (TIR-NBS-LRR class) family (AHRD V3.3 *** AT5G36930.2)
Solyc01g105300.3	1.13034	2.18911	0.0240832	1.81667	4.43333	1.16	2.36	1.93	4.37	5.29	3.64	Metacaspase-1 (AHRD V3.3 *-* A0A0B2R4L3_GLYSO)
Solyc03g123780.3	1.12963	2.18802	0.00128436	3.10667	7.51	3.39	2.68	3.25	6.28	6.33	9.92	Receptor kinase (AHRD V3.3 *** B8XA57_GOSBA)
Solyc03g026260.3	1.12928	2.1875	0.00184495	6.92	16.5033	7.58	6.81	6.37	10.78	17.97	20.76	TraB family protein (AHRD V3.3 *** AT5G52030.2)
Solyc05g005200.3	1.12652	2.18331	0.00160734	23.44	56.8933	22.2	25.94	22.18	72.18	36.51	61.99	Pyrrolidone-carboxylate peptidase (AHRD V3.3 *** W9S1N9_9ROSA)
Solyc06g060620.3	1.12651	2.1833	0.00113348	40.7267	97.3133	54.71	33.78	33.69	66.42	116.63	108.89	Nitrate transporter (AHRD V3.3 *** Q852P7_TOBAC)
Solyc04g018110.1	1.12495	2.18094	0.0408466	144.413	365.11	105.45	100.07	227.72	251.69	405.34	438.3	Hop-interacting protein THI026 (AHRD V3.3 *** G8Z256_SOLLC)
Solyc03g115220.3	1.12466	2.1805	0.00028484	27.2933	64.22	34.7	28.23	18.95	46.97	75.12	70.57	Flavonoid 3'-hydroxylase (AHRD V3.3 *** A0A0N6XG41_LYCBA)
Solyc12g098910.2	1.12395	2.17943	0.0309393	4.05	9.84333	2.76	4.77	4.62	7.29	8.1	14.14	Non-specific serine/threonine protein kinase (AHRD V3.3 *** K4DHR4_SOLLC)
Solyc02g092250.3	1.12314	2.1782	0.000231958	2.80667	6.75	2.92	2.73	2.77	7.55	5.47	7.23	Cytochrome P450 (AHRD V3.3 *** A0A061FC67_THECC)
Solyc01g096730.2	1.12284	2.17775	0.00025526	10.8867	26.2733	11.21	10.1	11.35	28.27	19.24	31.31	zinc induced facilitator-like 1 (AHRD V3.3 *** AT5G13750.1)
Solyc05g006560.1	1.12258	2.17736	0.00567445	6.21	14.9167	7.34	5.34	5.95	10.42	13.41	20.92	glycosyltransferase family protein (DUF23) (AHRD V3.3 *** AT1G27200.1)
Solyc02g086270.3	1.12254	2.1773	0.000672664	2.12667	5.13667	2.48	1.58	2.32	5.2	4.84	5.37	Protein kinase family protein (AHRD V3.3 *** AT5G38210.2)
Solyc05g007890.3	1.12115	2.1752	0.000380379	9.16667	22.19	7.64	10.03	9.83	27.15	19.59	19.83	Myb family transcription factor APL (AHRD V3.3 *** W9SPH9_9ROSA)
Solyc03g098210.3	1.12104	2.17504	3.63922e-06	9.59	22.9667	9.45	10.34	8.98	27.72	18.27	22.91	Cyclic nucleotide gated channel CNGC15 (AHRD V3.3 *** A0A0B4U342_SOLLC)
Solyc03g083170.3	1.12085	2.17475	0.00093775	2.10333	5.04333	1.63	2.46	2.22	5.86	4.35	4.92	Gamma-irradiation and mitomycin c induced 1, putative isoform 3 (AHRD V3.3 *-* A0A061G1V8_THECC)
Solyc00g009120.3	1.11948	2.17269	0.00376658	18.3167	44.0167	27.21	15.03	12.71	38.1	50.61	43.34	Short-chain dehydrogenase/reductase family protein (AHRD V3.3 *** D7LXC9_ARALL)
Solyc01g090430.3	1.11864	2.17142	0.000384806	7.78333	18.51	7.49	9.21	6.65	18.89	13.27	23.37	NRC1
Solyc03g031980.3	1.11855	2.17129	0.00410161	4.20667	9.71333	4.94	4.33	3.35	7.09	8.36	13.69	Clade XVI lectin receptor kinase (AHRD V3.3 *** K4BFG9_SOLLC)
Solyc05g050560.1	1.11757	2.16981	0.0303846	7.02	17.0067	7.92	5.19	7.95	9.49	18.09	23.44	Basic helix-loop-helix (BHLH) family transcription factor (AHRD V3.3 *** A0A0K9PZ13_ZOSMR)
Solyc09g007900.3	1.11443	2.1651	0.0341237	279.667	668.683	402.39	128.04	308.57	726.87	527.19	751.99	Phenylalanine ammonia-lyase (AHRD V3.3 *** PAL5_SOLLC)
Solyc12g044880.2	1.11436	2.16499	7.94331e-06	13.6533	32.7867	13.22	13.21	14.53	40.16	29.55	28.65	ss-galactosidase, clone tEG1B
Solyc02g089520.2	1.11419	2.16473	0.0121322	1.47667	3.51667	1.43	1.49	1.51	2.85	2.53	5.17	CONSTANS protein (AHRD V3.3 *** C0Z3T8_SOLTU)
Solyc05g009050.2	1.11376	2.16408	0.00286574	5.21333	11.55	3.77	7.06	4.81	12.71	9.11	12.83	Receptor-like protein kinase (AHRD V3.3 *** D3G6F0_CAPAN)
Solyc02g071700.3	1.11314	2.16316	0.030293	121.78	300.337	117.92	70.21	177.21	397.34	265.71	237.96	Lipase, GDSL (AHRD V3.3 *** A0A103XTV4_CYNCS)
Solyc10g011810.3	1.11279	2.16263	0.00575782	16.8167	41.08	14.53	16.42	19.5	45.3	27.86	50.08	Fatty acid/sphingolipid desaturase (AHRD V3.3 *-* AT2G46210.1)
Solyc02g079580.3	1.10777	2.15513	0.0381573	1.55667	3.37	1.72	2.01	0.94	3.66	2.21	4.24	Serine/threonine-protein kinase (AHRD V3.3 *** M5WPV3_PRUPE)
Solyc12g011040.2	1.10693	2.15386	0.00765933	5.30333	12.8133	6.22	3.24	6.45	13.83	10.78	13.83	Lipoxygenase (AHRD V3.3 *** A0A0V0ISB6_SOLCH)
Solyc04g050620.3	1.10692	2.15386	0.00375221	6.85	16.2667	8.67	5.35	6.53	20.21	11.48	17.11	Cytochrome P450 family protein (AHRD V3.3 *** B9HFW6_POPTR)
Solyc06g008450.3	1.10688	2.1538	0.00126861	1.67	3.90667	2.01	1.64	1.36	4.89	2.76	4.07	Mi1.6
Solyc01g098725.1	1.10631	2.15294	0.000688683	8.25667	19.8033	9.02	6.9	8.85	17.66	17.29	24.46	RING/U-box superfamily protein (AHRD V3.3 *** AT3G05200.1)
Solyc03g082660.3	1.10585	2.15226	0.00459114	65.1433	155.55	61.03	63.6	70.8	100.7	142.62	223.33	Major facilitator superfamily domain (AHRD V3.3 *** J7G577_ROSRU)
Solyc01g105290.3	1.10517	2.15124	0.00114745	15.6733	37.09	17.02	16.43	13.57	27.05	32.82	51.4	1,8-cineole synthase (AHRD V3.3 *** AT5G64230.1)
Solyc06g050540.1	1.10487	2.15079	0.0441016	2.66	6.28667	2.84	1.79	3.35	3.98	6.96	7.92	LOW QUALITY:Protein kinase superfamily protein (AHRD V3.3 --* AT1G48490.4)
Solyc01g098730.2	1.10446	2.15019	0.006201	11.4133	27.5733	11.26	9.55	13.43	22.34	23.66	36.72	LOW QUALITY:diacylglycerol kinase 5 (AHRD V3.3 --* AT2G20900.4)
Solyc05g055870.3	1.10435	2.15002	0.0315099	4.30333	10.1833	5.05	4.09	3.77	5.76	9.8	14.99	F-box protein family (AHRD V3.3 *** A0A151U5P0_CAJCA)
Solyc10g055680.1	1.10415	2.14972	0.000819352	6.46	15.5233	6.16	6.37	6.85	19.05	12.9	14.62	Methyltransferase (AHRD V3.3 *** K4D1F8_SOLLC)
Solyc02g082900.3	1.10372	2.14908	0.000227398	15.7667	33.5633	14.67	18.2	14.43	41.9	31.49	27.3	Adipocyte plasma membrane-associated protein (AHRD V3.3 *** W9T0J8_9ROSA)
Solyc01g098710.3	1.10333	2.1485	6.68584e-05	6.20667	14.5533	6.4	7.41	4.81	15.95	11.55	16.16	Eukaryotic aspartyl protease family protein (AHRD V3.3 *** AT5G43100.1)
Solyc02g082650.3	1.10315	2.14823	0.0117183	5.84333	12.8533	5.31	4.93	7.29	8.5	14.15	15.91	Mitochondrial transcription termination factor family protein (AHRD V3.3 --* AT2G21710.1)
Solyc03g113380.3	1.10152	2.14581	1.12062e-05	10.1967	24.0633	10.64	10.39	9.56	25.15	18.49	28.55	Pentatricopeptide repeat-containing protein, putative (AHRD V3.3 *** B9R930_RICCO)
Solyc09g011740.3	1.10133	2.14552	0.000116843	18.5767	44.0033	18.29	19.11	18.33	34.4	40.09	57.52	Phosphatidylinositol:ceramide inositolphosphotransferase (AHRD V3.3 *** IPCS_ORYSI)
Solyc02g089680.3	1.10114	2.14525	0.0079976	20.5033	47.88	19.04	22.19	20.28	31.11	40.94	71.59	Trichome birefringence-like 19 (AHRD V3.3 *** A0A061EH35_THECC)
Solyc03g114810.3	1.09908	2.14217	0.00755848	11.3133	26.1467	12.55	7.37	14.02	27.17	19.36	31.91	Hexosyltransferase (AHRD V3.3 *** K4BKY3_SOLLC)
Solyc11g020100.2	1.099	2.14207	0.00461373	2.13667	5.07333	1.87	2.17	2.37	4.95	3.82	6.45	Disease resistance protein (AHRD V3.3 *** A0A118JXS4_CYNCS)
Solyc04g053130.3	1.09696	2.13904	0.012446	44.0267	102.077	72.11	32.82	27.15	89.97	98.49	117.77	Stress enhanced protein 2 (AHRD V3.3 *** K7XKQ9_SOLTU)
Solyc10g052880.1	1.09639	2.13819	0.00219961	29.6067	70.3233	28.57	29.46	30.79	71.97	46.17	92.83	LOW QUALITY:Leucine-rich repeat receptor-like protein kinase family protein (AHRD V3.3 *** A0A061DFG6_THECC)
Solyc09g014610.3	1.09619	2.1379	0.0143698	7.13333	16.8	5.16	7.99	8.25	10.79	18.34	21.27	S-type anion channel (AHRD V3.3 *** A0A098GMQ9_9ROSI)
Solyc03g083615.1	1.09608	2.13773	1.6311e-06	322.57	784.477	302.09	362.17	303.45	649.28	766.1	938.05	Plant invertase/pectin methylesterase inhibitor superfamily protein (AHRD V3.3 *** AT5G62350.1)
Solyc09g015830.2	1.09516	2.13637	0.00028038	52.04	122.8	51.02	53.04	52.06	92.13	111.6	164.67	Kinase, putative (AHRD V3.3 *** B9SRU2_RICCO)
Solyc06g065540.3	1.09443	2.13529	0.00300414	3.6	8.69333	3.75	3.6	3.45	10.3	5.18	10.6	1-phosphatidylinositol-3-phosphate 5-kinase (AHRD V3.3 *** A0A151S8H9_CAJCA)
Solyc07g043500.1	1.09338	2.13374	0.00868584	47.1267	112.057	55.96	37.19	48.23	68.08	156.76	111.33	Glycosyltransferase (AHRD V3.3 *** K4CEK8_SOLLC)
Solyc04g054720.3	1.09315	2.1334	0.0391446	0.903333	2.15	0.81	0.96	0.94	2.47	2.43	1.55	APOLLO (AHRD V3.3 *-* U5U5S3_9BRAS)
Solyc12g010690.2	1.09254	2.1325	0.009372	3.48333	8.21	3.14	3.81	3.5	5.17	8.65	10.81	Polyol monosaccharide transporter 3
Solyc02g093160.3	1.0923	2.13213	0.00124712	8.09333	18.7267	9.86	8.42	6	15.3	15.29	25.59	Filament-like plant protein (AHRD V3.3 *** A0A072UQ33_MEDTR)
Solyc02g092210.1	1.09118	2.13049	0.0465353	3.94333	9.27667	3.15	5.15	3.53	7.46	6.42	13.95	Alpha-6-galactosyltransferase (AHRD V3.3 *** Q5TIN2_SOLTU)
Solyc07g065120.3	1.08894	2.12717	0.000852244	59.58	139.86	55.28	63.65	59.81	140.58	95.93	183.07	Glycerophosphoryl diester phosphodiesterase, putative (AHRD V3.3 *** B9SSQ8_RICCO)
Solyc02g080290.3	1.08537	2.12193	0.000547952	5.3	12.3567	5.13	6.5	4.27	11.83	10.17	15.07	Beta-glucosidase, putative (AHRD V3.3 *** B9RXP7_RICCO)
Solyc04g015980.3	1.08509	2.1215	0.00266237	1.66	3.83667	2.37	1.43	1.18	4.25	3.78	3.48	Non-specific serine/threonine protein kinase (AHRD V3.3 *** M1A662_SOLTU)
Solyc01g010190.2	1.08413	2.12009	1.95858e-05	21.2467	50.22	24.62	19.15	19.97	60.81	44.89	44.96	LOW QUALITY:Retrovirus-related Pol polyprotein from transposon TNT 1-94 (AHRD V3.3 *-* A0A151RZV3_CAJCA)
Solyc07g053020.2	1.08403	2.11995	5.07035e-05	24.84	58.7667	21.09	25.19	28.24	65.81	61.15	49.34	NBS-LRR type disease resistance protein (AHRD V3.3 *** Q19PJ0_POPTR)
Solyc12g009020.2	1.08399	2.11989	2.93035e-05	56.06	130.07	53.34	61.06	53.78	146.2	97.16	146.85	MAP kinase kinase 1
Solyc11g013760.2	1.08313	2.11863	0.00971239	8.5	19.6533	9.81	8.57	7.12	12.91	15.74	30.31	mediator of RNA polymerase II transcription subunit-like protein (AHRD V3.3 *** AT4G08510.1)
Solyc02g092840.1	1.08258	2.11783	4.69803e-05	21.4133	50.2233	24.39	18.75	21.1	41.73	47.39	61.55	Xyloglucan galactosyltransferase KATAMARI1, putative (AHRD V3.3 *** B9R9L8_RICCO)
Solyc03g044220.1	1.08103	2.11555	0.00707294	5.91	13.94	5.51	5.37	6.85	11.24	11.76	18.82	F-box protein (AHRD V3.3 *** W9R4Y4_9ROSA)
Solyc07g065380.4	1.08096	2.11544	0.000868336	21.9067	50.7333	18.99	24.18	22.55	55.3	36.41	60.49	putative zinc transporter
Solyc02g062100.3	1.08088	2.11532	0.000930128	22.68	53.1267	23.66	21.66	22.72	38.44	49.33	71.61	Senescence/dehydration-associated protein-like protein (AHRD V3.3 *** AT2G17840.1)
Solyc03g111170.3	1.07867	2.11209	0.0447181	6.31667	14.6267	6.8	6.52	5.63	9.21	10.17	24.5	4-coumarate:CoA ligase-like protein (AHRD V3.3 *** G7J515_MEDTR)
Solyc06g069570.3	1.07824	2.11146	4.94188e-05	25.04	58.6667	24.26	25.81	25.05	62.71	44.62	68.67	Soluble N-ethylmaleimide-sensitive factor adaptor protein (AHRD V3.3 *** A0A072UQP3_MEDTR)
Solyc06g051920.3	1.07736	2.11017	0.00355552	3.88333	8.91	4.77	3.84	3.04	8.09	6.25	12.39	Cyclic nucleotide gated channel CNGC5 (AHRD V3.3 *** A0A0B4U1Q6_SOLLC)
Solyc01g068000.3	1.07694	2.10956	0.00638776	15.3867	35.0867	20.4	11	14.76	27.1	32.83	45.33	Protein phosphatase 2C-like protein (AHRD V3.3 *** G7IBT5_MEDTR)
Solyc03g121660.3	1.07667	2.10916	3.08637e-06	14.02	33.0867	13.79	14.96	13.31	29.7	28.92	40.64	Zinc finger family protein (AHRD V3.3 *** D7MN23_ARALL)
Solyc07g062130.3	1.07494	2.10663	0.0104359	103.337	243.227	108.27	75.35	126.39	169.17	229.2	331.31	Trifunctional UDP-glucose 4,6-dehydratase/UDP-4-keto-6-deoxy-D-glucose 3,5-epimerase/UDP-4-keto-L-rhamnose-reductase RHM1 (AHRD V3.3 *** RHM1_ARATH)
Solyc04g071870.1	1.07493	2.10662	0.00319754	14.6233	34.3133	14.89	13.76	15.22	24.86	31.53	46.55	Receptor-like kinase (AHRD V3.3 *** G7IBW3_MEDTR)
Solyc03g051790.3	1.07442	2.10587	0.00110423	10.3267	23.5333	12.33	11.15	7.5	19.78	19.29	31.53	Nucleolar gar2-like protein (AHRD V3.3 *** A2Q3E1_MEDTR)
Solyc09g061890.3	1.074	2.10526	0.0452938	6.34333	14.7467	6.21	6.49	6.33	7.21	14.01	23.02	Pectate lyase (AHRD V3.3 *** M1BAL5_SOLTU)
Solyc05g056040.3	1.0716	2.10176	0.000112501	18.08	40.7967	19.63	19.52	15.09	40.04	31.01	51.34	Auxin Response Factor 24
Solyc03g096390.3	1.07109	2.10101	0.00434838	7.07	16.3033	8.25	7.01	5.95	21.53	10.72	16.66	proline transporter 1
Solyc04g072560.3	1.07069	2.10044	0.00198896	11.55	28.4067	13.07	11.92	9.66	20.52	24.3	40.4	Regulator of Vps4 activity in the MVB pathway protein (AHRD V3.3 *** A0A061FL82_THECC)
Solyc02g085720.1	1.0694	2.09856	0.0123146	2.78	6.53667	2.34	2.63	3.37	6.44	6.65	6.52	Geranylgeranyl pyrophosphate synthase 4 (AHRD V3.3 *** K7P523_TOBAC)
Solyc11g010850.2	1.06927	2.09837	0.006201	28.7733	66.65	34.67	23.16	28.49	41.9	69.18	88.87	1-deoxy-D-xylulose 5-phosphate synthase (AHRD V3.3 *** B6E973_STERE)
Solyc04g015970.3	1.06915	2.0982	6.68581e-05	7.92	18.1267	9.78	7.51	6.47	20.46	13.85	20.07	ABC transporter family protein (AHRD V3.3 *** B9H9T2_POPTR)
Solyc03g093400.2	1.06897	2.09794	3.92454e-06	11.1167	25.7333	12.4	10.27	10.68	24.52	22.48	30.2	Sugar transporter protein 15
Solyc04g071650.3	1.06826	2.0969	0.000764805	67.55	154.503	67.39	81.59	53.67	138.06	117.13	208.32	Cellulose synthase (AHRD V3.3 *** M1A8I3_SOLTU)
Solyc03g007260.3	1.06676	2.09472	0.000134281	17.94	40.9767	20.2	19.77	13.85	46.46	30.06	46.41	Cyclic nucleotide gated channel CNGC6 (AHRD V3.3 *** A0A0B4U3H6_SOLLC)
Solyc01g060170.3	1.0659	2.09347	0.00513046	11.4667	26.0333	14.97	11.08	8.35	24.6	17.98	35.52	calmodulin-binding transcription activator (AHRD V3.3 *-* AT3G16940.2)
Solyc01g107300.3	1.06546	2.09284	0.0027341	12.93	30.1933	14.89	11.55	12.35	22.11	26.45	42.02	Protein phosphatase 2C family protein (AHRD V3.3 *** AT4G33920.1)
Solyc10g019170.2	1.06536	2.0927	0.022952	5.06667	11.4433	7.65	3.91	3.64	8.39	10.42	15.52	alpha/beta-Hydrolases superfamily protein (AHRD V3.3 --* AT4G16820.1)
Solyc08g081495.1	1.0645	2.09145	0.000662367	3.71	8.54667	3.95	3.95	3.23	9.84	6.68	9.12	Mitogen-activated protein kinase (AHRD V3.3 *** A0A0V0I7N7_SOLCH)
Solyc08g078090.1	1.06341	2.08987	0.0464659	10.0633	23.3267	14.88	5.21	10.1	26.48	26.98	16.52	Alpha/beta-Hydrolases superfamily protein (AHRD V3.3 *** A0A061GB30_THECC)
Solyc03g007940.3	1.06077	2.08604	0.0208084	0.456667	1.03333	0.51	0.47	0.39	1.07	0.7	1.33	Pectin lyase-like superfamily protein (AHRD V3.3 *** AT4G23500.1)
Solyc10g051080.1	1.06065	2.08587	0.030496	7.39	15.7033	8.37	8.09	5.71	15.38	10.93	20.8	Low temperature and salt responsive protein family (AHRD V3.3 -** AT1G57550.1)
Solyc09g073030.3	1.05676	2.08025	0.00482614	5.84	13.6067	5.62	5.24	6.66	10.93	14.06	15.83	carbamoyl phosphate synthetase A (AHRD V3.3 --* AT3G27740.2)
Solyc05g013970.3	1.05573	2.07877	0.0129428	1.48333	3.38	1.73	1.7	1.02	3.97	2.92	3.25	RNA binding protein, putative (AHRD V3.3 *-* B9RMS1_RICCO)
Solyc01g107800.3	1.05563	2.07862	0.00025144	18.7433	43.72	17.69	17.87	20.67	34.81	49.6	46.75	glucuronoxylan 4-O-methyltransferase-like protein (DUF579) (AHRD V3.3 *** AT1G71690.1)
Solyc05g005070.2	1.05499	2.07771	0.00543586	9.5	21.59	13.23	7.82	7.45	15.39	22.19	27.19	Kinase family protein (AHRD V3.3 *** B9HTV7_POPTR)
Solyc09g011600.3	1.05484	2.07749	0.00548254	26.6367	61.9133	26.16	23.68	30.07	59.21	43.4	83.13	glutathione S-transferase
Solyc11g072910.1	1.05399	2.07626	0.000588483	1.98333	4.5	2.28	2.24	1.43	3.99	4.7	4.81	Kinase (AHRD V3.3 *** A0A061GXM4_THECC)
Solyc02g071740.3	1.05311	2.075	5.48263e-05	30.66	70.0767	31.43	32.33	28.22	58.47	61.19	90.57	MAP kinase kinase kinase 16
Solyc07g053165.1	1.05214	2.07361	0.0033036	37.0667	83.64	44.33	37.84	29.03	62.36	69.02	119.54	Protein kinase (AHRD V3.3 *-* J7M953_NICBE)
Solyc09g061320.3	1.05177	2.07306	0.0120159	12.8767	28.8833	13.19	10.34	15.1	21.19	28.99	36.47	Solute carrier family 35 protein (AHRD V3.3 *** G7L198_MEDTR)
Solyc12g040680.2	1.05151	2.07269	0.00489489	32.7767	74.5767	39.44	28.75	30.14	60.15	55.82	107.76	mitogen-activated protein kinase 16
Solyc12g056250.2	1.05125	2.07233	1.04593e-06	44.49	102.987	44.32	43.14	46.01	119.41	90.59	98.96	Glutathione S-transferase (AHRD V3.3 *** Q9M558_EUPES)
Solyc02g090750.3	1.05098	2.07194	0.0121544	3.50333	7.89667	4.36	3.42	2.73	6.02	6.24	11.43	Eukaryotic initiation factor 4A (ATP-dependent RNA helicase eIF4A) (AHRD V3.3 *-* E1ZM95_CHLVA)
Solyc10g078910.2	1.05077	2.07163	1.97579e-05	37.6333	85.9033	37.46	40.45	34.99	75.83	73.17	108.71	Protein trichome birefringence (AHRD V3.3 *** TBR_ARATH)
Solyc12g010400.2	1.05075	2.07161	0.00286858	77.7267	175.73	77.61	64.15	91.42	117.07	196.51	213.61	Zinc finger, SWIM-type (AHRD V3.3 *** A0A118JSI3_CYNCS)
Solyc06g076300.3	1.04986	2.07033	0.0261747	3.42	7.90667	3.61	2.98	3.67	4.6	8.26	10.86	Haloacid dehalogenase-like hydrolase (AHRD V3.3 *** G7JUV7_MEDTR)
Solyc02g093710.1	1.04983	2.07028	0.0104273	23.24	53.8633	29.42	24.89	15.41	64.05	37.2	60.34	LOW QUALITY:Hop-interacting protein THI031 (AHRD V3.3 *** G8Z260_SOLLC)
Solyc01g109500.3	1.04822	2.06798	0.00280983	37.36	85.2767	32.35	47.01	32.72	105.36	57.85	92.62	Dehydration-responsive protein RD22, putative (AHRD V3.3 *** B9RBD8_RICCO)
Solyc01g058010.3	1.04806	2.06774	0.000811797	12.7733	29.4967	15.16	11.94	11.22	24.73	24.73	39.03	Neutral/alkaline invertase (AHRD V3.3 *** G5DC09_MANES)
Solyc07g053810.3	1.04647	2.06547	0.00397961	3.21	7.35333	3.66	2.88	3.09	6.59	7.01	8.46	Squamosa promoter binding protein 4
Solyc12g044250.2	1.04554	2.06414	0.0390125	5.78	13.44	6.66	3.22	7.46	14.29	14.75	11.28	Glyoxylate reductase (AHRD V3.3 *** A0A0B0MTB0_GOSAR)
Solyc07g053910.3	1.04442	2.06254	0.00303696	20.5467	45.83	22.69	22.64	16.31	33.86	38.93	64.7	Protein kinase superfamily protein (AHRD V3.3 *** AT1G53050.2)
Solyc07g045160.3	1.04377	2.0616	0.0184069	4.25333	9.62667	6.34	3.55	2.87	7.69	9.8	11.39	ATP-dependent 6-phosphofructokinase (AHRD V3.3 *** M5W6F1_PRUPE)
Solyc09g092330.2	1.04375	2.06158	0.0228119	66.8233	151.287	62.71	85.65	52.11	83.99	151.34	218.53	UDP-glucuronate 4-epimerase 4 (AHRD V3.3 *** GAE4_ARATH)
Solyc06g074550.2	1.04356	2.06131	0.043559	2.34667	5.44	1.8	2.24	3	4.46	5.9	5.96	LOW QUALITY:Histone-lysine N-methyltransferase ATX5 (AHRD V3.3 --* ATX5_ARATH)
Solyc12g036325.1	1.04231	2.05953	0.0254841	3.91667	9.09	3.6	5.08	3.07	12.17	5.13	9.97	Protein kinase family protein (AHRD V3.3 *** AT5G38210.3)
Solyc01g094040.3	1.04077	2.05732	0.0018535	17.1667	39.5833	15.46	16.66	19.38	31.34	37.64	49.77	Blue copper protein (AHRD V3.3 *** A0A199UNZ4_ANACO)
Solyc02g093020.3	1.0405	2.05695	0.000868336	2.09333	4.71667	2.08	2.34	1.86	4.94	3.49	5.72	transmembrane protein, putative (DUF247) (AHRD V3.3 *** AT3G50120.1)
Solyc02g082510.1	1.03866	2.05432	0.0131247	16.31	37.0833	15.26	18.28	15.39	28.22	27.76	55.27	Amino acid transporter, putative (AHRD V3.3 *** B9S6V9_RICCO)
Solyc10g075040.2	1.03451	2.04841	2.32246e-08	12.9067	31.18	14.19	12.66	11.87	29.97	26.64	36.93	Protein kinase atsik, putative (AHRD V3.3 *** B9SRS3_RICCO)
Solyc03g121360.1	1.03376	2.04736	0.0326342	114.607	270.247	104.04	84.43	155.35	183.68	257.27	369.79	Charged multivesicular body 1 (AHRD V3.3 *** A0A0B0N0L1_GOSAR)
Solyc04g074290.3	1.03341	2.04685	0.00982108	16.0467	36.3067	15.24	16.83	16.07	21.68	37.15	50.09	S-adenosyl-L-methionine-dependent methyltransferases superfamily protein (AHRD V3.3 *** AT1G78240.2)
Solyc01g098540.3	1.03254	2.04563	0.0411826	3.46667	7.69	4.92	2.63	2.85	5.95	6.79	10.33	Sec-independent translocase protein TatB (AHRD V3.3 *-* A0A0B0MGL5_GOSAR)
Solyc02g093335.1	1.03237	2.04539	0.000186385	4.9	10.8233	5.43	4.36	4.91	8.2	13.42	10.85	Nuclear pore complex Nup98-Nup96 (AHRD V3.3 *** A0A0B0NED3_GOSAR)
Solyc07g007220.3	1.03189	2.0447	0.00253307	11.4867	25.48	15.35	7.83	11.28	21.7	26.2	28.54	Protein phosphatase 2c, putative (AHRD V3.3 *** B9T2N5_RICCO)
Solyc12g006470.2	1.03156	2.04424	0.00754405	310.57	707.5	375.78	208.27	347.66	522.9	730.27	869.33	viroid RNA-binding protein
Solyc03g116710.3	1.03088	2.04327	0.0345772	30.1	68.62	37.7	22.93	29.67	37.44	76.59	91.83	LURP-one-like protein (AHRD V3.3 *** G7II68_MEDTR)
Solyc04g082480.3	1.03051	2.04275	0.00274488	3.4	7.33	2.98	3.98	3.24	5.29	7.41	9.29	Plant regulator RWP-RK family protein, putative (AHRD V3.3 *** A0A061FD78_THECC)
Solyc02g072520.3	1.03044	2.04265	0.000420431	7.67667	17.14	8.79	7.91	6.33	15.69	13.56	22.17	Receptor kinase, putative (AHRD V3.3 *** A0A061GFM9_THECC)
Solyc02g068660.2	1.02966	2.04154	0.0469121	1.58	3.53333	1.76	1.59	1.39	4.1	2.05	4.45	Kinase, putative (AHRD V3.3 *** B9RE26_RICCO)
Solyc02g083820.1	1.02916	2.04084	0.00104952	8.68333	19.53	8.95	9.16	7.94	14.18	19.29	25.12	Armadillo repeat only (AHRD V3.3 *** W0TQK6_ACAMN)
Solyc02g082060.2	1.0291	2.04075	0.0179945	44.6733	103.237	61.78	25.24	47	109.69	99.99	100.03	LOW QUALITY:PPPDE putative thiol peptidase family protein (AHRD V3.3 *** AT4G25680.1)
Solyc05g005130.2	1.02842	2.03979	0.0265746	1.66333	3.66667	1.62	2.35	1.02	3.93	2.47	4.6	Disease resistance protein, putative (AHRD V3.3 *** Q6L432_SOLDE)
Solyc02g069100.3	1.02839	2.03975	7.48894e-07	70.7033	161.15	67.82	70.4	73.89	185.61	147.63	150.21	Cathepsin B-like cysteine protease (AHRD V3.3 *** B7FJ05_MEDTR)
Solyc06g018004.1	1.02838	2.03973	0.0414064	3.57	8.16667	3.96	2.35	4.4	6.22	11.05	7.23	tetraspanin10 (AHRD V3.3 --* AT1G63260.6)
Solyc01g097510.3	1.02655	2.03714	3.4122e-07	47.6033	107.27	55.97	41.17	45.67	98.68	106.22	116.91	annexin 3
Solyc08g015870.3	1.02414	2.03374	2.78098e-07	64.36	146.38	70.59	60.64	61.85	145.81	125.1	168.23	MLO-like protein (AHRD V3.3 *** K4CJB5_SOLLC)
Solyc03g118200.3	1.02394	2.03347	0.0013009	21.3433	48.1333	19.74	21.83	22.46	41.9	38.59	63.91	Calcium-dependent phospholipid-binding Copine family protein (AHRD V3.3 *** AT5G61900.3)
Solyc11g013880.1	1.0236	2.03299	0.00100159	10.5633	23.4467	13.86	9.47	8.36	25.28	17.96	27.1	Serine/threonine-protein kinase (AHRD V3.3 *** K4D6J2_SOLLC)
Solyc07g049350.3	1.02144	2.02994	0.00449113	7.16333	15.8433	7.96	7.92	5.61	15.25	10.87	21.41	G1/S-specific cyclin-E protein (AHRD V3.3 *** AT2G32970.4)
Solyc03g025450.3	1.01946	2.02715	0.00161467	7.82667	17.0233	9.93	7.78	5.77	13.81	15.19	22.07	Kinase family protein (AHRD V3.3 *** B9I476_POPTR)
Solyc09g011880.3	1.01844	2.02572	0.00215032	44.9933	100.22	46.2	48.95	39.83	90.92	71.45	138.29	chaperone protein dnaJ-like protein (AHRD V3.3 *** AT2G38000.1)
Solyc04g007350.3	1.01723	2.02403	0.00527283	1.31667	2.95	1.18	1.44	1.33	2.86	3.23	2.76	DUF1639 family protein (AHRD V3.3 *** G7KMZ9_MEDTR)
Solyc07g064620.2	1.01707	2.02381	0.00397636	91.5833	210.617	112.54	65.83	96.38	166.46	211.75	253.64	Translation factor SUI1 (AHRD V3.3 *** S5VDU4_9FABA)
Solyc01g110480.3	1.01648	2.02298	0.00365586	59.51	133.73	67.26	56.46	54.81	86.83	133.75	180.61	BZIP transcription factor (AHRD V3.3 *** G7JJX7_MEDTR)
Solyc03g114590.3	1.016	2.02231	0.000118612	6.38667	14.4733	6.85	6.53	5.78	13.04	12.18	18.2	serine/threonine protein kinase 3 (AHRD V3.3 *** AT5G08160.1)
Solyc08g065480.3	1.01572	2.02191	0.00117952	12.3933	26.84	15.18	9.4	12.6	27.23	21.57	31.72	Ferrochelatase (AHRD V3.3 *** K4CLC8_SOLLC)
Solyc03g006570.3	1.01549	2.02159	0.00221307	7.38	16.3233	8.12	7.48	6.54	14.19	12.23	22.55	SNF2 domain-containing protein / helicase domain-containing protein / zinc finger protein-like protein (AHRD V3.3 *** AT1G61140.3)
Solyc09g008200.3	1.01396	2.01945	0.0253037	10.7067	23.7767	15.17	9.21	7.74	34.01	20.08	17.24	Heavy metal transport/detoxification superfamily protein (AHRD V3.3 *** AT5G03380.1)
Solyc08g005630.3	1.01284	2.01788	0.0422342	12.8	28.2767	13.46	14.34	10.6	14.26	27.96	42.61	Long-chain-alcohol oxidase (AHRD V3.3 *** K4CI54_SOLLC)
Solyc05g015640.3	1.01154	2.01606	0.0253894	2.13333	4.71	3.03	1.97	1.4	5.37	4.81	3.95	Ciliary neurotrophic factor (AHRD V3.3 *** A0A0B0PI91_GOSAR)
Solyc01g080500.2	1.01077	2.01499	0.0067737	174.87	392.653	203.94	130.9	189.77	291.87	360.33	525.76	LOW QUALITY:Plant/F10N7-170 protein, putative (AHRD V3.3 *** G7IFN2_MEDTR)
Solyc02g081190.3	1.00997	2.01387	3.86061e-06	251.21	561.297	232.94	280.43	240.26	562.82	469.98	651.09	1-aminocyclopropane-1-carboxylate oxidase 4
Solyc12g055930.2	1.00575	2.00798	0.0346394	10.9433	24.23	11.9	10.33	10.6	14.21	21.38	37.1	UDP-glucose 4-epimerase (AHRD V3.3 *** Q6XZA0_SOLTU)
Solyc07g005520.1	1.00544	2.00755	0.0366461	4.47667	9.88667	6.78	3.1	3.55	11.86	9.52	8.28	BTB/POZ domain-containing protein (AHRD V3.3 *** W9QLB4_9ROSA)
Solyc10g008890.3	1.00509	2.00708	0.0344553	3.49	7.49	4.16	3.26	3.05	9.87	5.03	7.57	Optic atrophy 3 protein (OPA3) (AHRD V3.3 *** AT1G28510.1)
Solyc06g050350.3	1.00192	2.00267	0.00155344	40.1167	90.0533	40.12	32.64	47.59	75.75	110.82	83.59	weak chloroplast movement under blue light protein (DUF827) (AHRD V3.3 *** AT2G38370.2)
Solyc10g082000.2	1.0012	2.00166	4.12069e-05	2.60333	5.75	2.49	2.78	2.54	5.93	6.38	4.94	Double Clp-N motif P-loop nucleoside triphosphate hydrolase superfamily protein (AHRD V3.3 *** A0A072VJF0_MEDTR)
Solyc10g011815.1	1.00069	2.00095	0.0115709	25.3467	58.9833	18.6	28.57	28.87	63.95	39.78	73.22	Desaturase/cytochrome b5 protein (AHRD V3.3 *-* Q9ZTY9_RICCO)
Solyc09g056385.1	1.00062	2.00085	0.00868584	178.567	409.73	141.51	154.31	239.88	339.27	442.5	447.42	auxin-induced in root cultures-like protein (AHRD V3.3 *** AT3G07390.1)
Solyc01g067660.3	-1.00092	-2.00127	0.018632	73.9533	39.83	106.11	77.3	38.45	30.62	47.84	41.03	1,4-alpha-glucan-maltohydrolase
Solyc04g015620.3	-1.00258	-2.00358	7.44067e-06	63.73	32.3567	67.56	67.98	55.65	31.44	40.68	24.95	imidazolonepropionase (Protein of unknown function, DUF642) (AHRD V3.3 *** AT2G41810.1)
Solyc06g051320.3	-1.00269	-2.00373	1.18686e-05	21.9033	12.0433	20.63	25.49	19.59	13.86	10.72	11.55	HXXXD-type acyl-transferase family protein, putative (AHRD V3.3 *** A0A061EWX8_THECC)
Solyc05g051900.3	-1.00286	-2.00398	0.00018867	20.5567	11.3533	20.79	24.55	16.33	9.5	11.2	13.36	Major facilitator superfamily transporter (AHRD V3.3 *** A0A0K0KFR2_CARHR)
Solyc09g009200.2	-1.00623	-2.00865	0.0359653	9.37667	5.21667	9.22	9.47	9.44	5.23	7.34	3.08	Growth-regulating factor (AHRD V3.3 *** G7L5Z0_MEDTR)
Solyc03g120360.1	-1.00754	-2.01048	0.0438924	4.97	2.75	6.62	3.29	5	3.59	2.75	1.91	LOW QUALITY:phospholipase-like protein (PEARLI 4) family protein (AHRD V3.3 *-* AT2G16900.6)
Solyc04g081080.1	-1.00941	-2.01309	5.29425e-05	7.81667	4.30333	7.79	7.7	7.96	4.57	4.87	3.47	Non-specific serine/threonine protein kinase (AHRD V3.3 *** K4BVI7_SOLLC)
Solyc08g014080.3	-1.01038	-2.01445	0.000572413	35.16	19.3567	32.51	41.34	31.63	24.82	17.84	15.41	RING/FYVE/PHD zinc finger superfamily protein (AHRD V3.3 *** A0A061EJY7_THECC)
Solyc03g097240.3	-1.01177	-2.01638	2.34904e-05	9.54667	5.27333	10.34	10.47	7.83	5.03	5.98	4.81	DnAJ-like protein (AHRD V3.3 *-* W9QKC5_9ROSA)
Solyc09g008430.3	-1.01255	-2.01748	0.0490151	10.45	5.73667	11.2	10.06	10.09	8.96	3.33	4.92	CHY zinc finger family protein, expressed (AHRD V3.3 *** Q337P1_ORYSJ)
Solyc07g056160.3	-1.01289	-2.01795	3.40275e-06	16.5633	9.08333	16.2	17.99	15.5	8.94	10.51	7.8	CYP724B2 mRNA for cytochrome P450
Solyc09g092110.3	-1.01414	-2.01969	0.000191244	648.12	366.287	620.1	840.94	483.32	377.49	420.37	301	Light-regulated (AHRD V3.3 *** A0A0B0P5I2_GOSAR)
Solyc05g006970.3	-1.0156	-2.02174	0.00887301	8.74	4.76667	9.48	10.8	5.94	5.14	5.3	3.86	small multi-drug export protein (AHRD V3.3 *** AT2G02590.1)
Solyc06g050700.3	-1.02104	-2.02938	1.40352e-05	55.5867	29.7967	69.22	58.65	38.89	27.78	32.09	29.52	Polyadenylate-binding protein-interacting protein 2 (AHRD V3.3 *** A0A0B2RZZ6_GLYSO)
Solyc07g042390.2	-1.02574	-2.036	9.42296e-05	133.18	74.61	117.24	150.51	131.79	89.61	73.27	60.95	Plant invertase/pectin methylesterase inhibitor superfamily protein (AHRD V3.3 *** A0A061GSW0_THECC)
Solyc06g069790.3	-1.02596	-2.03632	2.89768e-05	90.98	49.7767	77.28	104.18	91.48	42.06	55.63	51.64	Gibberellin-regulated protein (AHRD V3.3 *** B4UW77_ARAHY)
Solyc05g012060.3	-1.02598	-2.03634	0.00487705	2.95333	1.62	2.6	2.68	3.58	1.61	1.86	1.39	Histone-lysine N-methyltransferase ATX1, putative isoform 2 (AHRD V3.3 *-* A0A061E9H7_THECC)
Solyc01g080580.3	-1.0262	-2.03665	0.028823	11.3	6.02667	9.48	17.3	7.12	7.88	5.21	4.99	inosine-uridine preferring nucleoside hydrolase family protein (AHRD V3.3 *** AT5G18860.2)
Solyc06g053440.3	-1.02894	-2.04052	0.0196974	7.64	4.19667	7.32	7.54	8.06	4.91	4.9	2.78	Serine/Threonine-kinase (AHRD V3.3 *** AT3G59680.2)
Solyc09g083370.3	-1.02899	-2.0406	0.000341144	26.5933	14.59	23.94	28.68	27.16	15.57	16.88	11.32	Ribosomal protein S19 family protein (AHRD V3.3 *** AT5G09510.1)
Solyc01g058200.3	-1.02941	-2.04118	0.00954716	29.58	16.84	32.47	28.9	27.37	18.36	15.74	16.42	Peroxisomal membrane 22 kDa (Mpv17/PMP22) family protein (AHRD V3.3 --* AT3G24570.2)
Solyc04g082290.3	-1.02956	-2.0414	1.31448e-05	14.76	7.86	13.82	16.18	14.28	6.64	9.2	7.74	At1g76250 (AHRD V3.3 *-* Q8GX25_ARATH)
Solyc01g080600.3	-1.03179	-2.04456	0.00652373	313.143	181.01	263.87	295.63	379.93	169.81	237.1	136.12	Histone H3 (AHRD V3.3 *** A0A068VC55_COFCA)
Solyc06g075860.2	-1.03181	-2.04459	0.00377228	409.583	240.097	332.52	411.44	484.79	268.73	279.23	172.33	LOW QUALITY:Protein yippee-like (AHRD V3.3 *-* M1DX18_SOLTU)
Solyc09g091370.3	-1.03483	-2.04887	0.000308168	3.41667	1.84	3.44	3.55	3.26	1.81	2.22	1.49	holliday junction resolvase (AHRD V3.3 *** AT1G04650.1)
Solyc06g065970.1	-1.03524	-2.04946	0.00165358	464.463	266.673	440.27	490.12	463	189.51	349.76	260.75	14 kDa proline-rich protein DC2.15, putative (AHRD V3.3 *** B9RP24_RICCO)
Solyc03g083720.1	-1.03667	-2.05148	0.00174202	127.617	70.2833	111.16	149.65	122.04	50.37	90.35	70.13	LOW QUALITY:Plant invertase/pectin methylesterase inhibitor (AHRD V3.3 *** I3T947_MEDTR)
Solyc07g007860.1	-1.03724	-2.0523	0.00763388	51.6733	29.6733	45.82	48.03	61.17	31.98	32.45	24.59	Bifunctional inhibitor/lipid-transfer protein/seed storage 2S albumin superfamily protein (AHRD V3.3 *-* AT2G10940.2)
Solyc06g075960.1	-1.04005	-2.0563	0.000344041	1169.18	697.833	956.03	1232.02	1319.5	824.53	726.5	542.47	histone H4 (AHRD V3.3 *** AT2G28740.1)
Solyc01g091000.3	-1.04141	-2.05824	0.0111509	10.2867	5.49333	11.69	11.67	7.5	5.55	7.42	3.51	PLATZ transcription factor family protein (AHRD V3.3 *** A0A061DW44_THECC)
Solyc01g066820.3	-1.04161	-2.05852	0.00155595	1.75667	0.94	1.92	1.88	1.47	0.94	0.94	0.94	Kinesin-like protein (AHRD V3.3 *** K4AWT2_SOLLC)
Solyc02g079930.3	-1.04277	-2.06018	0.0478482	25.3733	13.43	42.37	16.76	16.99	11.3	17.63	11.36	phosphosulfolactate synthase
Solyc02g062690.3	-1.04426	-2.06231	0.00754405	56.1867	29.7833	50.12	82.66	35.78	28.24	36.79	24.32	bHLH transcription factor 012
Solyc01g006020.3	-1.04492	-2.06326	0.000413846	101.21	53.9	120.03	113.73	69.87	52.88	67	41.82	6,7-dimethyl-8-ribityllumazine synthase (AHRD V3.3 *** AT3G32930.2)
Solyc06g070900.3	-1.04886	-2.0689	0.0250422	26.9067	14.28	26.81	35.15	18.76	21.13	12.61	9.1	TCP transcription factor 17
Solyc04g058080.3	-1.04887	-2.06891	0.0178556	6.85	3.68667	5.79	7.43	7.33	4.5	4.02	2.54	Glucan endo-1,3-beta-glucosidase, putative (AHRD V3.3 *-* B9RKF7_RICCO)
Solyc09g005140.2	-1.05054	-2.0713	0.0489481	1.67333	0.916667	1.17	1.9	1.95	0.76	1.02	0.97	Zn-dependent exopeptidases superfamily protein (AHRD V3.3 --* AT1G67420.6)
Solyc01g088620.3	-1.05432	-2.07674	0.00160734	10.3433	5.57333	9.53	10.46	11.04	6.17	6.07	4.48	Ferredoxin-related (AHRD V3.3 *** A0A061E2R5_THECC)
Solyc12g005020.2	-1.05582	-2.07889	0.00565025	20.4233	10.8733	18.91	24.94	17.42	13.84	11.86	6.92	RING/U-box superfamily protein (AHRD V3.3 *** AT3G20395.1)
Solyc03g117660.3	-1.05588	-2.07899	1.22177e-05	10.0033	4.93333	8.2	7.79	14.02	5.16	4.12	5.52	RING/U-box superfamily protein (AHRD V3.3 *-* AT2G21500.2)
Solyc11g069450.1	-1.0574	-2.08118	0.0102016	50.05	27.0267	71.63	47.75	30.77	30.3	24.5	26.28	LOW QUALITY:Senescence regulator (AHRD V3.3 *** A0A103XHC6_CYNCS)
Solyc07g052680.1	-1.0589	-2.08334	0.032209	24.28	13.6533	20.13	23.39	29.32	16.59	10.84	13.53	ATP binding microtubule motor family protein (AHRD V3.3 --* AT3G51150.4)
Solyc05g012110.3	-1.06094	-2.0863	0.000205071	89.16	45.3533	96.31	110.07	61.1	49.52	50.28	36.26	6-phosphogluconolactonase, putative (AHRD V3.3 *** B9REC3_RICCO)
Solyc08g079235.1	-1.06276	-2.08892	0.013498	51.6267	27.6533	50.4	71.55	32.93	20.61	29.65	32.7	Plant invertase/pectin methylesterase inhibitor (AHRD V3.3 *** G7KG88_MEDTR)
Solyc02g083340.3	-1.06366	-2.09023	0.0457093	5.68333	3.05	4.71	5.57	6.77	2.22	4.42	2.51	Phospholipase D (AHRD V3.3 *-* K4BAK2_SOLLC)
Solyc11g071240.2	-1.06449	-2.09143	3.54206e-05	20.2733	10.77	21.4	20.18	19.24	11.22	12.75	8.34	U-box domain-containing protein 26 (AHRD V3.3 *** A0A151TDP3_CAJCA)
Solyc12g094580.2	-1.06635	-2.09412	2.73966e-07	7.58667	3.94	7.76	8.07	6.93	4.04	4.16	3.62	AT hook motif DNA-binding family protein (AHRD V3.3 --* AT5G46640.1)
Solyc02g087440.3	-1.06941	-2.09858	0.00135276	37.3633	19.9133	34.65	45.23	32.21	21.03	24.54	14.17	DUF248-1 (AHRD V3.3 --* A0A161CGG5_POPTO)
Solyc07g008180.3	-1.06944	-2.09862	0.00184186	111.607	59.11	85.61	163.02	86.19	60.64	61.61	55.08	CRABS CLAW-like protein 5a
Solyc10g076730.1	-1.07076	-2.10053	0.0192487	30.3467	15.4467	22.95	34.2	33.89	14.74	20.2	11.4	LOW QUALITY:Plant invertase/pectin methylesterase inhibitor superfamily protein (AHRD V3.3 *** A0A061E7V9_THECC)
Solyc10g008440.3	-1.07172	-2.10194	0.00964334	10.3433	5.5	10.16	9.79	11.08	5.67	7.34	3.49	expansin B3 (AHRD V3.3 *** AT4G28250.1)
Solyc01g099410.3	-1.0728	-2.10351	0.00393971	1259.57	694.227	1124.13	1113.79	1540.79	635.71	936.8	510.17	Histone H2A (AHRD V3.3 *** G8IIJ5_SOLLC)
Solyc02g077480.1	-1.07455	-2.10607	0.00943511	725.563	409.24	579.55	632.32	964.82	356.68	541.26	329.78	Histone H3 (AHRD V3.3 *** A0A068VC55_COFCA)
Solyc07g055110.3	-1.07617	-2.10844	0.0100209	6.01667	3.20333	5.26	5.84	6.95	3.34	3.59	2.68	Protein PATRONUS 1 (AHRD V3.3 *** PANS1_ARATH)
Solyc06g073980.3	-1.07683	-2.1094	0.00107273	9.98667	5.29333	9.03	10.01	10.92	5.43	6.19	4.26	B3 domain-containing protein (AHRD V3.3 *-* A0A199VRZ0_ANACO)
Solyc06g066640.3	-1.07731	-2.1101	0.0274804	234.073	123.74	208.21	299.87	194.14	67.22	192.84	111.16	Photosystem I reaction center subunit VI (AHRD V3.3 *** B7FN63_MEDTR)
Solyc11g013330.2	-1.08282	-2.11817	0.00107234	5.35	2.78667	5.53	6.03	4.49	2.67	3.37	2.32	BPS1-like protein (AHRD V3.3 *** AT1G22030.1)
Solyc02g083520.2	-1.083	-2.11844	0.0124969	31.0267	16.6833	25.94	46.59	20.55	20.87	15.19	13.99	LOW QUALITY:BZIP transcription factor (AHRD V3.3 *** G7LB63_MEDTR)
Solyc02g091310.2	-1.0831	-2.11858	0.00475554	4.39	2.29333	4.95	3.5	4.72	2.27	2.73	1.88	Heavy metal transport/detoxification superfamily protein (AHRD V3.3 *-* AT1G23000.2)
Solyc11g070060.2	-1.08509	-2.1215	0.038537	26.3767	13.99	21.98	18.49	38.66	12.37	13.42	16.18	UPF0587 protein C1orf123-like protein (AHRD V3.3 *** A0A0B2Q6L6_GLYSO)
Solyc06g005420.1	-1.08683	-2.12407	5.575e-05	1754.21	1016.41	1544.76	1922.55	1795.31	1158.34	1149.78	741.11	histone H4 (AHRD V3.3 *** AT2G28740.1)
Solyc01g105050.3	-1.08706	-2.12441	0.0190623	66.2933	34.6133	58.83	76.42	63.63	22.55	56.56	24.73	Chlorophyll a-b binding protein, chloroplastic (AHRD V3.3 *** M1AY18_SOLTU)
Solyc07g048100.2	-1.08739	-2.12489	0.000418301	1.98	0.926667	1.62	2.5	1.82	0.85	0.98	0.95	BRCT domain-containing protein (AHRD V3.3 *** A0A103Y1F5_CYNCS)
Solyc05g009990.3	-1.09074	-2.12983	0.003388	13.43	6.92	10.2	19.56	10.53	7.25	6.33	7.18	Leucine-rich repeat family protein (AHRD V3.3 *** A0A061ECS2_THECC)
Solyc04g011390.1	-1.09235	-2.13221	0.016943	1017.76	586.37	854.94	857.42	1340.91	534.05	822.94	402.12	histone H4 (AHRD V3.3 *** AT2G28740.1)
Solyc12g044820.2	-1.09566	-2.13711	0.00104015	12.4667	6.32667	12.26	16.63	8.51	7.45	4.86	6.67	ABC transporter-like family-protein (AHRD V3.3 *** A0A072TLE5_MEDTR)
Solyc11g056680.1	-1.09638	-2.13817	0.000765947	177.437	90.9433	234.21	179.87	118.23	107.8	98.28	66.75	Leucine-rich repeat receptor-like protein kinase family (AHRD V3.3 *** A0A0K9PVU5_ZOSMR)
Solyc12g044890.2	-1.09754	-2.1399	0.0164478	1.58333	0.816667	1.75	1.27	1.73	0.76	0.78	0.91	Transmembrane 9 superfamily member (AHRD V3.3 *** M1D790_SOLTU)
Solyc09g061460.2	-1.0987	-2.14162	0.0495616	4.62	2.38333	5.92	4.18	3.76	1.84	2.62	2.69	NAD(P)H-quinone oxidoreductase subunit 2, chloroplastic (AHRD V3.3 *** A0A0X8IHH4_9GENT)
Solyc03g113900.3	-1.09989	-2.14338	0.000750861	6.02	3.02667	5.33	7.07	5.66	3.61	2.74	2.73	alpha-1,2-Mannosidase (AHRD V3.3 *** K4BKP2_SOLLC)
Solyc02g094100.3	-1.10176	-2.14617	2.45992e-06	11.1633	5.81	10.84	10.76	11.89	5.99	5.98	5.46	Katanin p60 ATPase-containing subunit A1 (AHRD V3.3 *-* KTNA1_ARATH)
Solyc04g079790.3	-1.10276	-2.14766	0.0224696	9.47333	4.83	10.56	10.89	6.97	3.34	4.15	7	30S ribosomal protein S9 (AHRD V3.3 *** A9PB01_POPTR)
Solyc06g071640.3	-1.10355	-2.14883	5.07035e-05	3.11667	1.62333	2.67	3.83	2.85	1.62	1.77	1.48	tryptophan aminotransferase related 2 (AHRD V3.3 *** AT4G24670.2)
Solyc01g109090.2	-1.10476	-2.15063	0.0184069	516.257	269.7	771.46	551.53	225.78	286.6	268.81	253.69	LOW QUALITY:mRNA, clone: RTFL01-34-C05 (AHRD V3.3 -** E4MXL5_EUTHA)
Solyc05g005535.1	-1.10775	-2.15509	0.0338191	49.2067	25.7733	35.5	54.23	57.89	34.31	29.1	13.91	Acetyl-coenzyme A carboxylase carboxyl transferase subunit beta, chloroplastic (AHRD V3.3 --* ACCD_PLAOC)
Solyc07g062710.3	-1.11185	-2.16122	0.0400147	33.3467	17.3333	23.48	41.75	34.81	10.48	27.33	14.19	BZIP family transcription factor (AHRD V3.3 *** G8A005_MEDTR)
Solyc03g006800.1	-1.11197	-2.1614	0.0261747	7.23333	3.73333	5.65	8.89	7.16	3.87	2.68	4.65	TCP transcription factor 21
Solyc10g011940.1	-1.11199	-2.16143	0.00607768	2.73667	1.41667	2.83	2.44	2.94	1.99	1.18	1.08	chromatin remodeling factor (AHRD V3.3 *-* AT4G31900.3)
Solyc08g013670.3	-1.11274	-2.16257	0.0391794	528.823	272.767	436.81	714.56	435.1	132.73	433.48	252.09	photosystem I reaction center subunit
Solyc03g095210.2	-1.11284	-2.16271	0.0066105	1.9	0.983333	1.57	1.8	2.33	1.06	1.07	0.82	Transducin/WD40 repeat protein (AHRD V3.3 *** G7IJ01_MEDTR)
Solyc02g065290.1	-1.11615	-2.16768	0.0413342	12.1833	6.31333	9.45	17.91	9.19	7.14	5.44	6.36	Dof zinc finger protein2
Solyc01g097070.3	-1.11727	-2.16936	0.00293974	11.0867	5.71333	8.79	12.91	11.56	6.47	6.36	4.31	DNA topoisomerase (AHRD V3.3 *** K4B095_SOLLC)
Solyc04g016290.3	-1.11944	-2.17262	0.00261498	12.5	6.30333	18.09	10.31	9.1	7.15	6.8	4.96	P-loop containing nucleoside triphosphate hydrolases superfamily protein (AHRD V3.3 --* AT4G27370.4)
Solyc02g069455.1	-1.12048	-2.1742	0.0271527	40.89	22.7433	35.1	44.33	43.24	14.87	35.55	17.81	F-box protein 7 (AHRD V3.3 --* AT1G21760.2)
Solyc11g072840.1	-1.12152	-2.17576	0.00442235	343.177	192.857	313.46	325.16	390.91	199.49	251.67	127.41	histone H4 (AHRD V3.3 *** AT2G28740.1)
Solyc06g068910.3	-1.12234	-2.17699	1.01383e-07	25.1467	12.49	22.57	29.6	23.27	13.19	13.53	10.75	receptor-like kinase 1 (AHRD V3.3 *** AT1G48480.1)
Solyc06g074790.1	-1.12381	-2.17922	0.011701	482.503	261.623	407.73	417.56	622.22	239.86	369.3	175.71	Histone H2B (AHRD V3.3 *** M1AAN4_SOLTU)
Solyc07g043130.3	-1.12395	-2.17943	0.000657407	16.07	8.10667	14.77	20.29	13.15	10.39	6.25	7.68	Phototropic-responsive NPH3 family protein (AHRD V3.3 *** AT2G30520.1)
Solyc11g012360.2	-1.12412	-2.17969	0.0325	26.3867	13.0733	40.5	25.35	13.31	11.73	18.5	8.99	Tonoplast dicarboxylate transporter (AHRD V3.3 *** K4D641_SOLLC)
Solyc12g044280.2	-1.12529	-2.18146	0.022322	49.9033	25.4667	44.93	56.47	48.31	13.96	41.13	21.31	Photosystem I reaction center subunit VI (AHRD V3.3 *** B7FN63_MEDTR)
Solyc04g082420.3	-1.12593	-2.18242	0.000915927	35.8133	18.2067	31.14	48.71	27.59	14.2	17.33	23.09	BTB/POZ domain-containing protein (AHRD V3.3 *** AT2G30600.6)
Solyc12g006260.1	-1.12828	-2.18598	0.0451474	202.467	105.56	298.75	211.65	97	82.72	153.01	80.95	L-fucokinase/GDP-L-fucose pyrophosphorylase (AHRD V3.3 --* AT1G01220.7)
Solyc10g005740.2	-1.13058	-2.18947	0.00675837	2.96333	1.52667	2.16	3.41	3.32	1.55	1.41	1.62	Sec14p-like phosphatidylinositol transfer family protein (AHRD V3.3 *** AT1G55690.5)
Solyc07g055180.3	-1.13334	-2.19366	7.70175e-05	41.3933	21.0633	41.53	37.18	45.47	26.35	17.74	19.1	Protein kinase family protein (AHRD V3.3 *** F4J5Y7_ARATH)
Solyc12g008510.2	-1.13664	-2.19868	0.00310163	19.52	9.66333	16.86	28.94	12.76	10.76	8.49	9.74	Phosphotransferase (AHRD V3.3 *** K4DBT9_SOLLC)
Solyc02g078160.3	-1.13867	-2.20178	8.40319e-12	28.9867	14.5733	29.97	31.76	25.23	14.86	14.67	14.19	DUF506 family protein (AHRD V3.3 *** G7IPT8_MEDTR)
Solyc04g078060.1	-1.14255	-2.20771	0.0194703	31.29	16.82	35.31	34.4	24.16	17.86	18.16	14.44	LOW QUALITY:transmembrane protein (AHRD V3.3 *** AT1G75810.1)
Solyc01g105030.3	-1.14478	-2.21113	0.0117616	242.88	123.203	210.76	284.56	233.32	76.51	196.36	96.74	Chlorophyll a-b binding protein, chloroplastic (AHRD V3.3 *** A0A0V0HUB7_SOLCH)
Solyc09g007830.3	-1.14671	-2.21409	0.0205221	23.4633	11.7333	18.06	33.36	18.97	8.23	17.52	9.45	Cytokinin riboside 5'-monophosphate phosphoribohydrolase (AHRD V3.3 *** K4CQH2_SOLLC)
Solyc00g022107.1	-1.14755	-2.21537	0.0106259	5.71333	2.86333	6.68	4.45	6.01	3.88	2.17	2.54	Ribosomal protein L2 (AHRD V3.3 *** A0A142I0Z9_NICSY)
Solyc11g010120.2	-1.14776	-2.2157	6.51307e-05	6.06667	3.03333	6.36	5.79	6.05	2.77	3.86	2.47	Peroxidase (AHRD V3.3 *** K4D5H3_SOLLC)
Solyc05g009380.3	-1.14904	-2.21766	0.00144433	7.36667	3.83667	6.25	9.13	6.72	4.42	3.92	3.17	lyrate
Solyc03g097760.2	-1.15298	-2.22373	0.00562382	4.31	2.29667	4.82	4.47	3.64	1.39	3.4	2.1	LOW QUALITY:Sterile alpha motif domain-containing protein (AHRD V3.3 *** A0A103XWE6_CYNCS)
Solyc02g038690.1	-1.15518	-2.22711	0.018632	121.593	64.9867	103.78	103.63	157.37	73.34	82.47	39.15	Histone H2B (AHRD V3.3 *** K4B5W3_SOLLC)
Solyc11g066130.1	-1.15869	-2.23255	0.000619787	919.007	467.28	857.94	844.93	1054.15	629.07	437.83	334.94	osmotin
Solyc02g068070.3	-1.15891	-2.23288	1.18859e-09	23.7833	11.8633	23.76	23.03	24.56	11.74	12.25	11.6	Lipase (AHRD V3.3 *** K4B7D9_SOLLC)
Solyc06g007580.1	-1.16252	-2.23849	0.0382065	45.71	22.1533	78.41	37.19	21.53	27.1	18.16	21.2	LOW QUALITY:DUF506 family protein (AHRD V3.3 *** G7LF52_MEDTR)
Solyc09g007480.3	-1.16475	-2.24195	0.00234512	14.8733	7.38333	11.98	18.65	13.99	7.38	5.81	8.96	Fructose-bisphosphate aldolase, cytoplasmic isozyme (AHRD V3.3 --* ALF_MAIZE)
Solyc12g008550.2	-1.16633	-2.24439	1.15105e-06	249.1	121.757	248.95	306.4	191.95	141.54	126.21	97.52	Peptidase M28 family protein (AHRD V3.3 *-* AT5G19740.1)
Solyc06g053830.3	-1.16738	-2.24604	0.00283006	31.47	15.53	43.21	23.34	27.86	13.44	20.58	12.57	auxin-regulated IAA7
Solyc06g005430.1	-1.16757	-2.24633	0.00025208	832.737	453.56	721.38	862.14	914.69	500.49	542.6	317.59	histone H4 (AHRD V3.3 *** AT2G28740.1)
Solyc06g064820.3	-1.16868	-2.24806	1.48287e-07	66.0167	33.41	61.64	69.68	66.73	28.36	37.15	34.72	GDSL esterase/lipase (AHRD V3.3 *** W9S0Q7_9ROSA)
Solyc01g104950.3	-1.17124	-2.25205	3.96193e-08	183.34	90.0167	153.11	219.63	177.28	94.4	86.52	89.13	LEXYL2
Solyc06g007960.3	-1.17236	-2.2538	0.0391366	10.73	5.30667	7.59	14.14	10.46	3.42	8.39	4.11	Caffeic O-methyltransferase (AHRD V3.3 *** A0A068FLE8_PUNGR)
Solyc03g113860.2	-1.17382	-2.25609	0.00312067	1.68667	0.82	1.57	2.02	1.47	0.74	1.07	0.65	Ribosomal RNA small subunit methyltransferase G (AHRD V3.3 *** W9SLG2_9ROSA)
Solyc12g088410.2	-1.17671	-2.26061	0.00334293	9.52667	4.8	11.32	7.77	9.49	5.13	5.34	3.93	Glycosyl hydrolase family 35 protein, putative (AHRD V3.3 *** A0A061FGE0_THECC)
Solyc07g049430.3	-1.18118	-2.26762	5.30799e-06	7.39	3.63667	7.43	7.31	7.43	3.95	3.35	3.61	GDSL esterase/lipase (AHRD V3.3 *** W9STE9_9ROSA)
Solyc03g031940.3	-1.18164	-2.26834	4.18681e-14	32.9	15.92	36.17	35.84	26.69	15.42	17.16	15.18	AMP-dependent synthetase and ligase family protein (AHRD V3.3 *** AT1G21540.1)
Solyc05g056070.3	-1.18623	-2.27557	0.011906	382.117	188.463	327.59	451.58	367.18	107.15	302.16	156.08	photosystem 1 protein
Solyc07g008010.3	-1.18716	-2.27705	0.0264891	34.6433	16.6367	29.66	48.6	25.67	27.55	10.89	11.47	R2R3MYB transcription factor 82
Solyc06g050710.3	-1.18923	-2.28031	0.0426787	134.133	73.5233	167.73	161.67	73	67.77	85.94	66.86	Tetratricopeptide repeat (TPR)-like superfamily protein (AHRD V3.3 --* AT5G46400.3)
Solyc03g025190.4	-1.19023	-2.28189	0.000248028	4.20667	2.04667	4.22	3.84	4.56	1.88	2.27	1.99	anthocyanin permease
Solyc01g080900.3	-1.19109	-2.28325	0.0457643	10.0567	4.70333	8.86	15.63	5.68	5.91	5.61	2.59	Cytochrome P450 (AHRD V3.3 *** A0A124SDJ5_CYNCS)
Solyc04g008600.3	-1.19283	-2.28601	0.000213996	13.9	6.8	11.23	15.96	14.51	7.08	7.37	5.95	Zinc knuckle family protein (AHRD V3.3 *** B9HVL9_POPTR)
Solyc12g016210.2	-1.19753	-2.29347	6.25196e-11	17.6733	8.41667	18.79	17.74	16.49	8.35	8.45	8.45	tRNA dimethylallyltransferase (AHRD V3.3 *** A0A0B0PPC4_GOSAR)
Solyc01g087140.3	-1.19837	-2.2948	0.00240633	18.5667	9.06	15.84	20.02	19.84	9.01	12.19	5.98	Late embryogenesis abundant protein (AHRD V3.3 *** G7II20_MEDTR)
Solyc05g009210.1	-1.19994	-2.2973	0.00277656	29.0467	13.8467	39.54	31.34	16.26	14.56	15.4	11.58	LOW QUALITY:membrane-associated kinase regulator (AHRD V3.3 *** AT1G68330.1)
Solyc03g034395.1	-1.2007	-2.29851	0.0134254	5.38667	2.59	4.8	6.74	4.62	3.46	1.97	2.34	Glutamate receptor (AHRD V3.3 *-* M1CHN3_SOLTU)
Solyc06g005910.3	-1.20338	-2.30278	0.00017645	7.13	3.39	7.5	8.74	5.15	3.99	3.35	2.83	Tubulin beta chain (AHRD V3.3 *** M1BVE7_SOLTU)
Solyc10g007830.1	-1.20433	-2.3043	0.00215032	30.17	14.4567	34.15	30.13	26.23	21.18	9.49	12.7	LOW QUALITY:Leucine-rich repeat receptor-like protein kinase family protein (AHRD V3.3 *-* AT3G24240.1)
Solyc06g071570.3	-1.20534	-2.30592	0.0261929	7.59333	3.39667	5.52	7.88	9.38	4.32	4.06	1.81	Major facilitator superfamily protein (AHRD V3.3 *** AT5G62680.1)
Solyc04g081560.3	-1.2056	-2.30634	0.0356864	1.05	0.503333	0.87	1.31	0.97	0.45	0.63	0.43	Pathogenesis-related thaumatin family protein (AHRD V3.3 *** A0A072UXB7_MEDTR)
Solyc09g009250.3	-1.20692	-2.30845	0.024307	5.65	2.64667	7.63	6.51	2.81	3.4	2.25	2.29	Trihelix transcription factor GT-2-like protein (AHRD V3.3 *** A0A0B0PED7_GOSAR)
Solyc03g111350.3	-1.20921	-2.31211	0.000437968	11.3933	5.55	10.01	11.5	12.67	6.42	5.76	4.47	Deoxycytidylate deaminase (AHRD V3.3 *** A0A0B2RRI8_GLYSO)
Solyc04g077130.1	-1.21066	-2.31444	0.00871803	195.31	99.97	177.48	234.97	173.48	64.11	148.48	87.32	50S ribosomal protein 6 (AHRD V3.3 *** W9SDC9_9ROSA)
Solyc09g092690.3	-1.21191	-2.31644	1.00669e-05	2.40333	1.14	2.65	2.52	2.04	1.17	1.05	1.2	Peptidyl-prolyl cis-trans isomerase (AHRD V3.3 *** A0A0K9NXQ5_ZOSMR)
Solyc09g082790.3	-1.21347	-2.31896	0.00186072	20.8067	10.11	18.68	19.65	24.09	8.73	13.77	7.83	Disrupted meiotic cDNA 1 protein (AHRD V3.3 *** B9VR62_WHEAT)
Solyc03g111710.3	-1.21514	-2.32163	0.0125107	28.1533	13.7433	29.7	28.94	25.82	6.45	14.49	20.29	BTB/POZ and TAZ domain protein (AHRD V3.3 *** G7JMM8_MEDTR)
Solyc09g092260.3	-1.21623	-2.32339	0.00525847	127.077	59.81	116.23	175.5	89.5	35.57	85.72	58.14	chaperone protein dnaJ 20
Solyc06g068360.3	-1.21686	-2.32441	7.36623e-05	20.61	9.82667	21.22	23.28	17.33	10.57	11.97	6.94	Ethylene-responsive transcription factor (AHRD V3.3 *** W9RS58_9ROSA)
Solyc01g007870.3	-1.21688	-2.32443	0.0145649	10.02	4.85667	9.61	10.8	9.65	3.8	4.31	6.46	E3 ubiquitin-protein ligase (AHRD V3.3 *** AT3G11600.1)
Solyc03g007860.1	-1.21764	-2.32566	0.00275668	31.76	15.4833	32.53	33.55	29.2	12.26	22.17	12.02	Protein PAM68, chloroplastic (AHRD V3.3 *-* PAM68_ARATH)
Solyc07g007550.3	-1.21892	-2.32772	6.83024e-05	11.5967	5.56667	9.8	13.52	11.47	6.8	5.92	3.98	Heparanase-like protein 3 (AHRD V3.3 *** A0A0B2S006_GLYSO)
Solyc06g083480.3	-1.21935	-2.32842	0.0243176	12.99	6.35333	12.39	14.54	12.04	8.62	4.07	6.37	NAD(P)-binding Rossmann-fold superfamily protein (AHRD V3.3 *** AT5G06060.1)
Solyc01g067040.2	-1.22081	-2.33077	0.00747258	3.72333	1.78333	4.19	2.71	4.27	1.75	2.28	1.32	PWWP domain-containing family protein (AHRD V3.3 *-* U5GDF3_POPTR)
Solyc03g026000.3	-1.22762	-2.3418	0.0048821	6.25667	2.97667	5.42	7.7	5.65	3.25	2.85	2.83	cold regulated protein 27 (AHRD V3.3 --* AT5G42900.2)
Solyc08g083240.3	-1.22861	-2.34342	1.29691e-08	135.22	64.09	117.57	170.31	117.78	65.34	67.19	59.74	SUN-like protein 24
Solyc06g060360.3	-1.23256	-2.34984	2.03531e-08	65.1667	30.9	61.35	69.32	64.83	33.73	34.22	24.75	Adenine nucleotide alpha hydrolases-like superfamily protein (AHRD V3.3 *** AT1G44760.2)
Solyc12g096110.2	-1.23658	-2.3564	0.0071375	3.46	1.63333	3.78	2.78	3.82	1.22	1.57	2.11	BREVIS RADIX
Solyc07g065130.3	-1.23663	-2.35647	0.0223609	1.92	0.896667	2.18	1.97	1.61	0.78	1.13	0.78	Calcium-binding protein, putative (AHRD V3.3 *** B9T038_RICCO)
Solyc05g012360.3	-1.23771	-2.35824	0.0326628	2.73	1.29667	2.48	2.73	2.98	1.33	1.68	0.88	alpha/beta-Hydrolases superfamily protein (AHRD V3.3 *** AT1G13820.1)
Solyc06g083490.3	-1.24125	-2.36403	5.82185e-06	52.08	24.6067	51.04	52.8	52.4	31.18	18.79	23.85	NAD(P)-binding Rossmann-fold superfamily protein (AHRD V3.3 *** AT5G06060.1),Pfam:PF13561
Solyc03g116940.2	-1.24604	-2.37189	0.00672997	1.51333	0.696667	1.55	1.83	1.16	0.5	0.75	0.84	Sister chromatid cohesion PDS5 B (AHRD V3.3 *-* A0A0B0PRG3_GOSAR)
Solyc11g066430.1	-1.25127	-2.3805	0.00360379	312.703	155.2	250.34	294.26	393.51	146.5	215.07	104.03	histone H2B
Solyc04g015030.3	-1.25247	-2.38248	4.13068e-05	100.13	47.53	76.96	116.16	107.27	41.18	57.72	43.69	Heavy metal transport/detoxification superfamily protein (AHRD V3.3 *** I3STQ6_MEDTR)
Solyc03g034230.3	-1.25328	-2.38383	0.0250422	6.22667	3.02333	5.08	8.89	4.71	1.74	3.5	3.83	translocase subunit seca (AHRD V3.3 *** AT1G13390.2)
Solyc06g068170.2	-1.25449	-2.38583	0.00838045	3.28333	1.53	4	2.45	3.4	1.68	1.61	1.3	U11/U12 small nuclear ribonucleoprotein 25 kDa (AHRD V3.3 *** A0A0B0MCU7_GOSAR)
Solyc07g053540.1	-1.25551	-2.38751	0.00344332	69.8433	32.35	54.14	109.61	45.78	28.51	30.45	38.09	Fasciclin-like arabinogalactan protein (AHRD V3.3 *** A0A072VC68_MEDTR)
Solyc10g083510.2	-1.25961	-2.39431	0.000113193	13.0933	6.08	11.79	14.69	12.8	7.97	5.37	4.9	Growth-regulating factor (AHRD V3.3 *** A0A072U430_MEDTR)
Solyc01g066640.2	-1.25997	-2.39491	0.000231958	73.4567	33.6267	57.3	109.54	53.53	33.23	31.78	35.87	LOW QUALITY:vitellogenin-like protein (AHRD V3.3 *** AT3G06868.1)
Solyc04g007010.3	-1.26074	-2.39619	0.00195173	23.8767	11.1767	22.92	25.97	22.74	7.74	10.29	15.5	Sn-2 protein (AHRD V3.3 *** Q39467_CAPAN)
Solyc01g006860.3	-1.26117	-2.3969	0.012446	1.86	0.863333	1.67	1.7	2.21	0.67	1.06	0.86	DNAJ heat shock N-terminal domain-containing protein (AHRD V3.3 *** AT5G06410.1)
Solyc01g109610.3	-1.26242	-2.39898	0.0013922	5.71667	2.65	6.2	6.4	4.55	2	3.71	2.24	Erythronate-4-phosphate dehydrogenase family protein (AHRD V3.3 *** G7JG61_MEDTR)
Solyc09g075610.3	-1.26261	-2.39929	0.0391627	5.68	2.68	4.96	6.07	6.01	1.93	2.78	3.33	GATA transcription factor, putative (AHRD V3.3 *** B9RNI7_RICCO)
Solyc03g095310.3	-1.26272	-2.39948	0.00989704	7.53	3.48	11.54	5.5	5.55	3.8	4.27	2.37	Cytochrome P450 protein (AHRD V3.3 *** A0A0B0P3Q6_GOSAR)
Solyc01g086820.3	-1.26536	-2.40387	0.00560571	684.15	339.23	535.72	574.25	942.48	331.93	459.01	226.75	Histone H3 (AHRD V3.3 *** A0A068VC55_COFCA)
Solyc12g011280.2	-1.27608	-2.4218	0.00651684	77.1933	35.65	66.36	89.57	75.65	21.24	57.38	28.33	Chlorophyll a-b binding protein, chloroplastic (AHRD V3.3 *** K4DCL4_SOLLC)
Solyc08g006350.3	-1.28152	-2.43094	0.000171115	14.8567	6.69333	17.93	15.36	11.28	4.64	8.73	6.71	Glycosyltransferase (AHRD V3.3 *** K4CIC3_SOLLC)
Solyc01g090760.3	-1.29693	-2.45705	0.00974902	26.61	12.0533	18.18	38.51	23.14	7.8	16.69	11.67	GATA transcription factor (AHRD V3.3 *** K4AZ17_SOLLC)
Solyc06g054460.1	-1.29727	-2.45763	0.0103259	5.55667	2.49333	5.55	7.03	4.09	2.11	3.4	1.97	S-adenosylmethionine decarboxylase proenzyme (AHRD V3.3 *** K4C6D2_SOLLC)
Solyc05g046270.3	-1.29791	-2.45872	0.0266516	5.81667	2.6	6.04	6.95	4.46	1.34	4.26	2.2	Protein Ycf2 (AHRD V3.3 --* YCF2_OENGL)
Solyc06g074200.3	-1.30262	-2.46676	0.00292627	758.017	347.877	621.54	891.6	760.91	217.25	543.48	282.9	photosystem I subunit O (AHRD V3.3 *** AT1G08380.1)
Solyc06g051300.3	-1.30468	-2.4703	0.0072449	7.79667	3.69667	5.78	9.63	7.98	3.59	4.89	2.61	Chromosome transmission fidelity protein 8 (AHRD V3.3 *** A0A1D1XTK7_9ARAE)
Solyc01g081640.3	-1.30839	-2.47665	0.0104509	2.51333	1.12	3.11	1.92	2.51	0.79	1.57	1	DUF936 family protein (AHRD V3.3 *** A2Q3C0_MEDTR)
Solyc10g008200.3	-1.31014	-2.47966	6.19938e-07	9.98	4.51333	10.02	9.86	10.06	3.87	5.03	4.64	Tyrosine aminotransferase, putative (AHRD V3.3 *** B9RVV0_RICCO)
Solyc06g048410.3	-1.3136	-2.48562	0.000493103	222.61	98.8367	186.75	301.85	179.23	63.41	129.5	103.6	iron superoxide dismutase
Solyc08g059700.2	-1.31662	-2.49082	0.000462976	9.15667	4.07	8.61	11.56	7.3	3.66	5.5	3.05	Histone acetyltransferase (AHRD V3.3 *** A0A0B0NK56_GOSAR)
Solyc01g099020.3	-1.31834	-2.49379	0.0327637	9.03	3.96	7.42	13.34	6.33	1.98	4.11	5.79	GDSL lipase-like caffeoyltransferase
Solyc06g083880.2	-1.32074	-2.49794	7.75176e-05	55.89	25.2633	48.55	63.99	55.13	32.97	24.8	18.02	pollen Ole e I family allergen protein (AHRD V3.3 *** AT2G20515.1)
Solyc07g008100.3	-1.32126	-2.49884	2.15355e-05	14.75	6.44667	14.69	19.41	10.15	7.5	5.74	6.1	Histone acetyltransferase (AHRD V3.3 *** A0A0B0NK56_GOSAR)
Solyc12g089230.2	-1.32199	-2.50011	0.0185886	1.75	0.766667	1.53	2.32	1.4	0.45	0.86	0.99	Peptide transporter (AHRD V3.3 *** A0A072V2Y9_MEDTR)
Solyc07g007760.3	-1.32817	-2.51083	0.00453609	5563.24	2669.99	8120.11	3873.26	4696.36	3959.3	2440.97	1609.71	defensin-like protein
Solyc05g007710.3	-1.32845	-2.51132	0.00123256	5.19333	2.31	5.7	3.84	6.04	2.4	2.26	2.27	MYB-related transcription factor (AHRD V3.3 *** A0A059PRS5_SALMI)
Solyc11g010290.2	-1.33366	-2.52041	0.00839025	1.66	0.69	1.38	1.95	1.65	0.64	0.58	0.85	2-oxoglutarate/malate translocator, chloroplastic (AHRD V3.3 *** A0A1D1ZLG4_9ARAE)
Solyc04g054340.1	-1.33388	-2.52079	0.0466777	115.807	58.1633	161.78	120.56	65.08	43.3	59.46	71.73	LOW QUALITY:transmembrane protein (AHRD V3.3 --* AT5G65440.9)
Solyc12g096490.1	-1.33507	-2.52287	0.0389038	12.02	5.39667	17.54	11.35	7.17	6.7	4.97	4.52	Glutamine dumper 4, putative (AHRD V3.3 *** A0A061GHE4_THECC)
Solyc02g055370.3	-1.33989	-2.53131	0.0224303	45.4233	19.6967	37.51	72.85	25.91	29.82	16.77	12.5	Transcriptional factor B3 family protein (AHRD V3.3 *-* AT4G31650.2)
Solyc03g082420.3	-1.3419	-2.53485	0.0279286	18.5	8.34333	20.47	9.14	25.89	9.26	9.85	5.92	Heat shock protein (AHRD V3.3 *** A9QVH3_9FABA)
Solyc12g011450.2	-1.34545	-2.5411	0.00196191	122.567	53.8467	104.14	138.21	125.35	32.3	84.06	45.18	Chlorophyll a-b binding protein, chloroplastic (AHRD V3.3 *** M1AG46_SOLTU)
Solyc08g068050.3	-1.34674	-2.54337	0.00434353	19.9433	9.07	13.69	17.17	28.97	9.85	9.69	7.67	Remodeling and spacing factor 1 (AHRD V3.3 *** A0A151SQU5_CAJCA)
Solyc10g079590.1	-1.3524	-2.55337	0.00325809	3.73333	1.65	4.31	3.6	3.29	1.96	1.69	1.3	LOW QUALITY:histidine-tRNA ligase (AHRD V3.3 *** AT3G10250.5)
Solyc11g005190.2	-1.35835	-2.56393	0.00264405	11.3633	4.92	9.16	15.55	9.38	4.37	6.55	3.84	Transducin/WD40 repeat-like superfamily protein (AHRD V3.3 *** AT5G23730.1)
Solyc12g088470.2	-1.35839	-2.56399	0.00210919	3.30667	1.43667	2.84	3.46	3.62	1.23	1.56	1.52	cyclin A3_4
Solyc07g047850.3	-1.36486	-2.57551	0.00962737	276.207	135.49	231.25	290.29	307.08	71.5	213.99	120.98	Chlorophyll a-b binding protein, chloroplastic (AHRD V3.3 *** CB23_ORYSI)
Solyc04g009820.3	-1.3673	-2.57988	7.48894e-07	33.0133	14.2733	34.27	29.5	35.27	16.53	11.19	15.1	GRF1-interacting factor-like protein (AHRD V3.3 *** G7I6V2_MEDTR)
Solyc06g068550.3	-1.37157	-2.58753	0.00230142	8.89333	3.75	7.9	12.41	6.37	4.4	4.37	2.48	Eukaryotic aspartyl protease family protein (AHRD V3.3 *** A0A061GAK7_THECC)
Solyc10g049420.2	-1.37306	-2.5902	0.0328603	88.4867	39.35	156.22	64.12	45.12	55.05	29.1	33.9	TRAF-like superfamily protein (AHRD V3.3 --* AT5G52330.4)
Solyc08g079730.1	-1.37395	-2.59179	0.00312828	7.34	3.11	6.98	9.99	5.05	3.67	3.65	2.01	Protein DETOXIFICATION (AHRD V3.3 *** K4CNX3_SOLLC)
Solyc02g078620.1	-1.374	-2.59189	0.0438302	8.01667	3.39667	11.69	6.98	5.38	1.61	4.8	3.78	Dof zinc finger protein (AHRD V3.3 *** W9RD26_9ROSA)
Solyc03g115160.3	-1.37602	-2.59552	0.000317864	2.58333	0.923333	3.3	2.59	1.86	1.02	1.01	0.74	RING/FYVE/PHD zinc finger protein, putative (AHRD V3.3 *-* G7IWF3_MEDTR)
Solyc02g066970.1	-1.37658	-2.59653	0.0112491	156.303	72.4867	154.76	139.96	174.19	47.95	117.46	52.05	LOW QUALITY:Transcription factor bHLH151, putative (AHRD V3.3 *-* A0A061EF71_THECC)
Solyc11g065380.2	-1.37939	-2.60159	0.0117266	13.5033	5.59	13.38	20.59	6.54	3.9	6.8	6.07	D111/G-patch domain protein (AHRD V3.3 *** A0A072VIM1_MEDTR)
Solyc03g118310.3	-1.38074	-2.60403	0.000499611	10.0067	4.18333	8.2	14.03	7.79	3.03	5.31	4.21	bHLH transcription factor 083
Solyc04g077830.2	-1.38288	-2.60789	4.47127e-07	5.75667	2.44333	5.89	5.87	5.51	2.85	2.45	2.03	LOW QUALITY:Tetratricopeptide repeat protein 7A (AHRD V3.3 *** A0A0B2PIX3_GLYSO)
Solyc12g056540.1	-1.38795	-2.61707	0.00531051	157.367	72.09	108.45	129.63	234.02	77.65	84.47	54.15	Histone H3 (AHRD V3.3 *** K4DFY5_SOLLC)
Solyc06g063370.3	-1.38824	-2.61759	0.00202954	379.763	161.503	331.49	450.88	356.92	86.11	251.13	147.27	Type I (26 kD) CP29 polypeptide
Solyc09g091550.3	-1.39037	-2.62146	0.0418808	31.5267	13.6767	24.98	26.3	43.3	23.83	11.64	5.56	S-adenosyl-L-methionine: salicylic acid carboxyl methyltransferase (AHRD V3.3 *** D2Y3T9_SOLLC)
Solyc12g095750.2	-1.39191	-2.62426	0.00177283	3.95	1.64	4.21	5.04	2.6	1.22	1.76	1.94	Auxin efflux carrier family protein, putative (AHRD V3.3 *** A0A061FMX0_THECC)
Solyc03g123410.1	-1.39289	-2.62603	0.0414299	215.037	91.1367	185	317.87	142.24	30.32	148.88	94.21	Germin-like protein (AHRD V3.3 *** Q0PWM4_CAPCH)
Solyc07g041640.3	-1.39323	-2.62665	3.24285e-06	19.83	8.35	22.64	17.73	19.12	11.08	7.49	6.48	Growth-regulating factor-like protein (AHRD V3.3 *** A0A072US13_MEDTR)
Solyc07g054430.3	-1.39373	-2.62756	2.76758e-13	48.63	20.4067	49.66	57.41	38.82	19.38	22.45	19.39	Glutamate formiminotransferase 1 (AHRD V3.3 *** B4F7V5_MAIZE)
Solyc02g068080.3	-1.39659	-2.63279	0.000229355	43.5433	17.9867	56.08	41.67	32.88	19.09	11.07	23.8	Chloride channel protein (AHRD V3.3 *** M1A9T9_SOLTU)
Solyc07g066350.1	-1.39845	-2.63618	0.00121202	18.59	7.86	18.21	19.2	18.36	12.13	5.61	5.84	serine/arginine repetitive matrix-like protein (AHRD V3.3 *** AT1G56020.1)
Solyc03g111930.3	-1.40842	-2.65446	0.0347011	8.50667	2.62333	10.16	12.77	2.59	1.64	3.14	3.09	Cytochrome P450 (AHRD V3.3 *** A0A103XWH5_CYNCS)
Solyc02g084280.3	-1.41056	-2.6584	0.00779056	0.866667	0.37	0.93	0.87	0.8	0.17	0.42	0.52	Nuclear pore complex protein Nup98b (AHRD V3.3 *-* W6JLG1_NICBE)
Solyc12g044330.2	-1.41549	-2.66751	3.35445e-06	310.747	129.84	219.59	379.17	333.48	109.39	143.23	136.9	tonoplast intrinsic protein 2.1
Solyc06g005050.3	-1.41698	-2.67025	0.0346519	9.69	3.79	11.52	14.74	2.81	3.79	4.16	3.42	F-box family protein (AHRD V3.3 *** B9HWR1_POPTR)
Solyc07g051880.1	-1.41753	-2.67127	0.0190007	4.12333	1.69333	5.22	4.42	2.73	1.07	1.94	2.07	MAP kinase kinase kinase 52
Solyc01g102550.3	-1.41763	-2.67146	0.0337121	2.73	1.12333	3.42	2.6	2.17	1.16	0.55	1.66	Nuclear pore complex protein Nup160 (AHRD V3.3 *-* A0A0B2S403_GLYSO),Pfam:PF11715
Solyc04g024430.3	-1.42241	-2.68033	3.10978e-06	68.4833	27.91	75.7	85.45	44.3	22.63	34.26	26.84	DNA polymerase epsilon catalytic subunit (AHRD V3.3 --* AT1G08260.1)
Solyc03g117675.1	-1.42298	-2.68138	6.11764e-05	40.4567	16.5867	47.86	52.54	20.97	14.17	16.4	19.19	ATP-dependent DNA helicase (AHRD V3.3 *** AT2G24100.1)
Solyc09g072640.3	-1.42703	-2.68893	0.000243607	2.24667	1.27667	2.14	2.15	2.45	1.83	1.22	0.78	ROP-interactive CRIB motif protein (AHRD V3.3 *-* A0A072U2K9_MEDTR)
Solyc02g078290.3	-1.43979	-2.71281	0.0424191	3.58667	1.52667	3.38	2.53	4.85	1.87	1.71	1	DNA ligase-like protein (AHRD V3.3 *** AT2G33793.2)
Solyc08g079030.3	-1.44533	-2.72324	0.000609366	2.67	1.06667	2.63	3.44	1.94	0.89	1.33	0.98	Low-density lipoprotein receptor-related 11 (AHRD V3.3 *** A0A0B0PKY1_GOSAR)
Solyc02g063380.1	-1.44547	-2.72352	0.0471766	57.24	25.24	37.94	93.32	40.46	28.07	32.82	14.83	LOW QUALITY:Fad-dependent oxidoreductase family protein (AHRD V3.3 --* A0A061RE27_9CHLO)
Solyc01g110680.3	-1.44589	-2.72431	0.0152909	4.71667	1.91667	4.58	6.12	3.45	1.11	3.06	1.58	Small auxin up-regulated RNA12
Solyc12g007080.2	-1.44748	-2.72732	0.00396758	6.1	2.50333	5.27	7.6	5.43	2.83	2.04	2.64	Plant regulator RWP-RK family protein (AHRD V3.3 --* AT2G17150.6)
Solyc06g072700.3	-1.45253	-2.73687	6.2014e-09	71.84	28.9567	83.76	70.93	60.83	26.94	37.31	22.62	Heavy metal transport/detoxification superfamily protein (AHRD V3.3 *** AT5G50740.5)
Solyc01g016805.1	-1.45819	-2.74763	0.000872018	2.91667	1.19333	2.78	3.26	2.71	1.24	1.56	0.78	plant/protein (AHRD V3.3 --* AT2G41150.2)
Solyc05g009720.3	-1.45885	-2.74888	5.88266e-11	28.57	11.53	30.58	31.09	24.04	9.43	11.15	14.01	Two-component response regulator (AHRD V3.3 *** W9RG69_9ROSA)
Solyc06g073760.3	-1.46098	-2.75295	0.0330368	11.3567	4.74667	9.55	4.9	19.62	6.07	4.1	4.07	Beta-glucosidase (AHRD V3.3 *** A0A0B4PJM3_SOYBN)
Solyc08g083030.3	-1.46216	-2.7552	0.00527415	6.09667	2.95333	6.6	8.62	3.07	2.81	2.76	3.29	P-loop containing nucleoside triphosphate hydrolases superfamily protein (AHRD V3.3 *** AT4G27680.1)
Solyc00g009040.3	-1.465	-2.76064	0.0245225	1.2	0.47	1.49	0.89	1.22	0.41	0.65	0.35	Polyadenylate-binding protein (AHRD V3.3 *** M1CCI5_SOLTU)
Solyc04g076470.1	-1.47282	-2.77564	0.0370325	11.9167	4.92	8.47	12.09	15.19	5.99	6.56	2.21	Tetratricopeptide repeat (TPR)-like superfamily protein (AHRD V3.3 *** AT5G65520.1)
Solyc08g083210.3	-1.47971	-2.78894	4.81814e-06	45.8467	20.3367	39.2	63.9	34.44	18.06	25.43	17.52	endo-1,4-beta-glucanase (cel5)
Solyc01g098820.3	-1.48109	-2.79159	0.0327284	1.17333	0.46	1.56	0.76	1.2	0.31	0.54	0.53	Phototropic-responsive NPH3 family protein, putative (AHRD V3.3 *** A0A061FBG1_THECC)
Solyc08g075940.3	-1.48145	-2.7923	0.0215118	4.41667	1.80667	4.17	1.9	7.18	1.63	1.96	1.83	DNA-directed RNA polymerase subunit beta (AHRD V3.3 *** K4CMW1_SOLLC)
Solyc08g076960.1	-1.48331	-2.7959	0.0107861	21.4967	8.54667	19.27	31.43	13.79	13.33	5.36	6.95	Abscisic acid receptor PYL1 (AHRD V3.3 *** M1BH64_SOLTU)
Solyc10g008120.3	-1.4877	-2.80441	8.88557e-07	22.01	8.75667	21.11	21.28	23.64	6.4	10.19	9.68	O-methyltransferase (AHRD V3.3 *** A0A1B4Z3W3_9ROSA)
Solyc05g026480.2	-1.49172	-2.81225	1.38356e-08	6.42333	2.47333	6.39	5.96	6.92	2.09	3.1	2.23	transcriptional corepressor LEUNIG (AHRD V3.3 *-* AT4G32551.2)
Solyc07g047940.3	-1.49622	-2.82103	0.000576345	5.94667	2.34	4.12	8.48	5.24	2.48	2.7	1.84	Zinc finger transcription factor 49
Solyc10g086565.1	-1.49627	-2.82112	3.55893e-11	18.4367	7.29333	16.41	21.68	17.22	6.82	7.26	7.8	S-acyltransferase (AHRD V3.3 *** A0A0V0I2F0_SOLCH)
Solyc01g007800.3	-1.50575	-2.83973	0.00543473	20.5367	8.21	16.93	28.95	15.73	12.03	6.49	6.11	ovate family protein 2
Solyc08g007240.3	-1.50811	-2.84437	2.11106e-05	48.1267	18.62	44.03	60.51	39.84	12.86	17.2	25.8	Nudix hydrolase (AHRD V3.3 *** A0A061G4C5_THECC)
Solyc06g082350.3	-1.50815	-2.84446	0.0171206	7.98	3.07	9.68	8.01	6.25	4.22	3.79	1.2	Biotin carboxyl carrier acetyl-CoA carboxylase (AHRD V3.3 --* G7KRK6_MEDTR)
Solyc09g082975.1	-1.5128	-2.85363	0.00167971	24.55	9.63333	23.63	25.91	24.11	5.97	15.7	7.23	DNA-directed RNA polymerase subunit beta'' (AHRD V3.3 --* RPOC2_PHYPA)
Solyc09g064230.2	-1.51351	-2.85504	0.00169127	7.2	2.78333	5.93	8.67	7	4.05	1.48	2.82	C2 domain-containing family protein (AHRD V3.3 *** B9GRA8_POPTR)
Solyc03g097820.2	-1.51473	-2.85745	1.86087e-09	12.5033	4.78667	14.95	13.4	9.16	5.37	4.73	4.26	bHLH transcription factor 022
Solyc03g115900.3	-1.52201	-2.87192	0.00389204	74.6033	28.99	65.86	82.18	75.77	15.09	51.17	20.71	chlorophyll a-b binding protein CAB11
Solyc04g078090.3	-1.5284	-2.88466	0.0481022	312.517	39.5033	79.63	97.14	760.78	41.99	38.8	37.72	Acyl-CoA-binding domain protein (AHRD V3.3 *-* A0A072VPF6_MEDTR)
Solyc03g025370.3	-1.52847	-2.88479	0.00017645	6.19	2.39333	6.75	4.92	6.9	1.82	2.88	2.48	NAD(P)-binding Rossmann-fold superfamily protein (AHRD V3.3 *** AT4G23420.2)
Solyc06g072620.3	-1.52896	-2.88578	0.0241043	4.11	1.51333	2.98	5.97	3.38	2.25	1.39	0.9	Bidirectional sugar transporter SWEET (AHRD V3.3 *-* K4C8Y2_SOLLC)
Solyc06g075170.1	-1.53115	-2.89015	0.0188429	44.1033	17.0733	79.09	33.72	19.5	19.03	19.17	13.02	Senescence regulator (AHRD V3.3 *** A0A103XHC6_CYNCS)
Solyc00g057880.3	-1.53533	-2.89855	0.012256	1.92	0.723333	1.72	2.64	1.4	0.51	0.71	0.95	DELLA protein SLR1 (AHRD V3.3 --* SLR1_ORYSI)
Solyc10g008930.1	-1.53779	-2.9035	0.0215212	38.65	15.67	22.5	63.06	30.39	21.26	11.62	14.13	Glutaredoxin-like family protein (AHRD V3.3 *** B9H2P7_POPTR)
Solyc01g048590.2	-1.53996	-2.90787	0.0469121	70.6	31.49	60.03	90.03	61.74	25.47	25.93	43.07	LOW QUALITY:Photosystem II protein D1 (AHRD V3.3 *-* PSBA_CHLVU)
Solyc03g082430.1	-1.5463	-2.92067	0.00025144	17.3567	6.56667	19.35	13.59	19.13	9.73	4.64	5.33	LOW QUALITY:Growth-regulating factor (AHRD V3.3 *** G7J891_MEDTR)
Solyc03g006040.3	-1.55098	-2.93016	0.0257875	17.6133	6.68333	14.01	25.22	13.61	12.37	3.81	3.87	Transcription factor bHLH35-like protein (AHRD V3.3 *** A0A0B0MJP3_GOSAR)
Solyc04g077690.2	-1.55172	-2.93167	0.00121202	14.0567	7.69333	14.64	12.1	15.43	9.18	10.31	3.59	LOW QUALITY:At4g33800-like protein (AHRD V3.3 *** A0A068F620_BRANA)
Solyc04g073980.3	-1.55786	-2.94416	0.00334293	3.78667	1.42333	4.61	2.23	4.52	1.54	1.71	1.02	pumilio 7 (AHRD V3.3 *-* AT1G78160.2)
Solyc12g006140.2	-1.56	-2.94853	0.0034735	26.5367	10.0633	22.58	32.03	25	5.65	16.98	7.56	Cab-5 gene encoding chlorophyll a/b-binding protein
Solyc06g048750.3	-1.56555	-2.9599	0.0291312	8.43667	3.09667	13.82	8.19	3.3	3.18	2.55	3.56	Unknown protein (AHRD V3.3 )
Solyc11g072770.2	-1.56819	-2.96533	0.0292603	2.47	0.933333	1.86	3.12	2.43	1	1.13	0.67	WUSCHEL-related homeobox protein (AHRD V3.3 *-* A0A097I3L1_ROSCN)
Solyc04g082910.1	-1.56904	-2.96708	2.31728e-06	262.17	111.77	286.63	244.13	255.75	121.54	128.95	84.82	CP12 domain-containing family protein (AHRD V3.3 *-* B9GPM1_POPTR)
Solyc03g005760.1	-1.56924	-2.96748	0.000279641	211.19	80.7733	185.81	201.63	246.13	52.25	126.58	63.49	chlorophyll a/b-binding protein
Solyc06g005450.1	-1.56994	-2.96892	0.0198581	12.8833	4.46667	16.08	18.92	3.65	4.71	3.43	5.26	Glutamate dehydrogenase, NAD-specific (AHRD V3.3 *** A0A124SCU6_CYNCS)
Solyc08g079100.3	-1.57234	-2.97387	9.9388e-06	39.97	14.65	32.52	57.57	29.82	14.47	12.02	17.46	CRABS CLAW 1b
Solyc02g077770.3	-1.57266	-2.97452	0.000281106	71.59	25.7067	62.32	99.86	52.59	17.11	36.2	23.81	bidirectional amino acid transporter 1 (AHRD V3.3 --* AT2G01170.2)
Solyc02g092490.3	-1.57673	-2.98293	9.71858e-07	2.31667	0.863333	2.23	2.4	2.32	0.78	0.96	0.85	Acyl-CoA N-acyltransferases (NAT) superfamily protein (AHRD V3.3 *** AT2G23060.1)
Solyc12g089310.2	-1.58231	-2.99449	0.0094935	4.24	1.6	4.47	2.54	5.71	1.26	2.21	1.33	Tubulin beta chain (AHRD V3.3 *** A0A0V0ICK0_SOLCH)
Solyc05g007230.3	-1.58696	-3.00416	0.0169157	0.896667	0.333333	0.81	0.58	1.3	0.25	0.37	0.38	Receptor-like kinase (AHRD V3.3 *** A0A0K9NLV5_ZOSMR)
Solyc04g064620.3	-1.58776	-3.00583	0.0289229	4.23667	1.57333	4.45	4.3	3.96	2.12	2.06	0.54	Bidirectional sugar transporter SWEET (AHRD V3.3 *** K4BT53_SOLLC)
Solyc08g075150.3	-1.59558	-3.02216	0.0363227	28.7067	10.0267	48.39	26.59	11.14	18.89	6.21	4.98	Coiled-coil domain-containing 73 (AHRD V3.3 *** A0A0B0NIE5_GOSAR)
Solyc01g080380.3	-1.60003	-3.03149	0.00293297	3.99	1.46667	3.69	4.82	3.46	1.62	1.76	1.02	S-adenosylmethionine decarboxylase proenzyme (AHRD V3.3 *** A0A068TRL8_COFCA)
Solyc10g086570.3	-1.6029	-3.03754	0.000422198	392.09	144.573	291.19	601.86	283.22	86.51	173.88	173.33	Chaperone DnaJ (AHRD V3.3 *** A0A0B0NPS3_GOSAR)
Solyc05g056050.3	-1.60316	-3.03808	0.00615646	69.94	25.8267	60.05	81.68	68.09	12.63	47.56	17.29	Chlorophyll a-b binding protein, chloroplastic (AHRD V3.3 *** K4C2T0_SOLLC)
Solyc06g024245.1	-1.61047	-3.05351	7.20318e-05	629.827	237.01	473.22	575.97	840.29	323.34	216.36	171.33	Class II aaRS and biotin synthetases superfamily protein (AHRD V3.3 --* AT3G44740.5)
Solyc06g083470.3	-1.62225	-3.07855	4.36594e-10	34.5367	12.9733	33.46	31.89	38.26	10.75	13.09	15.08	NAD(P)-binding Rossmann-fold superfamily protein (AHRD V3.3 *** AT5G06060.1),Pfam:PF13561
Solyc02g088325.1	-1.62535	-3.08516	0.000206524	4.9	1.74	3.97	6.69	4.04	1.96	2.08	1.18	DUF1336 family protein (AHRD V3.3 *** A0A072UPS9_MEDTR)
Solyc08g008500.3	-1.62623	-3.08705	0.00329546	3.27	1.17333	4.04	2.97	2.8	1.55	0.96	1.01	Dof zinc finger protein (AHRD V3.3 *** A0A0B6VI93_TOBAC)
Solyc01g099840.3	-1.62693	-3.08855	8.01808e-05	545.45	192.4	580.41	798.79	257.15	166.6	232.71	177.89	Dormancy/auxin associated protein (AHRD V3.3 *** G7I8R1_MEDTR)
Solyc06g005840.3	-1.63166	-3.0987	0.00136969	8.42667	2.93333	7.8	12.02	5.46	3.62	2.51	2.67	Mitochondrial import inner membrane translocase subunit Tim10-like protein (AHRD V3.3 *** A0A0B0MQW2_GOSAR)
Solyc09g015870.3	-1.63317	-3.10193	8.0883e-08	4.50333	1.53667	5.14	3.59	4.78	1.66	1.37	1.58	Cytochrome c oxidase subunit 2 (AHRD V3.3 *-* J7MFY4_MALDO)
Solyc00g090115.1	-1.64038	-3.11747	0.000432245	766.73	290.11	560.79	658.28	1081.12	429.65	234.04	206.64	Organic cation/carnitine transporter 7-like protein (AHRD V3.3 --* A0A0B0P4G4_GOSAR)
Solyc11g056410.2	-1.6427	-3.12249	0.00563442	5.64	2.01333	6.45	5.18	5.29	3.22	1.2	1.62	Cytochrome c oxidase subunit 2 (AHRD V3.3 *-* A0A0C5B2A3_HYONI)
Solyc06g069640.3	-1.64392	-3.12515	0.0273838	12.2	4.46333	6.88	16.26	13.46	6.78	4.55	2.06	dCTP pyrophosphatase 1 (AHRD V3.3 *** A0A151SL49_CAJCA)
Solyc00g013140.2	-1.65561	-3.15057	0.000666451	3.39333	1.19	4.51	2.56	3.11	1.65	1.02	0.9	NADH-ubiquinone oxidoreductase chain 5 (AHRD V3.3 *** NU5M_WHEAT)
Solyc11g045440.1	-1.66133	-3.16308	0.00690123	21.3367	12.6733	19.75	18.92	25.34	19.78	3.65	14.59	LOW QUALITY:delta(3), delta(2)-enoyl CoA isomerase 1 (AHRD V3.3 --* AT1G65520.1)
Solyc03g005900.3	-1.66513	-3.17143	0.000493026	14.7633	5.08	13.3	21.34	9.65	2.92	6.05	6.27	GDSL-lipase protein (AHRD V3.3 *** Q08ET5_CAPAN)
Solyc06g054540.3	-1.66748	-3.17658	3.97582e-07	16.7833	6.08	17.64	22.09	10.62	7.07	5.83	5.34	CHY-type/CTCHY-type/RING-type Zinc finger protein (AHRD V3.3 *** AT5G18650.1)
Solyc01g111640.3	-1.66765	-3.17698	0.0296749	21.5233	7.98667	10.86	15.79	37.92	10.38	8.6	4.98	SKP1-like protein (AHRD V3.3 *** C3V9V9_CITMA)
Solyc02g065020.2	-1.67209	-3.18676	0.00309824	2.83	0.973333	2.28	3.91	2.3	0.73	0.81	1.38	BEST plant protein match is: (TAIR:plant.1) protein, putative (AHRD V3.3 *** G7K7Z5_MEDTR)
Solyc06g048600.3	-1.67816	-3.2002	0.032358	3.91	1.36667	3.15	4.68	3.9	2.49	0.63	0.98	Response regulator 7
Solyc11g016970.2	-1.68259	-3.21004	0.0448313	1.23	0.413333	1.44	1.05	1.2	0.15	0.5	0.59	Protein DETOXIFICATION (AHRD V3.3 *** K4D6K1_SOLLC)
Solyc05g007870.2	-1.68259	-3.21005	9.79807e-23	14.6433	4.97	16.15	14.9	12.88	4.73	4.98	5.2	R2R3MYB transcription factor 117
Solyc12g017850.2	-1.68518	-3.21579	0.032248	2.51333	0.89	2.9	0.96	3.68	0.74	1.18	0.75	senescence-associated family protein, putative (DUF581) (AHRD V3.3 *** AT5G20700.1)
Solyc06g074160.2	-1.68743	-3.22083	0.0206837	1.38333	0.48	1.1	1.43	1.62	0.42	0.31	0.71	B3 domain-containing protein (AHRD V3.3 *** M8CP43_AEGTA)
Solyc01g065700.3	-1.68754	-3.22107	0.00707875	5.67667	1.87333	4.07	9.56	3.4	1.92	1.35	2.35	Protein phosphatase 2C family protein (AHRD V3.3 *** AT5G27930.2)
Solyc08g067320.2	-1.69049	-3.22766	9.38719e-05	20.46	7.07333	19.05	28.77	13.56	8.05	7.52	5.65	Chlorophyll a-b binding protein, chloroplastic (AHRD V3.3 *** Q41447_SOLTU)
Solyc12g057080.2	-1.69653	-3.24121	0.0353307	1.54667	0.516667	1.8	2.18	0.66	0.54	0.38	0.63	Glycosyltransferase (AHRD V3.3 *** Q589Y2_TOBAC)
Solyc10g047110.2	-1.69661	-3.2414	0.0466777	1.95	0.66	1.49	3.07	1.29	0.31	0.7	0.97	Peroxidase (AHRD V3.3 *** K4CZX5_SOLLC)
Solyc08g044510.3	-1.69775	-3.24394	0.0303495	1.51667	0.506667	1.86	1.13	1.56	0.83	0.27	0.42	Beta-glucosidase (AHRD V3.3 *** L0ASF2_POPTO)
Solyc02g085990.1	-1.69831	-3.24521	3.86869e-07	9.69333	3.66333	10.98	9.61	8.49	3.08	4.68	3.23	60S ribosomal protein L17-1 (AHRD V3.3 --* RL171_HORVU)
Solyc10g055260.2	-1.70008	-3.2492	4.46343e-05	10.5133	3.56333	7.92	15.1	8.52	4.57	3.53	2.59	SlLAX5
Solyc02g084315.1	-1.70505	-3.26041	3.53604e-06	2.59667	0.873333	2.67	3.38	1.74	0.85	1.01	0.76	embryo defective 2410 (AHRD V3.3 --* AT2G25660.4)
Solyc01g106910.3	-1.70521	-3.26077	0.000371051	29.4933	9.83333	48.98	23.53	15.97	12.36	8.4	8.74	At4g33800-like protein (AHRD V3.3 *** A0A068F5X7_BRANA)
Solyc02g069390.2	-1.70829	-3.26773	3.63908e-07	4.73667	1.66	5.67	4.17	4.37	1.8	1.42	1.76	Transcription factor, putative (AHRD V3.3 *** B9RPY7_RICCO)
Solyc12g006860.2	-1.71095	-3.27375	0.0018535	2.65	0.89	2.49	3.12	2.34	0.44	1.28	0.95	brassinosteroid hydroxylase
Solyc10g047530.2	-1.71436	-3.28151	0.00535738	4.13	1.36333	3	7.09	2.3	1.79	0.92	1.38	Phototropic-responsive NPH3 family protein (AHRD V3.3 *** AT5G64330.1)
[truncated: 390 more rows]
