# Supplementary material for: The GAMYB-like gene SlMYB33 mediates flowering and pollen development in tomato
Source: Hortic Res. 2020 Sep 1;7:133. doi: 10.1038/s41438-020-00366-1 (PMC7459326; doi:10.1038/s41438-020-00366-1)
Supplement: Supplementary file 3 — Supplementary Table S3 [file 41438_2020_366_MOESM3_ESM.xlsx]

## Sheet: diff_detail_20191112_091044
Supplementary Table S3. List of differentially expressed genes between SlMYB33-RNAi and WT anthers.
Gene ID	Log2 FC	FC	FDR	WT	R10	WT_1	WT_2	WT_3	R10_1	R10_2	R10_3	Gene description
Solyc12g044520.2	8.11213	276.691	2.01792e-14	0.0333333	11.9833	0.1	0	0	10.05	14.53	11.37	Glutathione S-transferase (AHRD V3.3 *** A0A096XCA4_BETPN)
Solyc01g015250.1	8.06492	267.783	1.25578e-09	0	12.52	0	0	0	13.63	10.52	13.41	LOW QUALITY:Disease resistance protein (TIR-NBS-LRR class) family (AHRD V3.3 --* AT5G41750.2)
Solyc03g116560.1	7.93433	244.608	0.0423478	0	1.25667	0	0	0	0	2.39	1.38	Pentatricopeptide repeat-containing family protein (AHRD V3.3 *** B9MU52_POPTR)
Solyc03g043580.2	7.81847	225.733	3.78664e-07	0	2.63667	0	0	0	0.74	1.88	5.29	B3 domain-containing transcription factor VRN1 (AHRD V3.3 *** A0A0B0MJI2_GOSAR)
Solyc10g050063.1	7.76183	217.042	9.90376e-10	0	3.38667	0	0	0	4.23	2.64	3.29	Transcription complex (AHRD V3.3 --* A0A059Q1V3_9POAL)
Solyc10g018540.2	7.33666	161.642	0.00253118	0	1.89667	0	0	0	0	1.5	4.19	DNA mismatch repair protein MutS (AHRD V3.3 *-* G7K3K2_MEDTR)
Solyc03g124110.2	7.27697	155.091	5.03852e-06	0.02	4.82333	0	0	0.06	10.54	2.07	1.86	CBF
Solyc04g081650.3	7.20064	147.099	4.12292e-08	0	1.75667	0	0	0	1.11	2.01	2.15	Cyclin (AHRD V3.3 *-* G3G857_CAMSI)
Solyc05g007640.3	6.99152	127.25	7.56756e-08	0	0.353333	0	0	0	0.31	0.41	0.34	Disease resistance protein (NBS-LRR class) family (AHRD V3.3 *-* AT5G38350.1)
Solyc12g044530.2	6.9205	121.138	1.64136e-07	0	3.52	0	0	0	3.81	3.26	3.49	Glutathione S-transferase (AHRD V3.3 *** A0A096XCA4_BETPN)
Solyc10g050970.1	6.90616	119.939	1.4466e-05	0	2.91333	0	0	0	5.45	1.93	1.36	Ethylene Response Factor D.4
Solyc08g007830.1	6.71392	104.976	7.0169e-06	0.0366667	4.77	0	0.11	0	8.72	2.09	3.5	C-repeat binding factor (AHRD V3.3 *** E7D090_PRUPE)
Solyc01g010890.3	6.70241	104.142	0.0131913	0	0.91	0	0	0	2.57	0	0.16	Expansin (AHRD V3.3 *** G4XZX4_9GENT)
Solyc04g055250.3	6.68252	102.716	0.00555761	0	4.82	0	0	0	0	8.9	5.56	Adenine deaminase 2 (AHRD V3.3 *-* A0A0B0PKM7_GOSAR)
Solyc09g056395.1	6.61321	97.898	2.4331e-08	0.0433333	2.12667	0	0.13	0	2.84	2.56	0.98	Dynein heavy chain 2 (AHRD V3.3 --* A8J063_CHLRE)
Solyc11g005640.2	6.52799	92.2829	0.00781431	0	0.283333	0	0	0	0.2	0	0.65	Polyubiquitin (AHRD V3.3 *-* UBI2P_PETCR)
Solyc09g091640.1	6.40401	84.6837	1.03987e-10	0.186667	19.4133	0	0.56	0	9.86	17.82	30.56	defective in meristem silencing 3 (AHRD V3.3 --* AT3G49250.1)
Solyc01g088005.1	6.34863	81.4942	6.8762e-06	0.04	5.88667	0.11	0.01	0	2	7.93	7.73	S-adenosylmethionine-dependent methyltransferase, putative (AHRD V3.3 *** B9SPN8_RICCO)
Solyc06g035700.1	6.34039	81.03	3.43765e-05	0	3.09	0	0	0	4.58	1.36	3.33	Dehydration responsive element binding transcription factor (AHRD V3.3 *** W6FIY4_9ROSA)
Solyc03g042524.1	6.32102	79.9498	3.118e-05	0.01	1.39667	0	0	0.03	0.34	1	2.85	B3 domain-containing protein family (AHRD V3.3 --* A0A151TQ65_CAJCA)
Solyc05g021370.2	6.22032	74.5596	4.76642e-05	0	1.25333	0	0	0	1.87	0.93	0.96	Lectin alpha chain (AHRD V3.3 --* LECA_DIOGU)
Solyc08g078420.1	6.21586	74.3293	0.0204813	0	3.92	0	0	0	10.73	0	1.03	ethylene-responsive transcription factor (AHRD V3.3 *-* AT5G07580.1)
Solyc11g015890.2	6.14779	70.9037	4.8322e-05	0	1.51333	0	0	0	0.73	1.1	2.71	F-box protein (AHRD V3.3 *** W9SM54_9ROSA)
Solyc05g041870.1	6.07922	67.6126	0.0178698	0	2.12667	0	0	0	5.23	0	1.15	LOW QUALITY:Auxin-induced in root cultures protein 12, putative (AHRD V3.3 *** B9T186_RICCO)
Solyc06g017860.2	6.07143	67.2485	0.000458746	0	0.496667	0	0	0	0.24	0.14	1.11	Carboxypeptidase (AHRD V3.3 *** K4C4B4_SOLLC)
Solyc03g036477.1	5.96662	62.5361	4.02806e-05	0	0.94	0	0	0	0.44	1.2	1.18	B3 domain-containing protein family (AHRD V3.3 *** A0A151S4J0_CAJCA)
Solyc01g007000.3	5.95356	61.9729	0.000101293	0.01	1.06	0	0	0.03	1.98	0.44	0.76	U-box domain-containing family protein (AHRD V3.3 *** B9P691_POPTR)
Solyc01g007030.3	5.89354	59.4475	0.000222421	0.0266667	2.81	0	0	0.08	4.82	0.63	2.98	U-box domain-containing family protein (AHRD V3.3 *** B9P691_POPTR)
Solyc01g105000.3	5.82562	56.7133	0.022683	0	0.34	0	0	0	0.21	0.81	0	Heavy metal transport/detoxification superfamily protein (AHRD V3.3 *-* AT5G02600.2)
Solyc03g120870.3	5.76771	54.4822	0.0236229	0	1.02333	0	0	0	0	0.52	2.55	CASP-like protein (AHRD V3.3 *** K4BMN6_SOLLC)
Solyc10g085890.1	5.76709	54.4587	0.0465597	0	19.2333	0	0	0	55.6	2.1	0	poly(ADP-ribose) glycohydrolase 2 (AHRD V3.3 --* AT2G31865.3)
Solyc02g065190.3	5.64721	50.1165	6.06974e-05	0.0266667	1.82	0	0.06	0.02	0.77	4.38	0.31	Cytochrome P450 (AHRD V3.3 *** Q8H0I6_PETHY)
Solyc11g005630.1	5.60063	48.5243	2.65947e-26	0.106667	7	0	0.15	0.17	7.4	6.67	6.93	Serine/threonine-protein kinase (AHRD V3.3 *** K4D4H6_SOLLC)
Solyc09g010566.1	5.5727	47.5936	0.000627553	0	0.526667	0	0	0	0.13	0.73	0.72	Para-hydroxybenzoic acid efflux pump subunit AaeB/fusaric acid resistance protein (AHRD V3.3 *-* A0A103XP99_CYNCS)
Solyc04g081670.3	5.43605	43.2925	0.000175525	0	0.743333	0	0	0	0.76	0.6	0.87	Vacuolar-processing enzyme (AHRD V3.3 *-* W9R3H2_9ROSA)
Solyc02g066870.1	5.3905	41.9471	0.00964043	0.0266667	1.76333	0.08	0	0	0.08	0.2	5.01	Ninja-family protein (AHRD V3.3 *-* A0A199VX64_ANACO)
Solyc03g042526.1	5.25483	38.1823	0.00031662	0	1.81	0	0	0	1.85	1.89	1.69	B3 domain-containing protein family (AHRD V3.3 *-* A0A151S4J0_CAJCA)
Solyc09g059477.1	5.20912	36.9914	0.00248544	0	0.263333	0	0	0	0.06	0.43	0.3	Transducin/WD40 repeat-like superfamily protein (AHRD V3.3 --* AT3G06880.5)
Solyc06g051380.2	5.06461	33.4657	0.00161209	0.0266667	1.26667	0	0	0.08	0.68	0.19	2.93	transducin family protein / WD-40 repeat family protein (AHRD V3.3 *-* AT5G05570.2)
Solyc03g083240.3	5.05314	33.2008	0.0420058	0	0.15	0	0	0	0.18	0	0.27	Transcription factor jumonji domain-containing protein, putative isoform 2 (AHRD V3.3 --* A0A061G2X9_THECC)
Solyc02g079095.1	4.99198	31.8225	0.00549886	0	2.63	0	0	0	1.12	1.28	5.49	Alcohol dehydrogenase 1 (AHRD V3.3 --* ADH1_MAIZE)
Solyc03g096160.2	4.94415	30.7849	7.04029e-13	0.32	11	0.02	0.35	0.59	13.08	11.07	8.85	Protein yippee-like (AHRD V3.3 *** K4BJ38_SOLLC)
Solyc06g066160.3	4.91655	30.2015	0.010764	0	0.366667	0	0	0	0.1	0.86	0.14	Isoflavone reductase like (AHRD V3.3 *** A0A0B2PWE9_GLYSO)
Solyc12g038645.1	4.84609	28.7619	0.000964062	0.00666667	0.276667	0.02	0	0	0.39	0.15	0.29	FAR1-related sequence protein, putative (AHRD V3.3 --* A0A072TEZ3_MEDTR)
Solyc12g009740.2	4.82158	28.2774	0.000538015	0.0166667	2.03667	0.05	0	0	0.62	4.83	0.66	Leucine-rich repeat receptor-like protein kinase family protein (AHRD V3.3 *-* AT3G24240.1)
Solyc12g049030.1	4.77701	27.4173	2.58836e-07	0.0633333	2.25667	0	0.15	0.04	2.12	1.57	3.08	Fatty acid desaturase (AHRD V3.3 *** B3SP99_CAPAN)
Solyc01g007040.3	4.76884	27.2623	0.00831191	0	1.22333	0	0	0	2.24	0.47	0.96	U-box domain-containing family protein (AHRD V3.3 *-* B9P691_POPTR)
Solyc11g020875.1	4.76733	27.2339	0.00326179	0	0.18	0	0	0	0.23	0.2	0.11	Ubiquitin-like-specific protease ESD4 (AHRD V3.3 --* A0A0B2P0Q4_GLYSO)
Solyc00g100880.3	4.5747	23.8299	0.00240884	0.0166667	0.506667	0	0.05	0	0.67	0.22	0.63	LURP-one-like protein (AHRD V3.3 *** AT1G53875.1)
Solyc03g096130.2	4.5708	23.7655	0.00466628	0	0.14	0	0	0	0.18	0.12	0.12	Protein yippee-like (AHRD V3.3 *** YIPL_SOLTU)
Solyc12g006170.2	4.5097	22.78	0.0457821	0.146667	5.99333	0.44	0	0	6.75	6.49	4.74	WRKY transcription factor 14
Solyc10g005830.3	4.48292	22.361	0.037498	0.05	1.01667	0	0.15	0	2.16	0	0.89	ureidoglycolate hydrolase (AHRD V3.3 *** AT2G35820.2)
Solyc01g090310.2	4.43624	21.6492	0.000342261	0.176667	5.53	0	0.21	0.32	0.83	3.36	12.4	Ethylene-responsive transcription factor, putative (AHRD V3.3 *** B9RCZ9_RICCO)
Solyc07g053230.3	4.40077	21.1234	3.17476e-06	0.186667	5.48	0.23	0.06	0.27	9.95	2.12	4.37	R2R3MYB transcription factor 83
Solyc09g091635.1	4.39358	21.0184	0.000295067	0.0333333	0.976667	0.05	0.05	0	0.53	1.05	1.35	LOW QUALITY:F-box family protein (AHRD V3.3 *** A0A061EN61_THECC)
Solyc02g069207.1	4.30892	19.8205	0.00883729	0	0.136667	0	0	0	0.08	0.13	0.2	Pentatricopeptide repeat-containing protein (AHRD V3.3 *** A0A103XQA9_CYNCS)
Solyc08g077670.2	4.30478	19.7637	0.00321654	0.02	0.613333	0	0	0.06	1.08	0.29	0.47	LOW QUALITY:chromatin remodeling 31 (AHRD V3.3 *-* AT1G05490.1)
Solyc04g077630.3	4.26415	19.2149	0.0168607	0	0.153333	0	0	0	0.09	0.09	0.28	Serine carboxypeptidase, putative (AHRD V3.3 *** B9R6Y4_RICCO)
Solyc07g062105.1	4.26113	19.1746	0.025736	0	0.453333	0	0	0	0.75	0.13	0.48	Fatty acyl-CoA reductase (AHRD V3.3 --* V7AFN1_PHAVU)
Solyc09g015440.1	4.25865	19.1417	0.0110457	0.0266667	0.726667	0.08	0	0	0.76	1.26	0.16	GDT1-like protein (AHRD V3.3 *** A2Q167_MEDTR)
Solyc10g076540.1	4.2536	19.0748	0.0145956	0	10.17	0	0	0	13.81	5.61	11.09	Kinase, putative (AHRD V3.3 --* B9RJQ3_RICCO)
Solyc02g077060.2	4.23853	18.8766	0.0065836	0.0566667	1.88	0	0	0.17	1.06	0.99	3.59	LOW QUALITY:RPW8.2-like protein (AHRD V3.3 *-* A0A059UJ39_VITPS)
Solyc03g116200.2	4.22906	18.7531	0.0142903	0	114.093	0	0	0	45.72	183.36	113.2	LOW QUALITY:glutamate synthase 1 (AHRD V3.3 --* AT5G04140.2)
Solyc07g056190.3	4.22608	18.7144	5.01243e-05	0.0766667	1.78667	0.06	0.12	0.05	2.74	0.83	1.79	Heavy metal transport/detoxification superfamily protein, putative (AHRD V3.3 *** A0A061DNE7_THECC)
Solyc04g019320.1	4.20469	18.4391	9.73966e-07	0.0266667	0.816667	0.05	0.03	0	1.14	0.64	0.67	LOW QUALITY:PIF1-like helicase (AHRD V3.3 *-* A0A072TZ53_MEDTR)
Solyc06g076540.1	4.19338	18.2951	0.0157294	0.0733333	1.85667	0.22	0	0	2.51	0.27	2.79	Class I heat shock protein (AHRD V3.3 *** F4YBC5_SOLNI)
Solyc03g078690.3	4.16222	17.9041	0.0477298	0.0133333	0.65	0	0	0.04	0.8	0	1.15	LOW QUALITY:NAD(P)-binding Rossmann-fold superfamily protein (AHRD V3.3 --* AT4G27250.1)
Solyc08g007718.1	4.15539	17.8196	0.0189824	0	0.316667	0	0	0	0.47	0.18	0.3	no pollen germination related 2 (AHRD V3.3 --* AT4G28600.3)
Solyc11g065780.2	4.12783	17.4824	0.00434461	0.0366667	0.71	0	0.11	0	0.32	1.4	0.41	Disease resistance protein (AHRD V3.3 *-* A0A068EX84_SOLHA)
Solyc02g079490.3	4.12217	17.4139	0.000620099	0.0333333	0.8	0	0.06	0.04	0.14	0.95	1.31	HXXXD-type acyl-transferase family protein, putative (AHRD V3.3 *** A0A061G8N7_THECC)
Solyc10g076680.1	4.10584	17.218	0.0173035	0	5.74667	0	0	0	2.7	8.1	6.44	2-oxoglutarate (2OG) and Fe(II)-dependent oxygenase superfamily protein (AHRD V3.3 *-* AT5G05600.1)
Solyc08g007560.2	4.02156	16.2409	0.0258861	0	0.276667	0	0	0	0.14	0.49	0.2	AT hook motif DNA-binding family protein (AHRD V3.3 *** A0A072TPA5_MEDTR)
Solyc04g051513.1	4.02156	16.2409	0.0258861	0	0.0933333	0	0	0	0.05	0.16	0.07	Ulp1 protease family, C-terminal catalytic domain containing protein (AHRD V3.3 *-* Q60D46_SOLDE)
Solyc03g044110.2	3.99622	15.9581	0.0224486	0	0.0466667	0	0	0	0.02	0.07	0.05	B3 domain-containing protein family (AHRD V3.3 *** A0A151S4J0_CAJCA)
Solyc04g007770.3	3.9886	15.8741	0.0360487	0.0633333	1.50333	0.19	0	0	0.6	3.72	0.19	Sn-1 protein (AHRD V3.3 *** Q42393_CAPAN)
Solyc03g033750.1	3.91893	15.1257	0.0145649	0.0733333	1.94	0	0	0.22	1.98	0.66	3.18	P-loop containing nucleoside triphosphate hydrolases superfamily protein (AHRD V3.3 *-* AT3G50940.1)
Solyc03g083843.1	3.90752	15.0066	0.0417415	0	0.173333	0	0	0	0.05	0.16	0.31	Ulp1 protease family, C-terminal catalytic domain containing protein (AHRD V3.3 *-* Q60D46_SOLDE)
Solyc02g080020.1	3.89187	14.8446	0.0252189	0	0.653333	0	0	0	0.76	0.66	0.54	Receptor-like kinase (AHRD V3.3 *-* G8A106_MEDTR)
Solyc09g010530.3	3.87303	14.6521	0.00167203	0.15	2.96	0	0.06	0.39	2.62	5.34	0.92	Cation/H(+) antiporter (AHRD V3.3 *** A0A0K9NMD6_ZOSMR)
Solyc11g072930.2	3.87219	14.6435	8.03937e-12	0.05	0.986667	0.02	0.09	0.04	1.02	0.72	1.22	Leucine-rich repeat transmembrane protein kinase protein, putative (AHRD V3.3 *** A0A061GWK2_THECC)
Solyc01g008410.2	3.86242	14.5447	0.00380348	0.0133333	0.64	0	0	0.04	0.76	0.91	0.25	LOW QUALITY:Leucine-rich repeat receptor-like protein kinase family protein (AHRD V3.3 *** AT4G08850.1)
Solyc08g078115.1	3.83055	14.2269	0.030371	0	0.156667	0	0	0	0.14	0.11	0.22	Acyl-CoA N-acyltransferase with RING/FYVE/PHD-type zinc finger protein (AHRD V3.3 *-* AT1G05380.3)
Solyc09g059085.1	3.82489	14.1712	0.00323944	0.0633333	1.34	0.19	0	0	0.82	1.66	1.54	DNA-directed RNA polymerase subunit beta (AHRD V3.3 --* RPOB_LEMMI)
Solyc08g061650.3	3.82226	14.1454	0.00203719	0.0366667	0.72	0	0	0.11	0.66	0.89	0.61	F-box/LRR protein (AHRD V3.3 *** AT2G06040.1)
Solyc01g007020.3	3.78562	13.7907	0.00183739	0.0533333	1.05	0	0.09	0.07	0.93	1.18	1.04	U-box domain-containing family protein (AHRD V3.3 *** B9IIK9_POPTR)
Solyc10g044530.1	3.7751	13.6905	0.027026	0.18	4.31333	0	0	0.54	1.99	1.56	9.39	Auxin transporter-like protein 5 (AHRD V3.3 --* LAX5_MEDTR)
Solyc07g056210.3	3.73522	13.3172	0.00821365	0.09	1.71333	0.15	0	0.12	3.03	0.76	1.35	Heavy metal transport/detoxification superfamily protein, putative (AHRD V3.3 *-* A0A061GZF7_THECC)
Solyc12g096920.1	3.72728	13.2441	3.12039e-06	0.0433333	0.81	0	0.05	0.08	0.64	1.19	0.6	Disease resistance protein (CC-NBS-LRR class) family protein (AHRD V3.3 *** G7IID2_MEDTR)
Solyc03g111990.3	3.6931	12.934	0.0232718	0.00666667	0.17	0	0	0.02	0.27	0.07	0.17	Cytochrome P450 (AHRD V3.3 *** A0A103XWH5_CYNCS)
Solyc11g018777.1	3.67904	12.8086	0.00226012	0.136667	2.06333	0.06	0.3	0.05	4.48	1.13	0.58	Peroxidase (AHRD V3.3 *** K4D6T3_SOLLC)
Solyc08g068630.3	3.66321	12.6688	0.00760059	0.0133333	0.23	0	0.04	0	0.11	0.22	0.36	Decarboxylase family protein IPR002129 Pyridoxal phosphate-dependent decarboxylase
Solyc06g062920.3	3.65482	12.5954	3.05724e-08	0.166667	3.1	0.11	0.15	0.24	1.37	2.68	5.25	auxin-regulated dual specificity cytosolic kinase
Solyc01g090320.3	3.61702	12.2697	0.0289525	0.1	1.8	0	0.12	0.18	0.24	0.27	4.89	Ethylene-responsive transcription factor, putative (AHRD V3.3 *** B9RD03_RICCO)
Solyc09g098380.2	3.59602	12.0923	0.00125689	0.0433333	0.693333	0	0.04	0.09	0.87	0.89	0.32	Transmembrane amino acid transporter family protein (AHRD V3.3 *-* G7JBE3_MEDTR)
Solyc01g009690.2	3.58697	12.0167	2.93106e-07	0.0433333	0.67	0.04	0.06	0.03	0.65	0.64	0.72	BnaC05g27570D protein (AHRD V3.3 --* A0A078CAX2_BRANA)
Solyc02g067610.1	3.57244	11.8963	6.7387e-05	1.19333	18.62	0	2.03	1.55	14.12	12.11	29.63	LOW QUALITY:DNA helicase INO80-like protein (AHRD V3.3 --* AT3G57300.2)
Solyc04g054950.3	3.55942	11.7894	0.00996067	0.0333333	0.533333	0	0.06	0.04	0.75	0.2	0.65	NAD(P)-binding Rossmann-fold superfamily protein (AHRD V3.3 *** AT5G06060.1),Pfam:PF13561
Solyc06g048740.2	3.54562	11.6772	0.00125049	0.0133333	0.226667	0.03	0	0.01	0.24	0.16	0.28	Non-specific serine/threonine protein kinase (AHRD V3.3 *** M1ANR5_SOLTU)
Solyc04g077720.1	3.53347	11.5793	0.00117128	0.0766667	1.16667	0.05	0.18	0	0.46	1.59	1.45	Nucleobase-ascorbate transporter-like protein (AHRD V3.3 *** G7LFG1_MEDTR)
Solyc03g096097.1	3.52774	11.5334	5.0171e-05	0.403333	6.72333	0	0.75	0.46	7.36	9	3.81	Protein yippee-like (AHRD V3.3 *** K4BJ32_SOLLC)
Solyc04g074680.1	3.49441	11.27	9.98347e-05	0.266667	4.48	0.19	0	0.61	4.31	4.54	4.59	Avr9/Cf-9 rapidly elicited protein, putative (AHRD V3.3 *** A0A072TTE4_MEDTR)
Solyc02g071340.2	3.38639	10.457	0.0281168	0.00333333	0.06	0	0	0.01	0.04	0.08	0.06	ABC transporter B family protein (AHRD V3.3 *** G7ILW7_MEDTR)
Solyc01g079660.2	3.38426	10.4415	0.00406385	0.34	5.32	0.7	0.32	0	8.53	2.39	5.04	LOW QUALITY:cotton fiber protein (AHRD V3.3 *** AT5G38700.1)
Solyc01g073890.3	3.38279	10.4309	1.46744e-06	0.0366667	0.503333	0.03	0.06	0.02	0.54	0.42	0.55	Cysteine/Histidine-rich C1 domain family protein (AHRD V3.3 *-* AT2G27660.1)
Solyc06g062390.3	3.37811	10.3971	0.00736241	0.06	0.93	0.14	0	0.04	1.47	0.99	0.33	Acid phosphatase-like protein 1 (AHRD V3.3 *** V9MHL3_9ROSA)
Solyc08g036625.1	3.37319	10.3617	0.00376215	0.133333	1.92333	0	0.16	0.24	2.2	2.54	1.03	Jasmonate ZIM-domain protein 12a (AHRD V3.3 *-* T1WMW5_TOBAC)
Solyc06g006070.1	3.35697	10.2459	0.00696807	0.0533333	0.806667	0	0.16	0	1.21	0.44	0.77	Kinase-like protein (AHRD V3.3 *** C7A7L8_CORAV)
Solyc08g083410.1	3.35612	10.2398	0.00242152	0.0333333	0.443333	0	0.07	0.03	0.24	0.6	0.49	Cytochrome P450 family protein (AHRD V3.3 *** U5GNW2_POPTR)
Solyc03g113940.3	3.34325	10.1489	0.000173529	0.116667	1.61667	0	0.19	0.16	0.64	1.48	2.73	Calmodulin binding protein-like protein (AHRD V3.3 *** AT5G62570.1)
Solyc01g090300.2	3.33143	10.0661	0.00616561	0.146667	2.07	0	0.21	0.23	0.3	3	2.91	Ethylene-responsive transcription factor, putative (AHRD V3.3 *** B9RD03_RICCO)
Solyc11g007430.2	3.30269	9.86756	0.00149455	0.516667	6.9	0	0.32	1.23	9.38	7.24	4.08	Receptor-like protein kinase (AHRD V3.3 *-* A0A061EYK6_THECC)
Solyc12g042590.2	3.29284	9.8004	0.000434974	0.0833333	1.22667	0.13	0.05	0.07	0.46	1.92	1.3	WRKY transcription factor 43
Solyc08g082110.3	3.28241	9.7298	0.000415077	0.18	2.59	0.31	0.08	0.15	4.26	0.95	2.56	WRKY transcription factor 54
Solyc12g044950.2	3.25814	9.56752	1.60506e-07	0.196667	3.24333	0.15	0.34	0.1	4.28	2.62	2.83	lipid desaturase
Solyc10g076500.2	3.24802	9.50064	9.51208e-10	0.0766667	0.993333	0.04	0.07	0.12	0.78	0.89	1.31	Leucine-rich-repeat receptor-like protein (AHRD V3.3 *** A0A0D4WVW2_GOSBA)
Solyc12g094390.1	3.23927	9.44314	0.0278174	0.12	1.38667	0.09	0.2	0.07	3.41	0.11	0.64	LOW QUALITY:Syringolide-induced protein 14-1-1 (AHRD V3.3 *** T2DNU1_PHAVU)
Solyc02g086213.1	3.2011	9.19657	0.00766374	0.0366667	0.49	0.06	0.05	0	0.93	0.22	0.32	Tudor/PWWP/MBT superfamily protein (AHRD V3.3 --* AT3G09670.2)
Solyc05g025750.3	3.19493	9.15736	0.00197933	0.503333	6.84	0.35	0	1.16	3.55	8.27	8.7	SH3 domain-containing protein (AHRD V3.3 *-* AT2G07360.2)
Solyc12g005450.1	3.182	9.07567	4.09937e-05	0.183333	2.27667	0.06	0.18	0.31	2.69	1.28	2.86	Kinase family protein (AHRD V3.3 *** D7LY50_ARALL)
Solyc10g055760.2	3.17549	9.03477	1.9474e-12	5.43667	67.5533	2.14	5.98	8.19	41.35	59.53	101.78	NAC domain protein NAC6
Solyc04g074000.3	3.15282	8.8939	3.78e-25	0.506667	6.19333	0.29	0.61	0.62	6.1	7.14	5.34	Receptor protein kinase, putative (AHRD V3.3 *** A0A061FG24_THECC)
Solyc11g018805.1	3.14689	8.85742	0.0354144	0.0666667	0.613333	0	0.12	0.08	1.49	0.12	0.23	Peroxidase (AHRD V3.3 *** M1CN26_SOLTU)
Solyc08g016150.1	3.13405	8.77894	0.0243803	0.703333	8.21667	0	1.19	0.92	5.63	4.03	14.99	LOW QUALITY:Avr9/Cf-9 rapidly elicited protein 180 (AHRD V3.3 *** Q9FQZ1_TOBAC)
Solyc06g072460.1	3.11245	8.64848	1.05244e-05	0.193333	2.33667	0.15	0.22	0.21	1.16	3.76	2.09	Cysteine/Histidine-rich C1 domain family protein (AHRD V3.3 *-* AT2G27660.1)
Solyc03g083480.3	3.07437	8.42318	0.00360007	0.18	1.91333	0.09	0.3	0.15	3.46	0.28	2	Membrane receptor-like protein 1 (AHRD V3.3 *** B3TJG2_CAPAN)
Solyc04g076720.2	2.99861	7.99231	3.99952e-12	0.293333	3.15	0.16	0.51	0.21	2.18	3.08	4.19	WD repeat domain phosphoinositide-interacting 3 (AHRD V3.3 *-* A0A0B0P0U0_GOSAR)
Solyc03g078515.1	2.99602	7.97798	0.0139571	0.1	1.19	0	0	0.3	1.19	0.82	1.56	malonyl-CoA decarboxylase family protein (AHRD V3.3 --* AT4G04320.2)
Solyc04g051360.3	2.95102	7.73296	0.0181159	0.05	0.496667	0.05	0.1	0	0.4	0.86	0.23	Ethylene Response Factor D.1
Solyc07g040960.1	2.91506	7.54259	2.81034e-07	4.46	44.07	2.13	4.06	7.19	66.56	22.68	42.97	LOW QUALITY:Harbinger transposase-derived nuclease (AHRD V3.3 *** A0A103Y2W0_CYNCS)
Solyc08g066270.2	2.89676	7.44752	0.00628246	0.0266667	0.31	0.04	0	0.04	0.19	0.25	0.49	kinase family with leucine-rich repeat domain-containing protein (AHRD V3.3 *** AT5G25930.1)
Solyc04g009640.3	2.88724	7.39853	5.44043e-09	0.253333	2.43333	0.08	0.4	0.28	2.51	2.93	1.86	Non-specific serine/threonine protein kinase (AHRD V3.3 *** M1A662_SOLTU)
Solyc04g076600.2	2.86132	7.26678	0.0418106	0.0733333	0.643333	0	0.22	0	0.42	0.61	0.9	CHCH-like protein (AHRD V3.3 *-* A0A103XM78_CYNCS)
Solyc08g079370.2	2.85343	7.22717	0.00203292	0.05	0.56	0	0.03	0.12	0.49	0.57	0.62	Cytochrome P450 family protein (AHRD V3.3 *** U5GNW2_POPTR)
Solyc01g108240.3	2.8229	7.07585	0.00168511	0.23	2.41	0.46	0.13	0.1	3.73	1.77	1.73	Ethylene Response Factor D.3
Solyc12g036673.1	2.81961	7.05972	0.0455024	0.02	0.17	0	0.06	0	0.11	0.23	0.17	S-adenosyl-L-methionine:salicylic acid carboxyl methyltransferase 1 (AHRD V3.3 *** B5TVE1_TOBAC)
Solyc01g103275.1	2.80995	7.01258	0.0216171	0.116667	1.26667	0	0	0.35	0.86	1.38	1.56	glutamate receptor 3.4 (AHRD V3.3 --* AT1G05200.7)
Solyc04g078450.3	2.79495	6.94007	0.0473542	0.17	1.33	0	0.51	0	0.8	2	1.19	pollen-specific LRR extensin-like protein (AHRD V3.3 --* AT2G25920.1)
Solyc08g066320.3	2.76069	6.7772	5.30121e-05	0.0633333	0.62	0.04	0.03	0.12	0.69	0.53	0.64	kinase family with leucine-rich repeat domain-containing protein (AHRD V3.3 *** AT5G25930.1)
Solyc02g077370.1	2.74965	6.72553	0.0451598	0.21	1.70333	0.2	0.43	0	2.89	0.48	1.74	Ethylene Response Factor C.5
Solyc02g091250.1	2.74561	6.70672	1.06882e-05	1.55	14.5933	0.67	1.47	2.51	8.77	17.21	17.8	LOW QUALITY:mediator of RNA polymerase II transcription subunit (AHRD V3.3 *** AT2G01300.1)
Solyc07g006610.3	2.72115	6.59399	2.97326e-05	0.1	0.866667	0.02	0.2	0.08	0.69	0.77	1.14	Tyrosine kinase family protein (AHRD V3.3 *** G7JD53_MEDTR)
Solyc01g007010.2	2.72084	6.59259	0.0343562	0.0633333	0.593333	0	0	0.19	0.53	0.83	0.42	U-box domain-containing family protein (AHRD V3.3 *** B9P691_POPTR)
Solyc00g005094.1	2.70845	6.53618	0.00745945	0.193333	1.67667	0.1	0.32	0.16	1.34	0.6	3.09	Glucose-6-phosphate 1-dehydrogenase 3, chloroplastic (AHRD V3.3 --* G6PD3_ARATH)
Solyc02g063480.2	2.70593	6.52478	0.000740151	0.183333	1.61667	0.03	0.33	0.19	0.57	2.38	1.9	LOW QUALITY:Eukaryotic aspartyl protease family protein (AHRD V3.3 *** AT1G03230.1)
Solyc03g026280.3	2.6791	6.40457	0.00509096	0.626667	5.15667	0.27	0.36	1.25	10.4	2.96	2.11	CBF
Solyc12g009700.2	2.67831	6.40105	0.0202287	0.06	0.513333	0.04	0.09	0.05	0.18	0.32	1.04	Calcium-dependent lipid-binding (CaLB domain) family protein (AHRD V3.3 *-* AT1G05500.1)
Solyc04g074030.3	2.66454	6.34026	6.09302e-05	0.35	2.98667	0.06	0.35	0.64	2.36	3.15	3.45	Receptor protein kinase, putative (AHRD V3.3 *** A0A061FG24_THECC)
Solyc12g089110.1	2.66206	6.32935	0.0403445	28.3233	278.55	4.3	34.35	46.32	511.59	248.7	75.36	dolichyl-diphosphooligosaccharide-protein glycosyltransferase subunit (AHRD V3.3 --* AT3G09455.2)
Solyc08g066310.2	2.66187	6.32853	1.00389e-07	0.296667	2.60667	0.25	0.29	0.35	3.47	2.38	1.97	Receptor-like protein kinase (AHRD V3.3 *** A0A0K9PZN1_ZOSMR)
Solyc11g007420.1	2.65981	6.31949	0.000123656	1.39	11.14	1.03	1.98	1.16	14.73	10.21	8.48	LOW QUALITY:Receptor-like protein kinase (AHRD V3.3 *-* Q9M576_ORYSA)
Solyc07g055670.1	2.65488	6.29795	0.00397132	0.273333	2.44333	0.38	0.21	0.23	3.02	0.81	3.5	Serine/threonine-protein kinase (AHRD V3.3 *-* A0A0D4BTY2_SOLPN)
Solyc09g074570.1	2.65146	6.28304	8.21765e-08	3.97	33.84	3.82	4.88	3.21	27.85	39.88	33.79	Glutaredoxin (AHRD V3.3 *** B3F8F2_SOLTU)
Solyc03g116190.1	2.61127	6.11042	4.53941e-07	0.996667	9.46	0.52	1.14	1.33	8.5	7.58	12.3	LOW QUALITY:Chitinase (AHRD V3.3 *-* P93327_MEDTR)
Solyc03g117860.3	2.60942	6.10259	2.54043e-08	10.29	94.7067	14.95	7.73	8.19	82.74	93.45	107.93	RING/U-box superfamily protein (AHRD V3.3 *-* AT3G14250.1)
Solyc09g011270.3	2.58424	5.997	1.13811e-09	0.93	7.89333	1.1	0.93	0.76	7.03	7.17	9.48	Cysteine/Histidine-rich C1 domain family protein (AHRD V3.3 *** AT2G37820.1)
Solyc07g039410.3	2.57987	5.97888	0.0193068	0.253333	2.06667	0	0.21	0.55	1.02	2.85	2.33	EDNR2GH3 protein (AHRD V3.3 *** E0Y3V4_9SOLN)
Solyc07g053240.3	2.553	5.86853	0.0194959	0.08	0.663333	0	0.11	0.13	0.28	0.51	1.2	R2R3MYB transcription factor 81
Solyc09g089740.3	2.54529	5.83724	1.67647e-05	0.45	4.06	0.38	0.63	0.34	2.15	6.75	3.28	2-oxoglutarate (2OG) and Fe(II)-dependent oxygenase superfamily protein (AHRD V3.3 *** AT1G06620.1)
Solyc09g008370.1	2.54506	5.83631	0.000356813	1.14333	8.47333	0.88	1.58	0.97	16.73	5.08	3.61	LOW QUALITY:Major facilitator superfamily protein (AHRD V3.3 *** AT2G39210.1)
Solyc02g063000.3	2.53961	5.81431	6.48347e-05	0.8	6.41333	0.37	1.2	0.83	2.36	11.87	5.01	Glycosyltransferase (AHRD V3.3 *** K4B6I8_SOLLC)
Solyc10g084960.2	2.52431	5.753	0.000211167	0.136667	1.07667	0.04	0.23	0.14	0.64	1.31	1.28	Glutathione S-transferase-like protein (AHRD V3.3 *** K7VK72_SOLTU)
Solyc04g077353.1	2.51156	5.70237	0.00224111	0.58	4.86	0.23	0.62	0.89	1.51	2.58	10.49	Protein Ycf2 (AHRD V3.3 --* A0A0S1EH61_9LAMI)
Solyc03g042560.2	2.51103	5.70025	0.000314474	0.476667	3.82333	0.69	0.56	0.18	4.93	2.37	4.17	Phenylalanine ammonia-lyase (AHRD V3.3 *** PAL1_SOLLC)
Solyc08g008280.3	2.50106	5.66103	8.81361e-09	2.14	17.2233	2.41	2.37	1.64	20.64	10.8	20.23	WRKY transcription factor 53
Solyc07g055690.1	2.48939	5.6154	0.000490648	0.263333	2.07667	0.42	0.27	0.1	2.84	1.49	1.9	Serine/threonine-protein kinase (AHRD V3.3 *** G4XXY5_NICAT)
Solyc10g076550.1	2.48674	5.60509	0.000101121	0.82	6.13333	0.13	1.13	1.2	4.26	5.56	8.58	Protein kinase family protein (AHRD V3.3 *-* AT3G25490.1)
Solyc04g074050.3	2.47487	5.55918	5.96961e-11	0.56	4.41667	0.29	0.83	0.56	4.08	5.67	3.5	Receptor protein kinase, putative (AHRD V3.3 *** A0A061FG24_THECC)
Solyc02g068670.2	2.45999	5.50212	0.0123899	0.0966667	0.726667	0	0.1	0.19	0.51	0.4	1.27	Ankyrin repeat family protein (AHRD V3.3 *** B9ICR0_POPTR)
Solyc02g081800.1	2.45548	5.48496	0.0412275	0.0433333	0.3	0.04	0.09	0	0.35	0.35	0.2	LOW QUALITY:HXXXD-type acyl-transferase family protein (AHRD V3.3 *** AT3G26040.1)
Solyc11g044840.2	2.45102	5.46803	0.00239248	0.0833333	0.636667	0.13	0.06	0.06	0.87	0.47	0.57	Aspartate aminotransferase, putative (AHRD V3.3 *** B9T7N8_RICCO)
Solyc04g009660.2	2.43251	5.39832	0.000520214	0.0866667	0.66	0.09	0.06	0.11	0.83	0.39	0.76	LOW QUALITY:Nbs-lrr resistance protein (AHRD V3.3 *** A0A061FZT5_THECC)
Solyc11g044455.1	2.42209	5.35948	4.46871e-06	0.186667	1.51667	0.06	0.21	0.29	1.4	1.84	1.31	Serine/threonine protein phosphatase 7 long form isogeny (AHRD V3.3 *-* A0A151SUT9_CAJCA)
Solyc02g072470.3	2.41682	5.33992	4.46194e-10	0.18	1.34667	0.11	0.17	0.26	1.16	1.25	1.63	LRR receptor-like kinase (AHRD V3.3 *** A0A072V4N4_MEDTR)
Solyc06g060690.2	2.41512	5.33363	1.36825e-06	1.05667	7.92	0.46	0.94	1.77	5.46	7.13	11.17	Kinase family protein (AHRD V3.3 *** B9GPM5_POPTR)
Solyc04g007390.3	2.41411	5.32989	0.0229106	0.0366667	0.25	0	0.1	0.01	0.21	0.27	0.27	Protein kinase family protein (AHRD V3.3 *** AT5G38210.1)
Solyc10g007280.3	2.40921	5.31185	2.86877e-06	2.15333	16.3733	2.47	3.05	0.94	15.1	11.73	22.29	P-loop containing nucleoside triphosphate hydrolases superfamily protein (AHRD V3.3 *** AT3G50940.1)
Solyc10g049820.2	2.40399	5.29264	5.58979e-06	0.193333	0.876667	0.22	0.16	0.2	0.68	1	0.95	B3 domain-containing protein family (AHRD V3.3 --* A0A151QXP1_CAJCA)
Solyc09g014990.3	2.40292	5.28874	1.54101e-05	0.606667	4.54	0.35	0.6	0.87	3.67	2.47	7.48	WRKY transcription factor 33
Solyc08g062490.3	2.40069	5.28055	6.19896e-08	0.703333	5.03333	0.27	1.13	0.71	4.51	4.47	6.12	WRKY transcription factor 50
Solyc04g007320.2	2.39826	5.27166	8.01575e-07	0.08	0.586667	0.04	0.11	0.09	0.5	0.74	0.52	Disease resistance protein (TIR-NBS-LRR class), putative (AHRD V3.3 *** Q2HUD1_MEDTR)
Solyc04g077270.3	2.39469	5.25865	2.60603e-05	0.683333	4.95	0.3	1.06	0.69	2.37	3.38	9.1	Serine/threonine-protein kinase (AHRD V3.3 *** M1A1I5_SOLTU)
Solyc08g068870.3	2.39113	5.2457	5.35525e-11	1.49667	10.75	0.87	1.64	1.98	11.06	8.03	13.16	aspartate protease family protein
Solyc11g011180.2	2.37908	5.20205	6.7663e-06	0.103333	0.74	0.1	0.12	0.09	0.88	0.62	0.72	Leucine-rich receptor-like kinase family protein, putative (AHRD V3.3 *** G7JP58_MEDTR)
Solyc01g105890.3	2.3787	5.20068	9.56849e-06	0.796667	6.38667	1.07	0.65	0.67	2.96	8.33	7.87	Monoterpene synthase 1
Solyc12g009240.1	2.37282	5.17954	0.0054385	1.02667	7.55	0.8	0.48	1.8	8.8	2.06	11.79	Ethylene-responsive transcription factor ERF017 (AHRD V3.3 *** ERF17_ARATH)
Solyc12g096880.2	2.37211	5.17696	0.0219683	0.263333	1.79	0	0.18	0.61	2.38	1.29	1.7	Disease resistance protein (TIR-NBS-LRR class) family (AHRD V3.3 *-* AT3G44670.2)
Solyc01g104740.3	2.37178	5.17579	0.0331712	4.01333	23.69	0	7.3	4.74	36.69	10.76	23.62	Multiprotein-bridging factor, putative (AHRD V3.3 *** B9RKT7_RICCO)
Solyc09g082230.1	2.36842	5.16377	1.28355e-06	2.51333	18.1	2.24	2.75	2.55	16.78	10.72	26.8	LOW QUALITY:N-acetyltransferase, putative (AHRD V3.3 *** B9RTP4_RICCO)
Solyc07g020870.2	2.36341	5.14585	0.000103064	0.226667	1.72	0.28	0.25	0.15	0.79	3.04	1.33	Transducin/WD40 repeat-like superfamily protein (AHRD V3.3 *** A0A061GNL9_THECC)
Solyc04g008100.2	2.36031	5.13479	0.0474584	0.25	1.58333	0.09	0.14	0.52	3.75	0.57	0.43	U-box domain-containing protein (AHRD V3.3 *** A0A0A0RAL4_9ROSI)
Solyc04g072070.3	2.34773	5.09023	3.08196e-05	0.803333	5.95	0.84	0.9	0.67	3.04	4.91	9.9	WRKY transcription factor 55
Solyc06g069740.1	2.34164	5.06878	0.0142654	0.506667	3.14667	0	1.28	0.24	2.48	2.88	4.08	EF hand calcium-binding family protein (AHRD V3.3 *** G7K424_MEDTR)
Solyc06g071810.1	2.32841	5.02251	5.21759e-06	2.59667	17.9467	1.02	1.95	4.82	15.48	19.19	19.17	Leucine-rich repeat receptor-like kinase (AHRD V3.3 *** K4C8Q3_SOLLC)
Solyc12g097000.2	2.32779	5.02035	1.0644e-06	3.88	26.6467	1.44	3.7	6.5	20.7	24.64	34.6	TIR-NBS-LRR class disease resistance protein (AHRD V3.3 *-* A2I7Q5_9ROSI)
Solyc01g087580.3	2.32646	5.01573	0.0153187	1.67667	10.9567	0.38	3.37	1.28	4.02	6.58	22.27	LOW QUALITY:SNF2 domain-containing protein / helicase domain-containing protein / zinc finger protein-like protein (AHRD V3.3 --* AT1G50410.4)
Solyc12g009000.1	2.3244	5.00859	0.000291978	1.2	8.36333	0.57	0.77	2.26	8.28	4.6	12.21	LOW QUALITY:Harbinger transposase-derived nuclease (AHRD V3.3 *** A0A103Y2W0_CYNCS)
Solyc03g119250.3	2.32401	5.00724	2.06679e-11	4.32333	28.7567	2.06	5.65	5.26	30.9	21.5	33.87	Calmodulin binding protein-like, putative (AHRD V3.3 *** A0A061G202_THECC)
Solyc10g052600.1	2.32094	4.99659	0.00122097	0.163333	1.10667	0.18	0.2	0.11	1.4	1.06	0.86	LOW QUALITY:S-adenosyl-L-methionine-dependent methyltransferases superfamily protein (AHRD V3.3 *** A0A061GFE0_THECC)
Solyc06g050810.3	2.31618	4.98013	3.12132e-06	1.33	9.04	0.4	1.77	1.82	8.46	8.11	10.55	LURP-one-like protein (AHRD V3.3 *** G7KW19_MEDTR)
Solyc03g033790.3	2.31539	4.97739	3.54021e-07	0.37	2.61	0.19	0.31	0.61	2.29	2.55	2.99	P-loop containing nucleoside triphosphate hydrolases superfamily protein (AHRD V3.3 *** AT3G50940.1)
Solyc09g014710.3	2.31471	4.97504	0.00394143	0.07	0.513333	0.12	0.04	0.05	0.68	0.58	0.28	Kinase, putative (AHRD V3.3 *** B9RE26_RICCO)
Solyc08g066770.3	2.30796	4.95184	0.000689273	0.0833333	0.57	0.04	0.08	0.13	0.39	0.46	0.86	Ankyrin repeat family protein, putative (AHRD V3.3 *** A0A061GJP2_THECC)
Solyc01g005755.1	2.30608	4.94539	8.27694e-07	0.806667	5.33333	0.64	1.01	0.77	7.45	4.4	4.15	Leucine-rich repeat receptor-like protein kinase family protein (AHRD V3.3 *-* AT2G33170.2)
Solyc05g050380.3	2.29708	4.91461	1.36495e-07	1.65667	11.0133	0.61	1.85	2.51	9.56	9.25	14.23	Cyclic nucleotide-gated channel (AHRD V3.3 *** A0A0K9PRG4_ZOSMR)
Solyc03g033840.3	2.28979	4.88985	1.56484e-10	2.15	14.4	1.48	2.57	2.4	9.34	11.05	22.81	P-loop containing nucleoside triphosphate hydrolases superfamily protein (AHRD V3.3 *** AT3G50940.1)
Solyc05g012430.1	2.28562	4.87573	1.74891e-08	0.383333	2.57333	0.22	0.52	0.41	2.34	2.78	2.6	LOW QUALITY:Leucine-rich repeat receptor-like protein kinase family protein (AHRD V3.3 *-* AT4G08850.1)
Solyc04g077620.1	2.28555	4.8755	0.00920101	0.763333	5.35667	0.34	1.11	0.84	7.46	3.62	4.99	LOW QUALITY:Spc97 / Spc98 family of spindle pole body (SBP) component (AHRD V3.3 --* AT1G80260.3)
Solyc10g055230.1	2.2783	4.85106	0.0483773	0.946667	6.01333	0	1.62	1.22	1.1	10.9	6.04	Dirigent protein (AHRD V3.3 *** K4D1B5_SOLLC)
Solyc02g077040.4	2.2663	4.81086	6.99964e-10	3.37667	22.4067	3.15	3.68	3.3	29.23	17.45	20.54	phytophthora-inhibited protease 1
Solyc02g079600.3	2.26572	4.80893	4.5895e-08	1.26667	8.05333	0.66	1.31	1.83	9.24	7.68	7.24	Receptor-like protein kinase (AHRD V3.3 *** A0A061EYK6_THECC)
Solyc09g009520.3	2.26187	4.79612	0.00359605	0.0733333	0.486667	0.06	0.09	0.07	0.39	0.7	0.37	Alpha/beta-Hydrolases superfamily protein (AHRD V3.3 *** A0A061ETT5_THECC)
Solyc12g009730.2	2.25385	4.76955	0.0163811	0.0333333	0.256667	0.06	0.03	0.01	0.18	0.41	0.18	Leucine-rich-repeat receptor-like protein (AHRD V3.3 *** A0A0D4WVW2_GOSBA)
Solyc12g009745.1	2.25385	4.76955	0.0163811	0.0333333	0.256667	0.06	0.03	0.01	0.18	0.41	0.18	Leucine-rich-repeat receptor-like protein (AHRD V3.3 *** A0A0D4WVW2_GOSBA)
Solyc08g068860.3	2.25228	4.76435	0.000721259	0.163333	1.00333	0.06	0.34	0.09	1.04	0.99	0.98	Eukaryotic aspartyl protease family protein (AHRD V3.3 *** A0A061GIP5_THECC)
Solyc04g048900.3	2.24923	4.75428	1.73261e-20	14.8067	96.6867	10.77	16.52	17.13	104.97	103.68	81.41	Calreticulin (AHRD V3.3 *** G7KRL3_MEDTR)
Solyc03g116700.3	2.24872	4.75262	5.33933e-05	1.68	11.5267	2.4	1.51	1.13	13.38	11.7	9.5	Blue copper protein (AHRD V3.3 *-* A0A151SLU0_CAJCA)
Solyc05g050130.3	2.24841	4.75158	4.76815e-08	10.9767	67.36	4.38	15.16	13.39	79.47	71.34	51.27	Acidic endochitinase (AHRD V3.3 *** CHIA_TOBAC)
Solyc03g119660.2	2.24779	4.74955	0.00477366	0.0766667	0.52	0.05	0.07	0.11	0.33	0.96	0.27	Plant cadmium resistance 2 (AHRD V3.3 *-* A0A0K9PLA8_ZOSMR)
Solyc12g011090.2	2.24692	4.74668	0.0341131	0.163333	0.996667	0.08	0.35	0.06	0.93	1.66	0.4	cellulose synthase, putative (DUF1644) (AHRD V3.3 --* AT3G24740.6)
Solyc11g007410.2	2.24682	4.74634	0.000151611	4.08667	26.17	2.8	2.75	6.71	34.24	25.28	18.99	Receptor-like protein kinase (AHRD V3.3 *-* A0A061EYK6_THECC)
Solyc04g074020.2	2.2458	4.74301	3.20888e-05	0.326667	2.06667	0.13	0.3	0.55	1.87	2.43	1.9	Receptor protein kinase, putative (AHRD V3.3 *** A0A061FG24_THECC)
Solyc05g008950.3	2.2411	4.72756	2.26306e-05	0.193333	1.27333	0.09	0.18	0.31	0.82	1.53	1.47	Kinase family protein (AHRD V3.3 *** D7KAJ2_ARALL)
Solyc03g093890.3	2.2372	4.71481	0.000121645	0.54	3.34	0.17	0.83	0.62	3.73	2.29	4	R2R3MYB transcription factor 52
Solyc08g080620.1	2.23468	4.70658	0.00813707	0.886667	5.06667	0.21	1.45	1	8.7	4.15	2.35	PR-5x
Solyc09g011540.2	2.22081	4.66154	0.0233566	0.243333	1.70333	0.2	0.21	0.32	0.56	0.73	3.82	Glutathione S-transferase (AHRD V3.3 *** C0LF68_CAPAN)
Solyc10g076660.2	2.21914	4.65617	0.00011822	1.85333	13.4967	3.08	1.13	1.35	12.15	15.68	12.66	2-oxoglutarate (2OG) and Fe(II)-dependent oxygenase superfamily protein (AHRD V3.3 *** AT5G05600.1)
Solyc01g005760.3	2.21857	4.65431	5.93511e-08	1.14333	7.65667	1.19	0.96	1.28	8.29	9.63	5.05	Leucine-rich repeat receptor-like protein kinase family protein (AHRD V3.3 *** AT4G26540.1)
Solyc04g078010.3	2.20839	4.6216	1.57576e-07	1.53667	12.8433	1.62	0.96	2.03	9.44	9.86	19.23	Glycosyl hydrolase family 35 protein, putative (AHRD V3.3 *** A0A061FGE0_THECC)
Solyc01g008390.2	2.201	4.59798	5.97178e-05	0.553333	3.51667	0.67	0.57	0.42	4.44	2.94	3.17	Leucine-rich repeat receptor-like protein kinase family protein (AHRD V3.3 *-* AT4G08850.2)
Solyc08g068680.3	2.19704	4.58538	0.018064	0.233333	1.30667	0	0.38	0.32	1.82	1.09	1.01	aromatic amino acid decarboxylase 1A
Solyc01g014840.3	2.18402	4.54416	0.000641727	0.726667	6.04333	0.25	0.42	1.51	4.66	5.5	7.97	disease resistance protein (TIR-NBS-LRR class) (AHRD V3.3 *** AT5G17680.2)
Solyc08g063130.3	2.17296	4.50947	0.00579102	0.62	3.30667	0.06	0.78	1.02	2.19	2.98	4.75	FAD/NAD(P)-binding oxidoreductase family protein (AHRD V3.3 *** AT5G05320.1)
Solyc07g006480.3	2.17126	4.50418	3.19932e-17	1.89	9.86333	1.22	3.07	1.38	9.9	8.71	10.98	Receptor-like kinase (AHRD V3.3 *** D4QD70_DIACA)
Solyc04g079250.3	2.16292	4.47819	0.0190353	0.26	1.72667	0.08	0.15	0.55	0.62	1.09	3.47	Patatin (AHRD V3.3 *** K4BV09_SOLLC)
Solyc06g009810.3	2.15792	4.46271	0.00471505	1.09667	7.09667	0.46	0.49	2.34	3.71	7.07	10.51	Ethylene-responsive transcription factor, putative (AHRD V3.3 --* A0A061G219_THECC)
Solyc08g062330.3	2.15406	4.4508	0.000303668	2.67667	15.57	0.49	3.62	3.92	12.11	15.56	19.04	Ankyrin repeat family protein (AHRD V3.3 *** F8WLA0_CITUN)
Solyc01g006550.3	2.1502	4.4389	0.00581579	0.116667	0.713333	0.05	0.08	0.22	0.92	0.84	0.38	Leucine-rich repeat receptor-like protein kinase family protein (AHRD V3.3 *** AT2G33170.2)
Solyc06g075690.3	2.14146	4.41207	1.6548e-08	2.85333	16.6767	1.43	3.58	3.55	18.71	11.3	20.02	auxin-regulated protein AF416289
Solyc08g068610.3	2.13098	4.38015	1.49994e-06	1.09333	6.06	0.41	1.7	1.17	6.17	4.59	7.42	Decarboxylase family protein IPR002129 Pyridoxal phosphate-dependent decarboxylase
Solyc12g006380.2	2.12799	4.37108	0.000332636	5.45333	36.4867	6.08	4.32	5.96	19.66	17.52	72.28	2-oxoglutarate-dependent dioxygenase
Solyc05g009650.3	2.12453	4.36062	0.0122736	0.57	3.21667	0.24	0.5	0.97	5.37	0.85	3.43	Plant regulator RWP-RK family protein (AHRD V3.3 --* A0A072W053_MEDTR)
Solyc03g093540.1	2.11112	4.32026	0.00131299	2.56667	13.5933	0.51	5.29	1.9	14.61	12.77	13.4	Ethylene-responsive transcription factor 5 (AHRD V3.3 *** ERF5_TOBAC)
Solyc08g005575.1	2.09765	4.28011	0.038893	0.49	2.45	0.37	0.48	0.62	1.61	2.75	2.99	Protein root UVB sensitive 1, chloroplastic (AHRD V3.3 *-* RUS1_ARATH)
Solyc02g067600.1	2.08861	4.25338	0.0258935	1.43667	4.76667	0	2.55	1.76	1.95	1.82	10.53	Dehydrin family protein (AHRD V3.3 --* AT1G20450.2)
Solyc02g080040.3	2.08801	4.25162	4.81756e-09	2.14667	11.5233	1.05	3.63	1.76	7.6	10.54	16.43	Receptor-like kinase (AHRD V3.3 *** G8A106_MEDTR)
Solyc12g009520.2	2.08188	4.23358	2.39649e-05	0.24	1.43667	0.24	0.21	0.27	1.67	0.98	1.66	Leucine-rich-repeat receptor-like protein (AHRD V3.3 *** A0A0D4WVW2_GOSBA)
Solyc08g081555.1	2.07193	4.20449	0.000100446	1.64	9.6	1.71	1.71	1.5	10.11	13.39	5.3	1-aminocyclopropane-1-carboxylate synthase (AHRD V3.3 *-* Q96579_SOLLC)
Solyc11g071600.2	2.07036	4.19991	3.34498e-06	0.13	0.75	0.12	0.11	0.16	0.82	0.71	0.72	aldehyde oxidase
Solyc06g035560.2	2.06733	4.1911	0.00117964	2.67	16.26	3.95	2.06	2	24.9	14.48	9.4	MADS-box transcription factor (AHRD V3.3 *-* G7L1F7_MEDTR)
Solyc12g044440.2	2.06554	4.18591	0.0403834	2.00333	10.57	0.04	3.88	2.09	8.98	11.74	10.99	Zinc finger protein (AHRD V3.3 --* W9S0M6_9ROSA)
Solyc01g095770.3	2.06197	4.17556	0.0103973	0.156667	0.94	0.04	0.09	0.34	0.43	0.89	1.5	Cyclic nucleotide-gated channel (AHRD V3.3 *** A0A0K9PRG4_ZOSMR)
Solyc02g030505.1	2.06069	4.17185	0.0389326	0.06	0.36	0.11	0.04	0.03	0.32	0.62	0.14	Calcium-transporting ATPase (AHRD V3.3 *-* K4D2H1_SOLLC)
Solyc04g076970.3	2.05318	4.1502	0.0180134	0.0933333	0.54	0	0.14	0.14	0.47	0.54	0.61	transcription factor-like protein (AHRD V3.3 *** AT1G58330.1)
Solyc01g096510.2	2.04318	4.12154	0.000154748	1.99333	11.53	2.36	1.99	1.63	15.13	7.15	12.31	LOW QUALITY:VQ motif-containing protein (AHRD V3.3 *** AT2G41180.1)
Solyc07g006670.1	2.04122	4.11592	0.0103895	0.656667	3.44333	0.04	1.02	0.91	3.16	3.9	3.27	LOW QUALITY:HXXXD-type acyl-transferase family protein (AHRD V3.3 *** AT3G26040.1)
Solyc05g012240.2	2.01777	4.04957	0.000909279	0.63	3.22333	0.23	1.28	0.38	3.46	4.3	1.91	Nuclear transport factor 2 family protein with RNA binding domain, putative isoform 2 (AHRD V3.3 *** A0A061E9N5_THECC)
Solyc03g005570.3	2.01706	4.04759	2.77156e-05	0.773333	4.11333	0.35	1.09	0.88	5.02	2.99	4.33	MYB family protein (AHRD V3.3 *** A0A067KW19_JATCU)
Solyc06g063190.3	2.00866	4.02408	0.000100099	0.126667	0.736667	0.07	0.12	0.19	0.51	0.65	1.05	glutamate receptor-like 2.3
Solyc03g082690.3	2.00497	4.01381	1.18009e-09	0.993333	5.26333	0.88	1.28	0.82	5.79	5.81	4.19	U-box domain-containing protein 43 (AHRD V3.3 *** W9S1U9_9ROSA)
Solyc02g081470.3	2.00173	4.00479	0.000248515	2.43333	12.57	1.77	3.98	1.55	18.2	9.5	10.01	Receptor-like kinase (AHRD V3.3 *-* G7I978_MEDTR)
Solyc09g082700.2	1.99927	3.99796	0.000836542	1.29	7.75333	1.62	0.77	1.48	6.85	5.07	11.34	Early light-induced protein, putative (AHRD V3.3 *** A0A061EU33_THECC)
Solyc04g054690.3	1.99885	3.99681	0.000273494	0.31	1.77667	0.13	0.35	0.45	1.17	1.38	2.78	ascorbate oxidase
Solyc03g036470.2	1.99228	3.97866	0.000980587	0.27	1.51667	0.19	0.18	0.44	1.87	1.56	1.12	Phenylalanine ammonia-lyase (AHRD V3.3 *** PAL1_SOLLC)
Solyc04g057940.3	1.99017	3.97285	0.00170217	0.25	1.33	0.18	0.41	0.16	1.18	2.23	0.58	Transducin/WD40 repeat-like superfamily protein (AHRD V3.3 *** A0A061EZ85_THECC)
Solyc07g052060.2	1.98224	3.95106	0.000115111	1.68	9.84	1.41	1.1	2.53	5.07	13	11.45	LOW QUALITY:HXXXD-type acyl-transferase family protein, putative (AHRD V3.3 *** A0A061E8Z9_THECC)
Solyc06g063180.2	1.98201	3.95044	2.83526e-05	0.42	2.32667	0.19	0.54	0.53	1.15	2.73	3.1	glutamate receptor-like 2.2
Solyc11g068620.2	1.98072	3.94691	0.000311061	0.44	2.31	0.36	0.67	0.29	2.78	1.95	2.2	NAC-domain protein
Solyc12g056710.2	1.97504	3.93139	0.0476016	2.01667	10.4967	0.08	3.11	2.86	5.33	10.11	16.05	NAD(P)-binding Rossmann-fold superfamily protein (AHRD V3.3 *** AT1G52340.1),Pfam:PF13561
Solyc12g094650.2	1.97175	3.92245	8.02973e-09	2.17	14.53	0.95	2.6	2.96	11.72	16.68	15.19	DUF594 family protein (AHRD V3.3 *** A0A072VN99_MEDTR)
Solyc07g043490.1	1.96438	3.90246	0.00031675	57.8867	305.86	19.19	78.31	76.16	135.09	476.3	306.19	UDP-Gal:Tomatidine Galactosyltransferase
Solyc07g062490.1	1.95938	3.88894	2.8966e-05	9.45	51.2133	4.88	7.61	15.86	41.42	37.44	74.78	Serine/threonine-protein kinase (AHRD V3.3 *-* A0A067JEE7_JATCU)
Solyc09g089790.3	1.95336	3.87275	0.0405274	0.18	1.05667	0.37	0.08	0.09	1.41	1.17	0.59	2-oxoglutarate (2OG) and Fe(II)-dependent oxygenase superfamily protein (AHRD V3.3 *** AT1G06620.1)
Solyc08g067505.1	1.95201	3.86914	0.00474876	1.29	4.45	2.3	0.63	0.94	3.31	7.51	2.53	Non-specific lipid-transfer protein (AHRD V3.3 *** K4CLX8_SOLLC)
Solyc04g064530.1	1.94848	3.85968	5.83832e-07	2.54	13.3	2.19	3.03	2.4	17.19	11.29	11.42	LOW QUALITY:Transmembrane protein, putative (AHRD V3.3 *** A0A072V150_MEDTR)
Solyc07g043450.2	1.94565	3.8521	0.00799	3.62333	19.3533	0.89	3.16	6.82	7.04	32.27	18.75	Glycosyltransferase (AHRD V3.3 *** A0A0A1WC49_NICAT)
Solyc03g080190.3	1.94444	3.84888	1.78903e-16	3.9	20.6767	2.32	4.49	4.89	18.2	23.66	20.17	2-oxoglutarate Fe(II) dependent oxygenase superfamily protein
Solyc06g008300.3	1.9374	3.83014	1.06927e-10	0.5	2.62333	0.24	0.68	0.58	2.19	2.7	2.98	Leucine-rich repeat receptor-like protein kinase family protein (AHRD V3.3 *** AT4G08850.1)
Solyc03g115930.2	1.93732	3.82992	4.55494e-08	2.63333	14.0667	2.65	2.71	2.54	12.6	14.23	15.37	Calcium-binding EF-hand family protein (AHRD V3.3 *-* AT5G39670.1)
Solyc12g062200.1	1.93534	3.82467	0.00744454	11.2133	52.5233	2.82	25.48	5.34	41.08	65.89	50.6	LOW QUALITY:Ferredoxin--NADP reductase, chloroplastic (AHRD V3.3 --* FENR_CHLRE)
Solyc01g095140.3	1.93456	3.82262	8.64684e-06	20.48	98.9633	9.29	33.25	18.9	120.8	108.54	67.55	Late embryogenesis abundant protein (AHRD V3.3 *** B5TV69_CAMSI)
Solyc10g086280.2	1.9141	3.7688	1.59155e-10	16.7333	84.9667	7.61	22.8	19.79	64.9	85.57	104.43	Heavy metal transport/detoxification superfamily protein (AHRD V3.3 *** AT5G03380.1)
Solyc07g043390.3	1.90425	3.74315	0.00156591	153.1	814.367	70.2	140.37	248.73	300.27	1188.3	954.53	Cellulose synthase (AHRD V3.3 *** A0A118J5T2_CYNCS)
Solyc03g078370.1	1.90204	3.73741	0.00123143	0.163333	0.806667	0.14	0.21	0.14	1.1	0.66	0.66	Serine/threonine-protein kinase (AHRD V3.3 *** K4BHR6_SOLLC)
Solyc02g087540.2	1.88639	3.6971	1.89904e-05	0.516667	2.67667	0.55	0.57	0.43	3.24	2.02	2.77	P-loop containing nucleoside triphosphate hydrolases superfamily protein (AHRD V3.3 *** AT3G28510.1)
Solyc12g100030.2	1.88331	3.68922	0.00158394	0.49	2.44	0.24	0.7	0.53	1.68	4.35	1.29	LOW QUALITY:Leucine-rich-repeat receptor-like protein (AHRD V3.3 *** A0A097BR55_GOSBA)
Solyc02g069490.3	1.88211	3.68614	0.00127085	101.947	526.257	42.15	108.63	155.06	194.53	799.67	584.57	Sterol reductase (AHRD V3.3 *** E1VD17_SOLTU)
Solyc07g052780.3	1.88031	3.68154	0.0486568	0.576667	3.06333	0	0.58	1.15	1.51	4.2	3.48	TIR-NBS-LRR class disease resistance protein (AHRD V3.3 *-* A2I7Q5_9ROSI)
Solyc07g043460.3	1.87744	3.67422	0.000321425	51.2567	266.447	24.41	48.5	80.86	112.82	384.15	302.37	Cytochrome P450, putative (AHRD V3.3 *** A0A061E4E7_THECC)
Solyc01g079140.2	1.87655	3.67195	1.28438e-05	4.78333	24.7733	3.39	5.21	5.75	15.59	19.27	39.46	LOW QUALITY:evolutionarily conserved C-terminal region 2 (AHRD V3.3 --* AT3G13460.4)
Solyc03g093560.1	1.87383	3.66505	0.000360935	18.41	86.12	4.47	27.24	23.52	84.78	66.09	107.49	ethylene response factor C.6
Solyc06g005750.3	1.87233	3.66123	0.00106641	54.8367	277.997	19.36	58.7	86.45	104.91	419.28	309.8	sterol 4-alpha-methyl-oxidase 2-1 (AHRD V3.3 *** AT1G07420.1)
Solyc01g079670.2	1.86732	3.64854	0.0254306	0.526667	2.81	0.2	0.22	1.16	1.73	2.75	3.95	LOW QUALITY:cotton fiber protein (AHRD V3.3 *** AT5G38700.1)
Solyc03g025390.3	1.86723	3.64832	3.41069e-06	36.1633	188.55	28.57	47.38	32.54	86.55	298.4	180.7	NAD(P)-binding Rossmann-fold superfamily protein (AHRD V3.3 *** AT4G23420.2)
Solyc08g068600.3	1.86315	3.63801	3.02339e-11	4.3	20.8933	2.08	6.17	4.65	17.87	24.05	20.76	Aromatic amino acid decarboxylase 1B (AHRD V3.3 *** Q1KSC5_SOLLC)
Solyc08g016270.2	1.8626	3.63664	0.0168646	0.28	1.34333	0.12	0.4	0.32	1.06	2.59	0.38	Leucine-rich receptor-like kinase family protein, putative (AHRD V3.3 *** A0A072UHL0_MEDTR)
Solyc10g005410.3	1.86216	3.63551	0.0377858	0.0866667	0.536667	0.14	0.03	0.09	0.24	0.48	0.89	Terpene synthase (AHRD V3.3 *** G5CV41_SOLLC)
Solyc12g055710.1	1.8593	3.62833	0.0153495	0.24	1.21	0.09	0.28	0.35	0.81	1.46	1.36	RING/U-box superfamily protein (AHRD V3.3 *** AT1G72310.1)
Solyc12g036390.2	1.85603	3.62009	0.000295354	0.803333	3.81333	0.37	1.26	0.78	4.01	5.17	2.26	Calmodulin binding protein-like, putative (AHRD V3.3 *** A0A061G202_THECC)
Solyc02g090560.3	1.85161	3.60902	2.94878e-06	1.95	3.29	0.17	2.94	2.74	3.24	2.28	4.35	Calcium-transporting ATPase (AHRD V3.3 *** M5X6S2_PRUPE)
Solyc12g038605.1	1.8512	3.60801	0.00580474	1.20667	5.92	0.55	1.49	1.58	4.86	8.33	4.57	LINE-1 reverse transcriptase (AHRD V3.3 --* A0A1D1ZAL7_9ARAE)
Solyc08g079900.3	1.8502	3.6055	0.0232653	0.29	2.94667	0.09	0.23	0.55	5.3	0.99	2.55	subtilisin-like protease
Solyc07g006770.2	1.84878	3.60197	0.00203105	0.17	0.89	0.12	0.09	0.3	0.68	1.13	0.86	Receptor-like protein kinase (AHRD V3.3 *** RPK1_IPONI)
Solyc07g053130.3	1.84414	3.59038	2.59825e-06	0.766667	3.66333	0.48	1.16	0.66	4.09	4.22	2.68	Serine/threonine-protein kinase (AHRD V3.3 *** K4CFL1_SOLLC)
Solyc01g102910.3	1.84327	3.58823	0.0473298	1.65333	8.27	0.17	1.18	3.61	2.55	9.77	12.49	Germin family protein (AHRD V3.3 *** G7I5N4_MEDTR)
Solyc09g083360.3	1.84259	3.58653	2.01371e-08	0.83	4.18	0.53	1.11	0.85	2.81	3.87	5.86	Basic helix-loop-helix (BHLH) family transcription factor (AHRD V3.3 --* A0A0K9PZ13_ZOSMR)
Solyc03g113950.3	1.83655	3.57156	8.15194e-07	3.00667	14.61	1.26	3.44	4.32	11.82	14.54	17.47	Calmodulin-binding protein (AHRD V3.3 *-* AT5G57580.1)
Solyc03g116245.1	1.83612	3.57047	0.0135257	1.74	9.19333	1.05	0.58	3.59	4.43	9.33	13.82	Cathepsin B-like cysteine protease (AHRD V3.3 *-* Q2HV10_MEDTR)
Solyc08g005680.3	1.83172	3.55962	5.74188e-05	7.32333	49.36	10.74	5.29	5.94	40.24	53.78	54.06	Z,Z-farnesyl pyrophosphate synthase
Solyc01g073640.3	1.82589	3.54525	0.00653265	155.983	747.09	36.09	184.53	247.33	302.61	1166.54	772.12	alcohol dehydrogenase-3,Pfam:PF13561
Solyc10g007870.3	1.82251	3.53697	0.00125195	6.44	31.45	2.24	6.09	10.99	18.09	27.07	49.19	Thionin-like protein (AHRD V3.3 *** G1JZD6_TOBAC)
Solyc07g052790.2	1.82036	3.5317	0.000110884	2.05	9.24	0.76	3.83	1.56	10.26	10.11	7.35	disease resistance protein (TIR-NBS-LRR class) (AHRD V3.3 *** AT5G17680.2)
Solyc11g068710.2	1.81017	3.50683	0.0129999	1.05333	4.71	0.74	1.82	0.6	7.41	1.97	4.75	F-box family protein (AHRD V3.3 *** B9MYU0_POPTR)
Solyc07g052070.2	1.8081	3.50181	0.00522008	0.286667	1.42333	0.15	0.33	0.38	0.55	2.56	1.16	Cytochrome P450 (AHRD V3.3 *** A0A118JYC4_CYNCS)
Solyc12g045030.2	1.79919	3.48024	6.3928e-05	8.85	42.3033	3.87	7.36	15.32	36.2	39.15	51.56	NAD(P)-binding Rossmann-fold superfamily protein (AHRD V3.3 *** AT3G55310.1)
Solyc07g043500.1	1.79401	3.46777	6.45225e-05	34.2933	172.547	25.45	36.13	41.3	65.79	270.27	181.58	Glycosyltransferase (AHRD V3.3 *** K4CEK8_SOLLC)
Solyc08g062220.3	1.79384	3.46735	0.000555364	0.586667	2.82667	0.45	0.76	0.55	1.92	1.87	4.69	Glycosyltransferase (AHRD V3.3 *** K4CL11_SOLLC)
Solyc05g008960.3	1.79014	3.45848	0.00607178	0.28	1.31667	0.23	0.29	0.32	2.02	1.38	0.55	Kinase family protein (AHRD V3.3 *** D7KAJ2_ARALL)
Solyc03g116890.3	1.78471	3.4455	1.5398e-08	1.72667	8.24	1.38	2.29	1.51	7.46	6.05	11.21	WRKY transcription factor 39
Solyc10g009550.3	1.77912	3.43217	0.00606438	2.96667	14.0367	0.64	3.06	5.2	7.66	13.55	20.9	LOW QUALITY:WRKY transcription factor 42
Solyc03g111793.1	1.77732	3.42788	6.86345e-06	2.16667	10.0833	1.9	2.98	1.62	12.05	11.12	7.08	Receptor-like protein kinase (AHRD V3.3 *** Q8LP72_TOBAC)
Solyc05g009000.3	1.77579	3.42424	2.82802e-06	0.89	4.18	0.95	0.89	0.83	4.94	3.98	3.62	Receptor-like protein kinase (AHRD V3.3 *** D3G6F0_CAPAN)
Solyc02g037550.3	1.76444	3.39742	0.0014801	9.62667	49.29	13.35	10.2	5.33	36.98	80.05	30.84	Auxin efflux carrier family protein (AHRD V3.3 *** AT1G76520.2)
Solyc06g082590.1	1.76416	3.39675	0.000149603	0.95	4.28	0.48	1.38	0.99	3.93	3.72	5.19	DNA-binding protein Pti6
Solyc07g008590.1	1.76021	3.38748	9.21645e-07	1.12333	5.11333	0.46	1.45	1.46	4.56	5.56	5.22	LOW QUALITY:Leucine-rich receptor-like kinase family protein (AHRD V3.3 *** G7K7L1_MEDTR)
Solyc06g066370.3	1.76004	3.38707	2.02152e-06	6.60333	29.76	4.09	8.01	7.71	38.56	19.62	31.1	WRKY transcription factor 31
Solyc05g050360.3	1.7511	3.36616	6.31217e-05	0.4	1.82	0.18	0.56	0.46	1.5	1.42	2.54	cyclic nucleotide gated channel 1 (AHRD V3.3 *** AT5G53130.1)
Solyc07g043230.3	1.74655	3.35556	3.9062e-07	5.19	22.79	2.31	8.58	4.68	21.24	23.96	23.17	Zinc transporter protein (AHRD V3.3 *** D5LMF9_9FABA)
Solyc12g006460.2	1.74556	3.35324	0.00026428	77.8067	363.687	43.4	96.79	93.23	170.5	623.09	297.47	Cytochrome P450 (AHRD V3.3 *** A0A124SDJ5_CYNCS)
Solyc07g043480.1	1.7454	3.35287	0.00678484	58.4867	264.713	13.05	70.89	91.52	110.95	393.29	289.9	Glycosyltransferase (AHRD V3.3 *** A0A0A1WC49_NICAT)
Solyc11g012230.2	1.74216	3.34536	0.0453327	0.72	3.55333	0.27	0.52	1.37	1.32	1.14	8.2	QWRF motif protein (DUF566) (AHRD V3.3 --* AT2G20815.4)
Solyc02g077050.3	1.74059	3.34172	3.83076e-06	15.1867	67.7067	5.63	18.69	21.24	55.77	72.14	75.21	Cathepsin B-like cysteine proteinase (AHRD V1 **-* CYSP_SCHMA)%3B contains Interpro domain(s) IPR013128 Peptidase C1A%2C papain
Solyc09g075910.1	1.74006	3.34049	0.0115329	0.18	0.846667	0.2	0.13	0.21	1.28	0.52	0.74	Serine/threonine-protein kinase (AHRD V3.3 *** K4CVG8_SOLLC)
Solyc12g045020.2	1.73901	3.33806	0.0462919	0.163333	0.68	0	0.35	0.14	0.62	0.75	0.67	Cytochrome P450 family protein (AHRD V3.3 *** B9HFW5_POPTR)
Solyc02g081180.2	1.73591	3.3309	0.0290753	0.316667	1.4	0.07	0.64	0.24	0.7	1.81	1.69	RING/U-box superfamily protein (AHRD V3.3 *** AT4G03965.1)
Solyc08g078190.1	1.73061	3.31867	0.000930593	2.92667	12.97	1.09	4.18	3.51	10.22	8.04	20.65	ethylene-responsive transcription factor
Solyc12g040790.2	1.72857	3.31399	0.00421506	18.2	84.4967	6.08	15.96	32.56	33.19	118.41	101.89	Phosphoethanolamine N-methyltransferase (AHRD V3.3 *** A0A075BJJ7_LYCBA)
Solyc01g098590.3	1.72813	3.31299	8.9138e-14	20.3567	90.2233	12.12	29.8	19.15	85.94	101.16	83.57	Phosphoglycerate mutase family protein (AHRD V3.3 *** AT3G05170.1)
Solyc09g005570.3	1.7269	3.31016	0.00368235	0.326667	1.46333	0.09	0.54	0.35	0.82	1.86	1.71	ALC-interacting protein (AHRD V3.3 *-* G7JN31_MEDTR)
Solyc02g089900.1	1.72513	3.30609	2.88602e-14	5.01667	23.09	3.21	5.69	6.15	19.04	20.94	29.29	Kinase family protein (AHRD V3.3 *** B9HEM3_POPTR)
Solyc03g025350.3	1.71491	3.28277	0.0468493	0.0466667	0.203333	0.02	0.07	0.05	0.24	0.2	0.17	Divalent ion symporter (AHRD V3.3 *** AT1G02260.2)
Solyc08g044510.3	1.71287	3.27812	0.0327621	0.576667	2.42	0.09	0.55	1.09	1.44	1.93	3.89	Beta-glucosidase (AHRD V3.3 *** L0ASF2_POPTO)
Solyc10g008410.1	1.71023	3.27214	0.00108875	29.6967	144.46	24.98	25.85	38.26	43.56	172.29	217.53	RING/U-box superfamily protein (AHRD V3.3 *-* AT1G19310.1)
Solyc01g111980.3	1.7071	3.26505	6.55576e-08	8.15667	36.09	5.09	9.49	9.89	36.77	24.65	46.85	Amino acid transporter, putative (AHRD V3.3 *** B9SQZ7_RICCO)
Solyc12g009780.1	1.70108	3.25143	0.0472708	0.08	0.326667	0.07	0.13	0.04	0.57	0.14	0.27	LOW QUALITY:Leucine-rich-repeat receptor-like protein (AHRD V3.3 *** A0A0D4WVW2_GOSBA)
Solyc02g068680.1	1.69839	3.24538	0.0443993	0.31	1.52667	0.57	0.12	0.24	2.16	1.25	1.17	LOW QUALITY:Cysteine/Histidine-rich C1 domain family protein (AHRD V3.3 *** A0A061G339_THECC)
Solyc11g007400.1	1.69777	3.244	0.0377086	7.42667	33.5133	11.32	7.88	3.08	58.04	18	24.5	LOW QUALITY:Receptor-like protein kinase (AHRD V3.3 *-* Q9M576_ORYSA)
Solyc03g114900.3	1.69513	3.23807	0.0205944	0.08	0.34	0.01	0.11	0.12	0.23	0.3	0.49	Protein COBRA, putative (AHRD V3.3 *** B9RLK9_RICCO)
Solyc02g063020.2	1.69352	3.23445	2.32367e-08	0.713333	3.23333	0.49	0.81	0.84	2.86	3.15	3.69	Major facilitator superfamily transporter (AHRD V3.3 *** A0A0K9PQR0_ZOSMR)
Solyc00g095860.1	1.69251	3.23218	5.63231e-05	3.16	13.6267	2.32	4.34	2.82	16.23	14.84	9.81	1-aminocyclopropane-1-carboxylate synthase (AHRD V3.3 *** Q96579_SOLLC)
Solyc12g006470.2	1.69187	3.23075	0.000596441	216.447	990.343	123.51	229.96	295.87	435.83	1540.94	994.26	viroid RNA-binding protein
Solyc04g081960.1	1.69129	3.22946	0.0180537	0.54	2.49333	0.29	0.31	1.02	2.24	1.89	3.35	LOW QUALITY:Syringolide-induced protein 14-1-1 (AHRD V3.3 *** G7I8D2_MEDTR)
Solyc02g081510.2	1.67959	3.20336	0.0136051	1.35333	5.83667	0.87	1.02	2.17	9.35	4.03	4.13	Receptor-like kinase (AHRD V3.3 *** G7I978_MEDTR)
Solyc06g060700.1	1.67772	3.19921	0.00354785	1.59	7.17667	1.86	1.16	1.75	6.66	6.79	8.08	Protein kinase superfamily protein (AHRD V3.3 --* AT3G57720.1)
Solyc06g062380.3	1.67676	3.1971	0.0010347	1.39	6.28333	1.67	1.24	1.26	8.25	5.53	5.07	Acid phosphatase-like protein 1 (AHRD V3.3 *** V9MHL3_9ROSA)
Solyc08g006990.2	1.67474	3.19263	0.0339047	0.113333	0.493333	0.01	0.16	0.17	0.4	0.75	0.33	aluminum activated malate transporter family protein (AHRD V3.3 *** AT5G46610.1)
Solyc02g067660.3	1.67451	3.19211	0.000768745	8.86667	38.1	2.57	11.34	12.69	23.3	36.47	54.53	Phytoalexin-deficient 4-1 protein (AHRD V3.3 *** Q2TNK3_SOLTU)
Solyc07g043395.1	1.66862	3.1791	0.00812218	31.2333	141.603	13.92	21.94	57.84	45.72	195.37	183.72	Cellulose synthase-like protein (AHRD V3.3 *-* A0A072TVD1_MEDTR)
Solyc08g079870.3	1.66294	3.16662	5.94985e-08	5.88667	25.02	3.81	7.94	5.91	26.86	30.23	17.97	subtilisin
Solyc01g105920.3	1.66074	3.16179	0.00418055	1.11667	5.44333	1.19	0.82	1.34	7.29	6.28	2.76	(E)-beta-ocimene synthase
Solyc07g055710.3	1.66001	3.16018	0.00419663	0.27	1.24333	0.23	0.21	0.37	0.94	0.92	1.87	SolycHsfA4b
Solyc07g016210.1	1.65921	3.15843	0.00395243	0.423333	1.87667	0.26	0.42	0.59	1.55	2.79	1.29	Specific tissue protein (AHRD V3.3 *** G7IZL4_MEDTR)
Solyc09g005860.3	1.65595	3.15132	4.81581e-09	4.03667	16.92	2.02	5.3	4.79	16.36	18.2	16.2	ankyrin repeat-containing protein
Solyc05g008980.2	1.64622	3.13012	2.68126e-05	0.666667	2.81333	0.5	0.98	0.52	3.07	3.06	2.31	Kinase family protein (AHRD V3.3 *** D7KAJ2_ARALL)
Solyc03g006760.3	1.64596	3.12956	0.0427283	0.0866667	0.373333	0.09	0.03	0.14	0.33	0.5	0.29	NBS-LRR disease resistance-like protein (AHRD V3.3 *-* Q2LED2_9ROSI)
Solyc05g051530.3	1.64241	3.12186	0.0426852	0.106667	0.486667	0.08	0.14	0.1	0.14	0.67	0.65	ABC transporter G family member (AHRD V3.3 *** A0A0K9NWI5_ZOSMR)
Solyc12g056360.1	1.64137	3.11963	0.0136251	0.553333	2.47333	0.81	0.44	0.41	2.45	1.97	3	Thaumatin-like protein (AHRD V3.3 *** TLP_ACTDE)
Solyc01g086670.3	1.63772	3.11174	0.0304498	2.07667	9.3	1.85	2.67	1.71	4.94	3.31	19.65	LOW QUALITY:Expressed protein-RZ53 (AHRD V3.3 --* E0CW61_9ORYZ)
Solyc02g088090.1	1.63387	3.10344	0.00792746	4.06333	16.3967	3.24	6.69	2.26	22.34	8.45	18.4	Calcium-binding EF-hand (AHRD V3.3 *** A0A103YHF0_CYNCS)
Solyc10g086500.1	1.63041	3.09602	0.00149357	20.78	90.4833	10.68	24.42	27.24	29.68	134.19	107.58	steroid 5 alpha reductase DET2
Solyc02g093230.3	1.62921	3.09343	7.19091e-05	1.11	4.86667	0.77	0.86	1.7	4.18	4.69	5.73	Caffeoyl-CoA O-methyltransferase (AHRD V3.3 *** CAMT_SOLTU)
Solyc03g093550.1	1.6275	3.08977	4.73407e-06	13.1033	52.6233	5.39	19.33	14.59	53.68	47.58	56.61	Ethylene-responsive transcription factor (AHRD V3.3 *** M4WYH8_GOSHI)
Solyc01g089890.3	1.62318	3.08052	0.0241496	0.493333	2.15667	0.57	0.73	0.18	2.62	1.45	2.4	PRA1 family protein (AHRD V3.3 *** K4AYT0_SOLLC)
Solyc02g079990.3	1.62089	3.07564	5.0408e-06	0.733333	3.42667	0.33	0.77	1.1	2.92	3.59	3.77	Cysteine-rich receptor-kinase-like protein (AHRD V3.3 *** G7KDB1_MEDTR)
Solyc02g086650.3	1.6197	3.07312	0.00213679	4.77	21.33	2.82	3.99	7.5	7.55	23.77	32.67	Phosphoenolpyruvate/phosphate translocator (AHRD V3.3 *** A0A0D3QJC6_CAMSI)
Solyc12g009770.1	1.61726	3.06792	0.0247498	0.493333	2.07333	0.1	0.48	0.9	1.08	3.13	2.01	LOW QUALITY:Leucine-rich-repeat receptor-like protein (AHRD V3.3 *** A0A097BR55_GOSBA)
Solyc03g083470.3	1.61155	3.05581	0.000435735	0.363333	1.58333	0.24	0.29	0.56	1.43	1.56	1.76	Receptor-like kinase (AHRD V3.3 *** A0A072VF58_MEDTR)
Solyc03g122350.3	1.61109	3.05483	3.83936e-06	5.07	23.9967	2.31	5.99	6.91	19.6	26.65	25.74	Cytochrome P450 (AHRD V3.3 *** Q0PNH1_CAPCH)
Solyc03g114890.3	1.61071	3.05401	0.0105829	9.98333	40.4733	1.94	10.06	17.95	29.89	42.15	49.38	COBRA-like protein (AHRD V3.3 *** L0ATP1_POPTO)
Solyc05g047680.3	1.60646	3.04504	0.00801472	0.613333	2.48333	0.17	0.98	0.69	1.4	3.74	2.31	Cytochrome P450 (AHRD V3.3 *** F4YF83_9APIA)
Solyc09g090080.1	1.60201	3.03566	0.0206939	0.206667	0.866667	0.25	0.24	0.13	1.14	0.89	0.57	Phosphate transporter (AHRD V3.3 *** K0FGD5_9ERIC)
Solyc01g090340.2	1.59898	3.02929	0.0136097	18.8167	78.58	4.66	17.34	34.45	32.02	99	104.72	Ethylene-responsive transcription factor, putative (AHRD V3.3 *** B9RD03_RICCO)
Solyc04g008330.1	1.59591	3.02286	0.0184816	1.11667	4.96333	0.71	0.59	2.05	2.33	7.91	4.65	Glycosyltransferase (AHRD V3.3 *** M1CVU0_SOLTU)
Solyc06g008790.3	1.59555	3.0221	0.0101102	0.156667	0.633333	0.11	0.25	0.11	0.74	0.84	0.32	Mi-1.1
Solyc01g098690.2	1.59467	3.02025	0.0115426	0.87	3.65	0.25	0.7	1.66	2.36	3.39	5.2	LOW QUALITY:Leucine-rich-repeat receptor-like protein (AHRD V3.3 *** A0A097BR55_GOSBA)
Solyc05g054020.2	1.58959	3.00963	0.026659	0.0466667	0.19	0.04	0.06	0.04	0.22	0.22	0.13	LOW QUALITY:NBS-LRR resistance protein-like protein (AHRD V3.3 *** A1Y9Q9_SOLLC)
Solyc04g074830.1	1.58578	3.0017	7.48129e-06	1.24	5.18667	0.74	1.34	1.64	4.54	5.8	5.22	LOW QUALITY:ENTH/ANTH/VHS superfamily protein, putative (AHRD V3.3 *** A0A061FE62_THECC)
Solyc05g006390.1	1.58527	3.00064	0.0359787	10.8733	41	3.16	17.32	12.14	49.45	19.88	53.67	LOW QUALITY:CDP-diacylglycerol--glycerol-3-phosphate 3-phosphatidyltransferase, putative (AHRD V3.3 *** A0A061FTS5_THECC)
Solyc07g055400.2	1.58459	2.99922	0.0295643	0.483333	2.13667	0.1	0.77	0.58	1.17	2.71	2.53	Serine/threonine-protein kinase (AHRD V3.3 *-* A0A0D4BT35_SOLPN)
Solyc10g052500.2	1.56713	2.96314	0.0452091	0.91	4.18333	1.32	0.57	0.84	1.11	3.82	7.62	Isoflavone reductase homolog (AHRD V3.3 *** IFRH_SOLTU)
Solyc03g093080.3	1.56477	2.9583	0.0236528	4.09	16.47	0.85	4.46	6.96	7.98	14.72	26.71	Xyloglucan endotransglucosylase/hydrolase (AHRD V3.3 *** K4BII5_SOLLC)
Solyc11g066670.1	1.56303	2.95474	0.00143733	25.93	108.793	12.89	25.21	39.69	42.81	146.01	137.56	Glycosyltransferase (AHRD V3.3 *** K4D9S4_SOLLC)
Solyc12g006700.2	1.55375	2.93579	7.45045e-12	10.23	40.7867	6.75	15.37	8.57	40.43	38.69	43.24	Mitogen-activated protein kinase kinase kinase 1 isoform 1 (AHRD V3.3 *** A0A061GM60_THECC)
Solyc09g092310.1	1.55135	2.93092	0.0406883	0.1	0.383333	0.02	0.17	0.11	0.33	0.56	0.26	Ph-3 resistance protein (AHRD V3.3 *** A0A060D304_SOLPI)
Solyc02g089500.3	1.55043	2.92904	0.0402575	0.583333	2.21667	0.24	0.62	0.89	1.34	3.69	1.62	CONSTANS protein (AHRD V3.3 *-* C0Z3T8_SOLTU)
Solyc11g017270.2	1.55033	2.92884	2.11797e-08	3.81667	15.2233	1.87	4.98	4.6	11.87	15.17	18.63	LRR receptor-like kinase family protein (AHRD V3.3 *** A0A072VP05_MEDTR)
Solyc05g009610.1	1.54982	2.92781	0.0113552	1.53333	6.57333	2.04	1.36	1.2	7.38	3.22	9.12	Alpha/beta-Hydrolases superfamily protein (AHRD V3.3 *** A0A061EB00_THECC)
Solyc01g067120.3	1.54811	2.92433	2.18235e-05	1.02667	4.33	0.68	1.27	1.13	3.17	4.22	5.6	Cullin 1, putative (AHRD V3.3 *** A0A061EP85_THECC)
Solyc05g009480.1	1.54006	2.90807	0.00963563	7.02333	28.4167	9.22	6.73	5.12	38.55	24.43	22.27	LOW QUALITY:NIM1-interacting 2 (AHRD V3.3 -** AT3G25882.1)
Solyc02g032950.3	1.53998	2.90791	0.0469852	0.74	3.02	0.99	0.53	0.7	5.65	1.5	1.91	WRKY transcription factor 16
Solyc02g014030.2	1.53698	2.90187	0.0116332	0.636667	2.64667	0.32	0.38	1.21	1.76	2.3	3.88	Kinase, putative (AHRD V3.3 *-* B9SYC3_RICCO)
Solyc03g111510.3	1.53627	2.90044	0.0136058	0.243333	0.943333	0.12	0.42	0.19	0.57	1.18	1.08	RING/U-box superfamily protein (AHRD V3.3 *** AT1G13195.1)
Solyc01g006950.3	1.5355	2.89889	0.0077807	0.34	1.3	0.23	0.63	0.16	1.21	1.23	1.46	Syntaxin, putative (AHRD V3.3 *** B9SDJ9_RICCO)
Solyc09g083060.3	1.53543	2.89874	5.44616e-08	2.24	8.77	1.14	3.09	2.49	8.88	9.45	7.98	U-box domain-containing protein 44 (AHRD V3.3 *** A0A151R6I4_CAJCA)
Solyc06g075500.3	1.53435	2.89657	0.00833974	0.216667	0.846667	0.09	0.25	0.31	0.96	0.95	0.63	Major facilitator superfamily protein (AHRD V3.3 *** AT3G45710.1)
Solyc01g105300.3	1.53256	2.89298	0.0387522	1.06333	3.16	1.53	0.54	1.12	5.8	2.14	1.54	Metacaspase-1 (AHRD V3.3 *-* A0A0B2R4L3_GLYSO)
Solyc05g005130.2	1.5318	2.89147	4.06761e-18	0.816667	3.40667	0.73	0.89	0.83	2.91	3.66	3.65	Disease resistance protein, putative (AHRD V3.3 *** Q6L432_SOLDE)
Solyc02g094310.2	1.53165	2.89116	0.0310447	0.203333	0.796667	0.07	0.37	0.17	0.35	0.79	1.25	Pentatricopeptide repeat-containing protein (AHRD V3.3 *** A0A0B2R834_GLYSO)
Solyc06g053245.1	1.52788	2.88361	0.00774479	1.60333	6.45	0.56	1.44	2.81	4.76	8.78	5.81	transmembrane protein (AHRD V3.3 --* AT1G15640.2)
Solyc11g021360.2	1.51931	2.86653	0.000185134	7.81	30.7267	3.19	13.11	7.13	20.78	29.15	42.25	Protease Do-like 7 (AHRD V3.3 --* DEGP7_ARATH)
Solyc04g074780.3	1.51508	2.85814	0.0115827	0.476667	1.97667	0.5	0.53	0.4	0.99	1.88	3.06	Phage capsid scaffolding protein (GPO) serine peptidase (AHRD V3.3 *** G7KAI6_MEDTR)
Solyc09g059430.3	1.51222	2.85248	0.000266374	2.1	8.52333	2.31	1.93	2.06	9.96	6.45	9.16	RPM1-interacting protein 4 (AHRD V3.3 *** B9GQK9_POPTR)
Solyc03g007870.3	1.50819	2.84453	2.55939e-05	11.25	42.35	7.44	17.83	8.48	47.46	30.67	48.92	Heavy metal transport/detoxification superfamily protein (AHRD V3.3 *** A0A072TW71_MEDTR)
Solyc08g075210.2	1.50791	2.84398	0.00584169	15.4967	67.9233	22.84	15.82	7.83	42.7	101.25	59.82	HXXXD-type acyl-transferase family protein (AHRD V3.3 *** AT3G30280.1)
Solyc07g064720.3	1.50495	2.83815	0.018874	0.66	2.48333	0.57	0.79	0.62	3.99	2.13	1.33	GDSL esterase/lipase (AHRD V3.3 *** W9RB61_9ROSA)
Solyc02g090380.3	1.49236	2.81349	0.000590831	3.37	13.0333	1.29	3.96	4.86	7.55	14.23	17.32	NBS-LRR disease resistance protein (AHRD V3.3 *** G7K839_MEDTR)
Solyc11g020230.1	1.48611	2.80133	0.0173033	2.29333	8.66333	0.53	2.11	4.24	6.78	7.56	11.65	Cytokinin-regulated kinase 1 (AHRD V3.3 *** Q9FUK3_TOBAC)
Solyc08g068390.3	1.48514	2.79943	0.00578294	1.41667	6.05	2.11	1.13	1.01	5.49	8.11	4.55	Fatty acid beta-oxidation multifunctional protein (AHRD V3.3 *** A0A077DAS1_9ERIC)
Solyc05g010030.3	1.48135	2.7921	0.00739899	1.25333	5.06	0.81	1.14	1.81	2.54	5.22	7.42	MIZU-KUSSEI-like protein (Protein of unknown function, DUF617) (AHRD V3.3 *** AT3G25640.2)
Solyc05g052860.3	1.47756	2.78477	0.0284368	0.226667	0.83	0.18	0.42	0.08	0.89	0.96	0.64	Lipase (AHRD V3.3 *** G7JAK3_MEDTR)
Solyc07g043420.3	1.4755	2.7808	0.013375	977.16	3846.04	450.51	889.18	1591.79	1554.26	5250.24	4733.62	2-oxoglutarate-dependent dioxygenase 2
Solyc06g063210.3	1.47547	2.78075	0.0174648	0.976667	3.64667	0.2	1.12	1.61	2.6	3.38	4.96	glutamate receptor-like 2.5
Solyc05g045670.3	1.47349	2.77694	0.00182921	13.9933	55.7567	8.61	16.96	16.41	18.51	63.15	85.61	Glucose-6-phosphate/phosphate-translocator (AHRD V3.3 *** O64911_SOLTU)
Solyc12g044940.2	1.47031	2.77082	7.26605e-13	8.17667	30.7367	5.06	11.88	7.59	27.7	32	32.51	NAD(P)-binding Rossmann-fold superfamily protein (AHRD V3.3 *** AT3G55310.1)
Solyc09g007910.3	1.45981	2.75072	0.00153743	12.96	51.6	7.97	11.57	19.34	22.93	50.53	81.34	Phenylalanine ammonia-lyase (AHRD V3.3 *** PAL5_SOLLC)
Solyc05g005040.3	1.4515	2.73492	0.0098894	0.246667	0.943333	0.1	0.23	0.41	0.77	0.91	1.15	Pectin lyase-like superfamily protein (AHRD V3.3 *** AT3G26610.1)
Solyc10g055770.2	1.44344	2.71969	0.0093886	3.08333	12.4367	1.48	2.88	4.89	4.23	14.13	18.95	Hippocampus abundant transcript 1 (AHRD V3.3 *** A0A0B0P0P1_GOSAR)
Solyc02g090690.2	1.43705	2.70766	0.0409416	0.76	2.66333	0.67	1.01	0.6	5.03	1.18	1.78	membrane protein (AHRD V3.3 *** AT4G37030.1)
Solyc01g080800.3	1.43367	2.70133	0.0444929	1.93333	7.32667	0.66	1.31	3.83	4.51	6.16	11.31	Plant basic secretory family protein (AHRD V3.3 *** B9GHT3_POPTR)
Solyc04g016220.3	1.43253	2.69919	0.000156236	16.6967	63.13	9.14	20.15	20.8	30.06	84.32	75.01	Glycosyltransferase (AHRD V3.3 *** M1CLQ4_SOLTU)
Solyc03g117700.2	1.43136	2.69701	0.00937592	0.333333	1.14667	0.28	0.57	0.15	1.14	1.21	1.09	Major facilitator superfamily protein (AHRD V3.3 *-* A0A061G9T3_THECC)
Solyc05g012900.3	1.42886	2.69234	0.0330443	1.94667	2.30333	0.12	5.2	0.52	0.47	4.12	2.32	JJH-R-like protein
Solyc04g070970.3	1.4273	2.68942	0.00518104	17.29	63.1667	13.81	24.67	13.39	64.88	98.3	26.32	ABC transporter family protein (AHRD V3.3 *** B9IIG9_POPTR)
Solyc04g074470.1	1.42405	2.68338	0.00020247	2	7.32333	0.9	2.83	2.27	5.01	8.44	8.52	Phosphate-induced protein 1 (AHRD V3.3 *** A0A103XX62_CYNCS)
Solyc04g007490.3	1.42345	2.68226	0.0200336	0.53	1.87	0.39	0.98	0.22	1.99	2.5	1.12	Disease resistance protein, putative (AHRD V3.3 *-* Q6L432_SOLDE)
Solyc05g050340.3	1.42215	2.67985	0.000489948	1.24333	4.42667	0.86	2.04	0.83	4.78	3.89	4.61	WRKY transcription factor 58
Solyc06g066820.3	1.4186	2.67327	0.0165999	0.353333	1.33	0.4	0.53	0.13	1.17	1.67	1.15	Le3OH-13b-hydroxylase
Solyc09g010000.3	1.41448	2.66563	3.4496e-06	2.38667	8.89	1.56	3.18	2.42	5.37	11.11	10.19	2-oxoglutarate (2OG) and Fe(II)-dependent oxygenase superfamily protein (AHRD V3.3 *** AT1G06620.1)
Solyc04g005070.3	1.41386	2.66449	0.0110868	17.97	66.9633	6.57	18.35	28.99	25.13	88.93	86.83	Major facilitator superfamily protein (AHRD V3.3 *** AT1G52190.1)
Solyc01g105310.3	1.41009	2.65754	0.0363936	0.373333	1.4	0.4	0.58	0.14	0.85	2.05	1.3	metacaspase 2,Pfam:PF00656
Solyc02g081500.3	1.40708	2.65199	3.59654e-06	4.39	15.3167	1.86	6.67	4.64	12.94	15.93	17.08	Receptor kinase LRK10
Solyc03g113960.3	1.40691	2.65169	5.69383e-06	1.20333	4.43333	0.9	1.41	1.3	3.7	5.49	4.11	Calmodulin binding protein-like protein (AHRD V3.3 *-* AT5G62570.2)
Solyc03g078360.1	1.40574	2.64953	0.0332384	0.55	1.94333	0.56	0.69	0.4	3.36	1.24	1.23	Serine/threonine-protein kinase (AHRD V3.3 *** K4BHR5_SOLLC)
Solyc02g090360.3	1.40297	2.64445	0.0198562	17.0333	61.7533	4.52	20.29	26.29	24.37	64.79	96.1	L-ascorbate oxidase like (AHRD V3.3 *** A0A0B2RUS1_GLYSO)
Solyc12g100010.1	1.40267	2.64391	0.03631	0.07	0.236667	0.08	0.05	0.08	0.12	0.22	0.37	Leucine-rich-repeat receptor-like protein (AHRD V3.3 *** A0A0D4WVW2_GOSBA)
Solyc07g049660.3	1.40215	2.64294	0.00517313	4.45333	15.3767	1.82	5.35	6.19	18.43	15.88	11.82	Benzyl alcohol O-benzoyltransferase (AHRD V3.3 *-* BEBT_TOBAC)
Solyc06g074090.3	1.40207	2.64281	0.0032101	43.13	164.85	27.82	41.61	59.96	61.66	240.29	192.6	Sterol delta-7 reductase (AHRD V3.3 *** Q6S5A3_TROMA)
Solyc07g061800.3	1.39728	2.63405	0.0082155	21.48	79.17	8.93	21.44	34.07	31.18	104.24	102.09	SOUL heme-binding family protein (AHRD V3.3 *** AT1G17100.1)
Solyc01g089880.3	1.38969	2.62023	2.26965e-08	9.56333	34.1867	7.53	12.39	8.77	34.56	38.1	29.9	LOW QUALITY:PRA1 family protein (AHRD V3.3 *** K4AYS9_SOLLC)
Solyc05g021580.3	1.38691	2.61518	0.0395524	0.436667	1.78	0.44	0.39	0.48	0.98	2.87	1.49	Serine/threonine-protein kinase TOR (AHRD V3.3 *-* TOR_ARATH)
Solyc04g009440.3	1.38614	2.61379	0.00211925	6.27	24.0567	7.73	7.28	3.8	21.45	17.37	33.35	NAC domain protein AY498713
Solyc11g010250.1	1.38395	2.60983	0.00593104	9.93	38.18	13.23	9.43	7.13	29.4	31.27	53.87	LOW QUALITY:Avr9/Cf-9 rapidly elicited protein 75 (AHRD V3.3 *** Q9FQY9_TOBAC)
Solyc10g084890.2	1.38392	2.60976	0.0131954	1.47	5.34667	0.63	2.01	1.77	2.24	4.84	8.96	Glycosyltransferase (AHRD V3.3 *** K4D3V7_SOLLC)
Solyc10g084325.1	1.38334	2.60872	2.92084e-05	5.17667	19.1067	5.09	6.34	4.1	17.38	25.46	14.48	Subtilisin-like protease (AHRD V3.3 *** O82777_SOLLC)
Solyc03g115920.3	1.3812	2.60485	1.35392e-05	10.19	36.5067	9.07	13.81	7.69	39.54	28.5	41.48	RING/U-box superfamily protein (AHRD V3.3 *** AT3G14250.1)
Solyc07g024020.2	1.38042	2.60345	0.0277419	0.656667	2.45667	0.29	0.58	1.1	3.12	1.72	2.53	Protein phosphatase 2C family protein (AHRD V3.3 *** AT1G47380.1)
Solyc02g086210.3	1.3786	2.60016	0.00300319	0.52	1.92667	0.21	0.49	0.86	1.73	1.7	2.35	Receptor-like kinase (AHRD V3.3 *** G7KUD4_MEDTR)
Solyc11g011080.2	1.37814	2.59934	0.0114429	0.96	3.30667	0.23	1.32	1.33	2.44	4.16	3.32	disease resistance protein (TIR-NBS-LRR class) (AHRD V3.3 *** AT5G17680.1)
Solyc05g009010.1	1.37444	2.59268	0.0378348	1.27	4.57667	1.46	1.87	0.48	4.86	2.78	6.09	Protein kinase family protein (AHRD V3.3 *-* AT5G38210.1)
Solyc08g062690.2	1.37049	2.58558	0.00526539	5.36667	17.5367	2.34	8.81	4.95	23.79	12.43	16.39	CCCH-type zinc fingerfamily protein with RNA-binding domain-containing protein (AHRD V3.3 --* AT2G05160.3)
Solyc11g073080.2	1.36578	2.57715	0.0139619	2.12667	6.58	0.85	2.83	2.7	4.82	3.41	11.51	Methyl-CpG-binding domain-containing family protein (AHRD V3.3 *** B9HPK6_POPTR)
Solyc12g096710.2	1.36451	2.57489	2.06256e-05	1.41333	5.46	0.68	2.3	1.26	5.44	6.11	4.83	Receptor-like kinase (AHRD V3.3 *** D4QD70_DIACA)
Solyc07g009235.1	1.36436	2.57461	0.0305405	4.75333	17.22	1.12	5.28	7.86	13.91	19.03	18.72	Defensin-like protein (AHRD V3.3 -** H6SWQ0_DATGL)
Solyc05g007980.3	1.35883	2.56478	0.0034345	9.1	31.15	6.33	11.68	9.29	37.91	41.5	14.04	Sulfate transporter, putative (AHRD V3.3 *** B9SJ59_RICCO)
Solyc11g012240.1	1.35678	2.56114	0.00136156	2.51667	8.98	1.39	3.11	3.05	4.96	13.08	8.9	MBOAT (membrane bound O-acyl transferase) family protein (AHRD V3.3 *** AT5G55350.1)
Solyc02g084890.2	1.35501	2.55799	4.84405e-05	1.89	6.47	0.87	2.37	2.43	6.56	6.36	6.49	NBS-LRR disease resistance protein NBS50 (AHRD V3.3 *** A0A0F6RAM2_9ROSI)
Solyc06g034370.1	1.35345	2.55523	0.00769806	5.11333	16.7667	1.65	7.76	5.93	16.92	20.61	12.77	Plant invertase/pectin methylesterase inhibitor superfamily protein (AHRD V3.3 *** AT5G62350.1)
Solyc04g078290.3	1.35287	2.5542	1.04636e-07	1.93333	6.73333	1	2.51	2.29	5.54	6.66	8	Cytochrome P450 (AHRD V3.3 *** A0A103XWR5_CYNCS)
Solyc04g077980.1	1.34817	2.54589	0.00544056	13.9733	46.81	6.44	20.33	15.15	46.75	23.24	70.44	C2H2-type zinc finger protein
Solyc01g095630.3	1.34764	2.54495	9.32034e-08	21.47	73.7567	13.03	29.33	22.05	76.13	59.21	85.93	WRKY transcription factor 41
Solyc12g056610.2	1.34425	2.53899	0.0177604	1.96	6.59	0.49	2.5	2.89	5.7	5.65	8.42	NAD(P)-binding Rossmann-fold superfamily protein (AHRD V3.3 *** AT1G52340.1),Pfam:PF13561
Solyc06g060760.3	1.34391	2.53838	0.000515434	6.60333	22.91	4.48	8.5	6.83	19.67	34.36	14.7	tonoplast intrinsic protein 2.3
Solyc08g007820.1	1.34172	2.53453	0.00452736	2.73	9.19	2.19	3.64	2.36	12.68	7.22	7.67	C-repeat binding factor (AHRD V3.3 *** A0A0B5KMN4_ACTCH)
Solyc03g095770.3	1.34055	2.53248	0.00387663	10.6833	38.13	5.36	9.09	17.6	24.99	30.38	59.02	WRKY transcription factor 80
Solyc06g076300.3	1.33841	2.52873	0.0051144	1.66	5.80333	0.62	1.75	2.61	3.53	6.58	7.3	Haloacid dehalogenase-like hydrolase (AHRD V3.3 *** G7JUV7_MEDTR)
Solyc11g010780.1	1.33722	2.52665	0.0425607	0.683333	2.32	0.15	1.09	0.81	1.17	2.83	2.96	UDP-glycosyltransferase (AHRD V3.3 *** A0A165XS50_DAUCA)
Solyc11g010850.2	1.33214	2.51777	5.87344e-06	26.2067	93.0567	17.53	31.84	29.25	52.97	126.44	99.76	1-deoxy-D-xylulose 5-phosphate synthase (AHRD V3.3 *** B6E973_STERE)
Solyc02g084005.1	1.33046	2.51482	0.0240449	4.95	17.6967	3.48	3.38	7.99	10	23.43	19.66	SAUR-like auxin-responsive protein family (AHRD V3.3 *** AT4G34760.1)
Solyc10g080840.1	1.321	2.4984	9.8689e-07	5.09	17.7033	4.36	5.26	5.65	19.79	16.54	16.78	Cytochrome P450 (AHRD V3.3 *** A2PZD4_IPONI)
Solyc01g010180.3	1.32068	2.49785	0.0441839	20.07	66.0433	3.19	25.84	31.18	37.17	75.13	85.83	DEA(D/H)-box RNA helicase family protein (AHRD V3.3 --* AT3G61240.2)
Solyc04g077390.3	1.31904	2.495	0.00285139	0.27	0.9	0.16	0.42	0.23	0.96	0.72	1.02	ARK2 product/receptor-like serine/threonine protein kinase ARK2 (AHRD V1 *-** Q9S972_ARATH)
Solyc09g057960.1	1.31883	2.49464	0.0362814	0.8	2.51333	0.35	1.1	0.95	3.47	2.22	1.85	Cysteine-rich RLK (Receptor-like kinase) protein (AHRD V3.3 *** G7KY09_MEDTR)
Solyc02g071360.3	1.31698	2.49145	0.00061494	0.693333	2.28	0.33	1.05	0.7	2.59	1.99	2.26	2-oxoglutarate (2OG) and Fe(II)-dependent oxygenase superfamily protein (AHRD V3.3 *-* AT1G17010.1)
Solyc04g078550.3	1.31365	2.4857	1.70231e-11	14.2333	48.84	9.2	18.05	15.45	39.86	44.1	62.56	WRKY transcription factor 7
Solyc08g074893.1	1.31328	2.48506	0.0448629	1.54	2.79333	2.38	0.89	1.35	3.33	2.91	2.14	HSP20-like chaperones superfamily protein (AHRD V3.3 --* AT1G76780.3)
Solyc05g025820.3	1.31154	2.48206	0.0386006	0.303333	1.00667	0.22	0.43	0.26	1.35	0.58	1.09	Kinase family protein (AHRD V3.3 *-* U5GAR5_POPTR)
Solyc12g098100.2	1.30945	2.47848	0.0358914	0.333333	1.17	0.12	0.33	0.55	0.52	1.6	1.39	Non-specific serine/threonine protein kinase (AHRD V3.3 *** K4DHI4_SOLLC)
Solyc03g044900.3	1.30672	2.47379	0.00775397	42.0667	136.917	15.33	74.92	35.95	66.41	184.03	160.31	Calcium-binding EF-hand (AHRD V3.3 *** A0A103XKQ8_CYNCS)
Solyc01g006320.3	1.3058	2.47221	4.54138e-05	25.3567	83.32	11.9	36.54	27.63	62.3	78.26	109.4	Late embryogenesis abundant (LEA) hydroxyproline-rich glycoprotein family (AHRD V3.3 *** AT3G20600.1)
Solyc04g007800.3	1.30404	2.46919	0.000497946	2.32667	8.01	1.72	2.84	2.42	5.82	11.04	7.17	Calcium-dependent lipid-binding (CaLB domain) family protein (AHRD V3.3 *** AT1G70810.1)
Solyc06g009190.3	1.30402	2.46916	6.26551e-05	25.27	87.1967	19.8	29.48	26.53	72.77	128.79	60.03	Pectinesterase (AHRD V3.3 *** K4C3U9_SOLLC)
Solyc03g031430.1	1.30312	2.46762	0.0262194	1.57	4.99333	0.74	2.1	1.87	7.08	3.15	4.75	urease accessory protein F
Solyc12g096900.2	1.30263	2.46678	0.00298221	3.67667	12.45	1.57	3.47	5.99	9.77	14.75	12.83	Disease resistance protein (TIR-NBS-LRR class) (AHRD V3.3 *-* AT1G72840.3)
Solyc04g014900.3	1.30137	2.46462	2.72612e-06	2.77	9.32667	1.38	3.82	3.11	8.38	9.84	9.76	Non-specific serine/threonine protein kinase (AHRD V3.3 *-* M1A662_SOLTU)
Solyc01g091670.3	1.30023	2.46268	0.00137419	0.99	3.40667	0.75	1.41	0.81	2.35	2.83	5.04	Progesterone 5-beta-reductase (AHRD V3.3 *** D6N9X0_NEROL)
Solyc02g070040.1	1.29769	2.45835	0.000333441	5.25333	18.9033	6.15	4.88	4.73	17.24	16.16	23.31	LOW QUALITY:Ethylene-responsive nuclear protein (AHRD V3.3 *** Q38MV1_SOLLC)
Solyc05g008940.3	1.29758	2.45816	0.000243465	0.803333	2.76	0.44	0.94	1.03	2.91	2.71	2.66	Kinase family protein (AHRD V3.3 *** D7KAJ2_ARALL)
Solyc12g008960.2	1.29659	2.45647	0.0071848	1.72667	5.84	0.63	1.95	2.6	3.51	7	7.01	Calmodulin-binding family protein (AHRD V3.3 *** A0A061GKK0_THECC)
Solyc05g009760.2	1.2944	2.45275	8.61466e-05	2.27333	7.45	1.01	3.34	2.47	6.73	8.61	7.01	NBS-LRR resistance protein-like protein (AHRD V3.3 *** A1Y9Q8_SOLLC)
Solyc09g005080.1	1.29403	2.45211	9.77717e-06	2.42667	8.09	1.18	3.13	2.97	6.4	9.64	8.23	verticillium wilt disease resistance 2
Solyc04g077770.2	1.28797	2.44185	0.0106912	1.77667	6.38	2.25	1.96	1.12	4.02	8.28	6.84	LOW QUALITY:Caffeic acid 3-O-methyltransferase (AHRD V3.3 --* COMT1_PRUDU)
Solyc02g080070.3	1.28565	2.43791	0.00278183	1.37667	4.66333	0.89	1.17	2.07	5.02	3.35	5.62	Cysteine-rich receptor-kinase-like protein (AHRD V3.3 *** G7KDB1_MEDTR)
Solyc06g075780.2	1.28345	2.4342	0.00164872	1.93333	6.40333	0.95	2.37	2.48	5.78	5.17	8.26	Zinc finger, C2H2 (AHRD V3.3 *** A0A103Y6U7_CYNCS)
Solyc03g083170.3	1.28168	2.43122	6.31545e-05	1.62	5.43333	0.9	1.93	2.03	3.38	5.88	7.04	Gamma-irradiation and mitomycin c induced 1, putative isoform 3 (AHRD V3.3 *-* A0A061G1V8_THECC)
Solyc06g069430.3	1.2811	2.43025	0.000686377	11.2633	37.22	9.88	11.6	12.31	50.49	28.2	32.97	FRUITFULL-like MADS-box 1
Solyc05g013010.3	1.27906	2.42681	0.00206711	2.31	7.91667	1.39	2.44	3.1	5.13	6.62	12	Sulfotransferase (AHRD V3.3 *** K4BY22_SOLLC)
Solyc03g117690.3	1.27854	2.42593	0.00657163	9.72	30.5067	6.77	14.82	7.57	46.18	26.3	19.04	Eukaryotic aspartyl protease family protein (AHRD V3.3 *** A0A061GAK7_THECC)
Solyc06g072430.2	1.27668	2.42281	0.0225011	1.89667	6.47333	1.82	1.75	2.12	7.55	3.04	8.83	BAG family molecular chaperone regulator 5 (AHRD V3.3 *-* W9QTU5_9ROSA)
Solyc04g050621.1	1.26711	2.40679	0.0261709	0.73	2.43667	0.26	0.74	1.19	1.56	3.4	2.35	Cytochrome P450 (AHRD V3.3 *** A0A061DI80_THECC)
Solyc01g009160.2	1.26412	2.4018	0.000148522	2.44333	8	1.3	2.9	3.13	7.56	6.91	9.53	harpin-induced1-like
Solyc03g006450.1	1.26213	2.3985	0.0444914	3.40333	11.37	1.42	3.31	5.48	5.09	12.08	16.94	Thioesterase family protein (AHRD V3.3 *** D7KCZ7_ARALL)
Solyc04g005100.3	1.25681	2.38968	5.50093e-23	4.01667	13.4167	2.95	4.91	4.19	10.85	15.08	14.32	Myb-like transcription factor family protein (AHRD V3.3 *** A0A061E7E9_THECC)
Solyc03g113970.3	1.25593	2.38822	0.000264595	3.46667	11.9767	1.64	4.34	4.42	7.86	11.54	16.53	Calmodulin-binding protein (AHRD V3.3 *-* AT5G57580.1)
Solyc07g042275.1	1.24982	2.37812	0.0135634	1.28333	4.27333	1.17	1.92	0.76	2.65	5.54	4.63	DEAD-box ATP-dependent RNA helicase-like protein (AHRD V3.3 *-* A0A072V8B8_MEDTR)
Solyc12g009925.1	1.24927	2.37721	0.00316236	21.7567	72.5533	18.12	21.85	25.3	46.6	118.5	52.56	Glutamyl-tRNA reductase 2, chloroplastic (AHRD V3.3 --* HEM12_ARATH)
Solyc11g008530.2	1.24753	2.37435	1.58161e-07	2.06667	6.67667	1.38	2.96	1.86	6.19	5.66	8.18	Dicer-like 2d
Solyc02g082740.1	1.24589	2.37164	0.000777038	5.01667	16.3667	3.79	5.78	5.48	14.9	21.87	12.33	Dirigent protein (AHRD V3.3 *** K4BAE4_SOLLC)
Solyc07g054893.1	1.23814	2.35895	0.0499043	1.57	5.25	0.88	1.48	2.35	3.58	2.58	9.59	Methylketone synthase Id (AHRD V3.3 *** E0YCS6_SOLLC)
Solyc05g050910.3	1.23779	2.35837	0.000138431	2.18667	7.21333	1.04	3.09	2.43	7.13	7.01	7.5	Flavin-containing monooxygenase (AHRD V3.3 *** K4C1C3_SOLLC)
Solyc05g005980.3	1.23564	2.35486	0.0120229	7.89667	25.8	3.09	9.62	10.98	10.78	31.16	35.46	Major facilitator superfamily protein (AHRD V3.3 *** AT1G52190.1)
Solyc10g077130.1	1.23398	2.35215	0.035283	36.5233	119.153	12.69	33.05	63.83	51.88	114.03	191.55	LOW QUALITY:VQ motif-containing family protein (AHRD V3.3 *** B9IHK5_POPTR)
Solyc04g039960.3	1.23201	2.34894	0.00172397	0.866667	2.89	0.91	1.07	0.62	2.71	3.76	2.2	Calcium-binding EF-hand family protein (AHRD V3.3 *-* AT1G29020.2)
Solyc04g076630.3	1.23028	2.34612	0.00155001	2.08333	6.78333	1.51	3.39	1.35	3.96	8.3	8.09	Rhamnogalacturonate lyase family protein (AHRD V3.3 *** AT1G09890.4)
Solyc02g064590.2	1.22922	2.34441	0.00792173	0.253333	0.85	0.13	0.24	0.39	0.49	1.11	0.95	Integrator complex subunit 7 (AHRD V3.3 *** A0A0B2PHC6_GLYSO)
Solyc02g090545.1	1.22887	2.34383	0.0168641	4.48	12.9167	1.2	5.29	6.95	10.95	12.6	15.2	Calcium-transporting ATPase (AHRD V3.3 *** M5X6S2_PRUPE)
Solyc07g045100.1	1.22877	2.34367	6.54445e-05	1.45333	4.66667	1.19	2	1.17	4.84	4.28	4.88	LOW QUALITY:Eukaryotic aspartyl protease family protein (AHRD V3.3 *** AT3G59080.1)
Solyc05g012950.2	1.22799	2.3424	0.0189207	2.45667	5.72333	1.33	2	4.04	3.89	4.21	9.07	Sulfotransferase (AHRD V3.3 *** K4BY19_SOLLC)
Solyc08g079280.3	1.2239	2.33578	0.00982615	11.6367	34.7933	6.98	14.16	13.77	55.16	25.68	23.54	Cytochrome P450 family protein (AHRD V3.3 *** U5GNW2_POPTR)
Solyc09g018780.3	1.22143	2.33178	1.42123e-05	3.35	10.81	3.44	3.97	2.64	9.46	11.92	11.05	Oligoribonuclease (AHRD V3.3 *** A0A1D1Z113_9ARAE)
Solyc05g013440.3	1.22069	2.33058	0.00443441	24.1133	79.4367	12.75	26.17	33.42	36.33	102.6	99.38	Amine oxidase (AHRD V3.3 *** K4BY65_SOLLC)
Solyc07g006570.3	1.21322	2.31855	0.00789271	195.09	682.173	219.93	185.69	179.65	328.13	1031.82	686.57	Ribonuclease (AHRD V3.3 *** Q41722_ZINVI)
Solyc10g052490.2	1.21295	2.31812	3.4007e-07	10.5067	33.6267	6.33	13.77	11.42	22.87	39.19	38.82	Isoflavone reductase homolog (AHRD V3.3 *** IFRH_SOLTU)
Solyc10g006870.1	1.21266	2.31764	0.000253305	0.926667	3.02667	0.77	1.21	0.8	1.95	4	3.13	protein kinase family protein (AHRD V3.3 *** AT5G54380.1)
Solyc03g114710.3	1.21251	2.31741	5.62032e-06	5.12	16.4167	2.92	6.08	6.36	12.51	15.75	20.99	Glycosyltransferase (AHRD V3.3 *** M1CAF1_SOLTU)
Solyc12g098230.1	1.20873	2.31135	0.00234791	48.9167	143.737	37.04	70.72	38.99	174.91	162.03	94.27	Unknown protein (AHRD V3.3 )
Solyc11g012130.2	1.20864	2.31119	0.0112228	24.6467	83.2567	17.78	22.19	33.97	29.81	112.45	107.51	Blue copper protein (AHRD V3.3 *** A0A0B2RLQ3_GLYSO)
Solyc09g098030.3	1.20805	2.31026	1.72127e-05	1.03667	3.32667	0.71	1.1	1.3	3.18	3.93	2.87	Cytochrome P450 (AHRD V3.3 *** A0A103Y530_CYNCS)
Solyc06g005310.3	1.20768	2.30966	0.00671079	0.72	2.31	0.41	1.06	0.69	2.48	2	2.45	MYB transcription factor
Solyc10g009410.1	1.2072	2.30889	0.00421683	20.9933	65.88	7.82	26.69	28.47	38.41	71.89	87.34	Eukaryotic aspartyl protease family protein (AHRD V3.3 *** AT1G01300.1)
Solyc07g006280.3	1.20446	2.3045	5.09062e-07	31.33	99.63	19.97	33.59	40.43	93.43	88.73	116.73	Tetraspanin family protein (AHRD V3.3 *** A0A072V357_MEDTR)
Solyc08g014190.3	1.1973	2.2931	0.00932826	0.92	2.99333	0.53	1.1	1.13	1.96	2.17	4.85	Cytochrome P450 (AHRD V3.3 *** Q8H0I6_PETHY)
Solyc10g078530.2	1.19578	2.29068	3.38747e-05	7.58	25.2833	8.16	6.72	7.86	23.77	25.84	26.24	Patatin (AHRD V3.3 *** M1C6Q0_SOLTU)
Solyc11g066590.2	1.19522	2.2898	0.00138907	14.55	45.1733	11.88	20.15	11.62	51.03	56.44	28.05	Lysosomal Pro-X carboxypeptidase, putative (AHRD V3.3 *** B9SCN3_RICCO)
Solyc09g061860.3	1.18801	2.27838	0.00304502	12.27	39.9667	8.02	12.7	16.09	17.92	53.93	48.05	UDP-glucose:sterol 3-O-glucosyltransferase (AHRD V3.3 *** Q8H9B4_PANGI)
Solyc06g008265.1	1.18786	2.27814	0.0427675	0.49	1.52	0.16	0.57	0.74	0.88	1.48	2.2	Leucine-rich repeat receptor-like protein kinase family protein, putative (AHRD V3.3 *** A0A061GI31_THECC)
Solyc11g012220.1	1.18477	2.27328	0.000561325	4.27667	13.74	4.08	5.94	2.81	10.07	16.27	14.88	MBOAT (membrane bound O-acyl transferase) family protein (AHRD V3.3 *** AT5G55340.1)
Solyc07g051940.3	1.18468	2.27313	0.00857498	0.45	1.43667	0.49	0.52	0.34	1.12	1.25	1.94	Sesquiterpene synthase (AHRD V3.3 *** G8H5N2_SOLHA)
Solyc11g011380.2	1.18394	2.27197	4.85814e-07	101.09	329.81	83.53	97.98	121.76	248.7	345.78	394.95	glutamine synthetase
Solyc04g074440.1	1.18353	2.27132	0.00418168	45.2767	131.017	36.52	49.85	49.46	196.54	80.31	116.2	Phosphate-responsive 1 family protein (AHRD V3.3 *** A0A061FGW0_THECC)
Solyc05g005950.3	1.18146	2.26806	0.000113083	32.4267	104.96	24.94	36.56	35.78	62.94	153.26	98.68	Major facilitator superfamily protein (AHRD V3.3 *** AT1G52190.1)
Solyc04g014650.3	1.18039	2.26637	0.0401543	1.84	5.66333	0.51	2.2	2.81	3.11	5.4	8.48	Non-specific serine/threonine protein kinase (AHRD V3.3 *-* M1A662_SOLTU)
Solyc01g006660.2	1.17919	2.2645	0.0495093	0.646667	2.13667	0.36	0.47	1.11	0.95	2.13	3.33	Subtilisin-like protease (AHRD V3.3 *** A0A0B2PIS0_GLYSO)
Solyc08g062680.1	1.17884	2.26394	0.00873098	8.33333	24.1033	3.75	12.7	8.55	28.61	18.27	25.43	LOW QUALITY:Harbinger transposase-derived nuclease (AHRD V3.3 *-* A0A103Y2W0_CYNCS)
Solyc11g008540.2	1.17514	2.25815	8.41142e-11	30.1667	93.3967	20.04	40.92	29.54	79.01	108.99	92.19	Dicer-like 2b
Solyc01g010220.3	1.17473	2.25751	5.41865e-13	13.7633	43.3167	9.72	15.7	15.87	34.88	46.09	48.98	LOW QUALITY:Retrovirus-related Pol polyprotein from transposon TNT 1-94 (AHRD V3.3 *-* A0A151RZV3_CAJCA)
Solyc08g075540.4	1.17364	2.25581	0.0171221	7.45	22.08	3.55	11.28	7.52	23.49	10.52	32.23	alternative oxidase 1au
Solyc10g087010.2	1.17225	2.25364	0.00815764	1.08	3.61	0.77	0.99	1.48	2.07	3.26	5.5	Cytochrome P450 (AHRD V3.3 *** A0A103XWG4_CYNCS)
Solyc06g036310.3	1.16978	2.24977	0.000603532	43.38	129.723	18.11	60.58	51.45	106.62	116.74	165.81	Heavy metal transport/detoxification superfamily protein (AHRD V3.3 *** A0A072TW71_MEDTR)
Solyc03g093120.4	1.16975	2.24972	0.033232	3.57667	10.4033	1.03	5.38	4.32	5.88	5.3	20.03	xyloglucan endotransglucosylase-hydrolase
Solyc04g077100.3	1.16776	2.24663	0.0107399	0.383333	1.18667	0.37	0.46	0.32	1.32	1.11	1.13	Poly [ADP-ribose] polymerase (AHRD V3.3 *** K4BUE7_SOLLC)
Solyc11g069070.2	1.16621	2.24421	0.0432435	36.7667	116.297	14.84	32.07	63.39	47.05	114.18	187.66	Heavy metal transport/detoxification superfamily protein (AHRD V3.3 *** AT2G36950.1)
Solyc08g008370.3	1.16488	2.24214	0.000227828	28.2567	85.1067	14.53	31.88	38.36	91.11	75.83	88.38	DCD (Development and cell death) domain protein (AHRD V3.3 *** A0A072TUZ0_MEDTR)
Solyc10g012170.3	1.16038	2.23516	0.00162274	1.37667	4.39667	1.47	1.23	1.43	4.79	4.22	4.18	Kinase family protein (AHRD V3.3 *** U5G9B2_POPTR)
Solyc08g005720.3	1.15906	2.23312	0.00117765	2.75	15.4367	2.88	2.82	2.55	13.05	11.21	22.05	Terpene synthase 18 (AHRD V3.3 *-* R9R6F3_SOLLC)
Solyc04g009860.3	1.15822	2.23182	0.00209588	14.4667	46.56	16.27	18.71	8.42	46.36	47.96	45.36	2-oxoglutarate (2OG) and Fe(II)-dependent oxygenase superfamily protein (AHRD V3.3 *** AT1G06620.1)
Solyc02g080010.2	1.15716	2.23017	0.00281661	1.01	3.15667	0.55	1.18	1.3	2	2.93	4.54	Receptor-like protein kinase (AHRD V3.3 *** C6ZRS0_SOYBN)
Solyc01g008800.2	1.1507	2.22021	5.84776e-05	1.52333	4.62	0.91	2.13	1.53	2.86	5.9	5.1	disease resistance protein (TIR-NBS-LRR class) (AHRD V3.3 *** AT5G17680.1)
Solyc08g080170.3	1.15008	2.21926	0.00699221	74.1867	246.363	71.75	57.08	93.73	127.21	342.8	269.08	Hydroxymethylglutaryl-CoA synthase, putative (AHRD V3.3 *** B9RC08_RICCO)
Solyc01g057770.3	1.1494	2.21822	0.00836764	16.9533	41.0567	19.46	12.93	18.47	22.95	36.54	63.68	Boron transporter (AHRD V3.3 *** B6V758_VITVI)
Solyc03g120110.3	1.14374	2.20952	0.0216452	0.346667	1.00667	0.15	0.6	0.29	0.8	0.84	1.38	Serine/threonine-protein kinase (AHRD V3.3 *** A0A178VFP7_ARATH)
Solyc01g105350.2	1.14341	2.20902	0.0216196	0.46	1.41	0.2	0.66	0.52	0.73	1.55	1.95	Glycosyltransferase (AHRD V3.3 *** K4B2A5_SOLLC)
Solyc04g006980.1	1.14031	2.20428	0.00763207	0.766667	2.35	0.39	0.96	0.95	1.66	2.7	2.69	TCP transcription factor 22
Solyc07g063770.3	1.13818	2.20103	9.06367e-05	0.946667	2.97333	0.93	0.96	0.95	2.83	3.26	2.83	Serine/threonine-protein kinase (AHRD V3.3 *** A0A0V0IT75_SOLCH)
Solyc06g051010.1	1.1366	2.19862	0.00401757	9.76333	30.4633	5.62	10.06	13.61	16.65	27.72	47.02	LOW QUALITY:Peptide-N4-(N-acetyl-beta-glucosaminyl)asparagine amidase A protein (AHRD V3.3 *** AT5G05480.1)
Solyc10g076480.2	1.13439	2.19525	0.00119274	1.36667	4.30667	1.28	1.73	1.09	2.65	4.85	5.42	Ammonium transporter (AHRD V3.3 *** K4D1Z0_SOLLC)
Solyc04g075000.1	1.13215	2.19185	0.0123116	3.92333	11.9467	1.76	4.73	5.28	6.21	11.63	18	Kinase family protein (AHRD V3.3 *** D7KCW3_ARALL)
Solyc10g081040.1	1.13213	2.19182	0.00705608	30.95	90.0167	11.89	42.15	38.81	66.33	71.46	132.26	arginine/serine-rich 45 (AHRD V3.3 --* AT1G16610.7)
Solyc09g082550.3	1.13089	2.18994	5.08563e-05	4.55333	14.38	4.47	4.36	4.83	12.35	18.03	12.76	Sulfate transporter (AHRD V3.3 *** D7LTZ8_ARALL)
Solyc02g081485.1	1.12895	2.18699	0.0128511	0.813333	2.17333	0.46	1.04	0.94	1.25	2.87	2.4	Receptor-like kinase (AHRD V3.3 *** A0A072VF58_MEDTR)
Solyc03g113040.3	1.12794	2.18546	0.00112837	0.413333	1.31667	0.32	0.37	0.55	0.87	1.52	1.56	ABC transporter A family protein (AHRD V3.3 *** A0A072UUA7_MEDTR)
Solyc10g006360.2	1.12669	2.18357	0.0174645	2.48667	7.50333	1.14	2.4	3.92	4.41	7.2	10.9	Hexon (AHRD V3.3 *** A0A0B0PIL4_GOSAR)
Solyc06g074420.1	1.12382	2.17923	0.0302645	1.78333	5.74667	2.13	1.91	1.31	3.91	9.23	4.1	Cytochrome P450 family protein (AHRD V3.3 *** B9HQW0_POPTR)
Solyc02g031790.2	1.12221	2.1768	0.0233566	1.27667	3.74333	0.38	1.71	1.74	2.96	4.27	4	Receptor-like protein kinase (AHRD V3.3 *** RPK1_IPONI)
Solyc10g085225.1	1.1176	2.16985	0.00363436	15.55	47.4	8.15	17.32	21.18	23.68	58.24	60.28	Heparanase-like protein 3 (AHRD V3.3 *** HPSE3_ARATH)
Solyc03g111820.3	1.11721	2.16926	5.95139e-07	8.29	25.2133	5.61	11.69	7.57	16.94	27.84	30.86	Sieve element occlusion a (AHRD V3.3 *** E2FKJ8_9SOLN)
Solyc10g006660.3	1.11711	2.16913	0.00163243	7.77333	22.53	4.11	10.57	8.64	22.61	15.52	29.46	Calcium-binding family protein (AHRD V3.3 *** B9I910_POPTR)
Solyc07g043250.1	1.1157	2.16701	0.00875433	3.56333	10.1667	1.6	5.65	3.44	8.79	10.7	11.01	LOW QUALITY:VQ motif-containing protein, putative (AHRD V3.3 *-* A0A061DVP3_THECC)
Solyc09g018280.1	1.11523	2.1663	0.000259705	16.3667	49.43	15.48	21.96	11.66	51.26	40.82	56.21	Non-specific serine/threonine protein kinase (AHRD V3.3 *** K4CS94_SOLLC)
Solyc08g077020.1	1.11229	2.16189	0.0214645	4.67333	14.0467	5.12	4.31	4.59	13.98	15.4	12.76	Auxin responsive SAUR protein (AHRD V3.3 *** A0A118K7G8_CYNCS)
Solyc01g007990.3	1.11097	2.15991	1.18216e-11	3.33667	10.0033	2.26	4.14	3.61	8.68	11.26	10.07	Kinase family protein (AHRD V3.3 *** U5G1A9_POPTR)
Solyc09g018020.3	1.1106	2.15935	0.00232916	1.56	4.46	0.69	2.02	1.97	3.84	4.37	5.17	Expansin (AHRD V3.3 *** G4XZW3_9GENT)
Solyc07g006560.3	1.10946	2.15766	0.00988457	454.997	1430.24	409.62	477.79	477.58	744.99	2290.4	1255.34	Hypersensitive response assisting protein (AHRD V3.3 *** Q9SWC6_CAPAN)
Solyc06g005330.3	1.10778	2.15514	0.0309691	1.69	4.65	0.51	2.52	2.04	5	4.38	4.57	R2R3MYB transcription factor 59
Solyc07g007590.1	1.1018	2.14623	0.0160022	13.9933	41.9567	6.22	14.12	21.64	22.21	42.33	61.33	Arogenate dehydrogenase 1 (AHRD V3.3 *** F1BPV5_SOLPN)
Solyc01g105180.3	1.09935	2.14259	8.56324e-06	2.86333	8.44333	2.63	3.33	2.63	8.66	8.63	8.04	Protein DA1-related 1 (AHRD V3.3 *** A0A199UXH9_ANACO)
Solyc01g066430.3	1.0992	2.14236	0.00179184	11.7133	34.3567	9.36	13.27	12.51	40.69	22.08	40.3	RING/U-box superfamily protein (AHRD V3.3 *** AT2G47560.1)
Solyc08g068690.1	1.09676	2.13874	0.0115649	2.48333	7.04333	1.59	3.66	2.2	7.79	4.91	8.43	Tyramine n-hydroxycinnamoyl transferase (AHRD V3.3 *** Q5D8C0_CAPAN)
Solyc03g006250.2	1.09665	2.13858	0.0309772	4.62667	14.05	4.59	2.91	6.38	18.23	14.19	9.73	GDSL esterase/lipase (AHRD V3.3 *** A0A0B2QGL7_GLYSO)
Solyc06g060110.3	1.09621	2.13792	0.000252106	12.53	36.43	11.69	15.92	9.98	42.13	31.5	35.66	amino acid transporter 2
Solyc06g066240.3	1.09604	2.13767	0.00633564	0.436667	1.31333	0.35	0.47	0.49	1.3	1.36	1.28	Cytochrome P450 (AHRD V3.3 *** Q9M7M3_CAPAN)
Solyc05g052570.3	1.09514	2.13633	7.45881e-05	35.1833	99.71	18.02	46.9	40.63	103.47	101.83	93.83	Zinc finger transcription factor 39
Solyc01g005715.1	1.09482	2.13587	0.0404611	1.1	3.19	1.54	1.14	0.62	3.27	3.62	2.68	Leucine-rich repeat receptor-like protein kinase family protein (AHRD V3.3 *-* AT4G08850.1)
Solyc04g078470.3	1.0906	2.12962	0.0173884	35.9267	104.69	14.39	51.01	42.38	47.09	114.6	152.38	D-type cyclin-3
Solyc05g007830.3	1.09014	2.12894	0.0273575	74.9833	215.117	23.21	98.38	103.36	112.39	245.11	287.85	expansin12
Solyc10g081170.2	1.08965	2.12822	4.27499e-05	71.1233	219.063	70.6	68.31	74.46	198.76	197.47	260.96	Calmodulin 2
Solyc04g007070.3	1.08913	2.12746	0.03032	11.4733	33.6567	4.02	13.01	17.39	17.92	30.03	53.02	Disease resistance protein (NBS-LRR class) family (AHRD V3.3 *** AT5G38350.1)
Solyc11g072000.2	1.08907	2.12737	0.00305743	1.19333	3.33	0.5	1.82	1.26	3.47	3.27	3.25	Disease resistance protein (AHRD V3.3 *-* B3IYJ6_CAPCH)
Solyc12g021317.1	1.08759	2.12518	0.0286374	0.643333	1.99	0.73	0.5	0.7	1.73	1.93	2.31	WD40 repeat-containing protein (AHRD V3.3 *-* A0A103YG45_CYNCS)
Solyc02g089770.3	1.08657	2.12369	0.0271216	2.30667	6.62	1.04	2.27	3.61	5.51	4.9	9.45	Dihydroflavonol-4-reductase-binding domain
Solyc09g008010.3	1.08549	2.12209	3.17102e-07	5.84333	16.6367	3.66	7.92	5.95	14.73	15.08	20.1	Kinase family protein (AHRD V3.3 *** B9MTD8_POPTR)
Solyc10g045420.2	1.08491	2.12125	0.000534987	3.79333	11.52	2.57	4.27	4.54	7.53	9.9	17.13	O-fucosyltransferase family protein (AHRD V3.3 *** AT2G44500.1)
Solyc01g102840.3	1.08421	2.12022	0.00376703	5.40333	15.4567	2.57	5.51	8.13	16.03	13.79	16.55	TIR-NBS-LRR class disease resistance protein (AHRD V3.3 *** A2I7Q5_9ROSI)
Solyc03g044160.2	1.08391	2.11978	0.00163729	3.15333	9.14333	1.41	3.81	4.24	6.55	9.9	10.98	protein kinase family protein (AHRD V3.3 *-* AT5G54380.1)
Solyc01g098570.2	1.08303	2.11848	0.026655	0.606667	1.75	0.37	0.81	0.64	1.73	2.22	1.3	LOW QUALITY:FANTASTIC four-like protein (DUF3049) (AHRD V3.3 *-* AT1G54740.1)
Solyc01g111350.3	1.08201	2.11698	0.000179696	32.9	96.6933	18.33	36.37	44	66.53	117.1	106.45	Nodulin-like / Major Facilitator Superfamily protein (AHRD V3.3 *** A0A0K9P7P6_ZOSMR)
Solyc04g079730.1	1.077	2.10965	0.0011671	2.14333	6.58	2.09	2.28	2.06	4.11	6.86	8.77	allene oxide synthase
Solyc06g060680.2	1.07605	2.10826	0.0135334	2.34	6.84333	1.11	2.77	3.14	4.33	6.69	9.51	Kinase family protein (AHRD V3.3 *** B9GPM5_POPTR)
Solyc02g094445.1	1.076	2.10818	0.0416811	0.576667	1.79333	0.39	0.51	0.83	1.11	1.76	2.51	Cytochrome c oxidase subunit 2 (AHRD V3.3 --* A0A172NE61_9BRYO)
Solyc12g008400.2	1.07296	2.10375	0.000803566	1.16667	3.3	0.57	1.52	1.41	3.13	3.74	3.03	Receptor-kinase, putative (AHRD V3.3 *-* B9RVA8_RICCO)
Solyc04g007880.3	1.07242	2.10296	4.19931e-07	12.4133	35.7967	7.83	15.92	13.49	27.24	31.42	48.73	Receptor-like kinase (AHRD V3.3 *** G7IA07_MEDTR)
Solyc09g097805.1	1.07158	2.10173	0.000386351	38.9433	112.347	24.72	46.81	45.3	71.81	97.29	167.94	Glycine rich protein (AHRD V3.3 *** Q94CG1_TOBAC)
Solyc10g005950.3	1.0705	2.10017	0.0028227	10.01	27.8367	6.15	12.07	11.81	36.96	20.41	26.14	Nudix hydrolase (AHRD V3.3 *** A0A061F5Q1_THECC)
Solyc04g079860.1	1.07022	2.09976	0.0375601	5.08667	14.7067	1.94	6.4	6.92	7.03	14.74	22.35	Hexosyltransferase (AHRD V3.3 *** K4BV65_SOLLC)
Solyc03g122340.3	1.06829	2.09694	0.00171072	25.8967	75.15	11.66	30.97	35.06	56.36	86.05	83.04	lipoxygenase D
Solyc04g058110.3	1.06823	2.09686	0.0323826	0.446667	1.26667	0.17	0.55	0.62	1.12	1.67	1.01	Serine/threonine-protein kinase (AHRD V3.3 *** M1CVM1_SOLTU)
Solyc02g079590.3	1.06563	2.09309	8.34399e-13	10.35	29.8367	6.52	13.28	11.25	24.86	31.15	33.5	Serine/threonine-protein kinase (AHRD V3.3 *** M1A226_SOLTU)
Solyc07g056400.1	1.06527	2.09256	2.26369e-05	5.38667	15.65	3.57	6.54	6.05	12.87	13.11	20.97	Protein kinase superfamily protein (AHRD V3.3 *** AT3G14370.1)
Solyc10g076740.2	1.06253	2.08858	9.92907e-06	5.45	15.24	3.68	8.04	4.63	13.53	14.56	17.63	GDSL esterase/lipase family (AHRD V3.3 *** A0A151RQI9_CAJCA)
Solyc02g082870.3	1.06234	2.08831	0.043236	0.296667	0.87	0.19	0.38	0.32	0.65	0.61	1.35	AMP-dependent synthetase and ligase family protein (AHRD V3.3 *** AT2G17650.1)
Solyc06g084140.3	1.06195	2.08775	0.00778868	10.2067	34.5633	4.17	16.27	10.18	28.03	56.36	19.3	Sulfate transporter (AHRD V3.3 *** D7LTZ8_ARALL)
Solyc09g091800.3	1.06041	2.08552	0.0139452	10.53	29.47	4.2	16.2	11.19	16.25	35.25	36.91	LOW QUALITY:Fatty acid hydroxylase superfamily protein (AHRD V3.3 --* AT3G02590.2)
Solyc03g111690.3	1.05991	2.0848	0.0255753	13.8733	38.6467	12.3	19.08	10.24	55.99	38.77	21.18	Pectate lyase family protein (AHRD V3.3 *** AT1G67750.1)
Solyc02g076750.2	1.05864	2.08296	0.0148524	10.96	32.4033	6.85	11.35	14.68	16.26	53.84	27.11	Cysteine protease, putative (AHRD V3.3 *** B9T6U3_RICCO)
Solyc09g092740.3	1.05587	2.07897	0.00749869	10.02	26.7967	6.88	11.07	12.11	15.25	22.68	42.46	Transducin/WD40 repeat-like superfamily protein (AHRD V3.3 --* AT3G13300.3)
Solyc06g065030.3	1.05426	2.07666	0.00150867	3.98	11.6133	1.92	4.82	5.2	7.57	13.54	13.73	Transmembrane 9 superfamily member (AHRD V3.3 *** K4C7D2_SOLLC)
Solyc11g010330.2	1.05014	2.07073	0.0109276	9.09667	26.4	10.41	9.71	7.17	34.46	23.45	21.29	RING/U-box superfamily protein, putative (AHRD V3.3 *** A0A061E293_THECC)
Solyc02g086180.3	1.0495	2.06982	0.00624044	88.02	259.267	55.24	96.88	111.94	120.26	338.31	319.23	Delta(7)-sterol-C5(6)-desaturase (AHRD V3.3 *** SC5D_TOBAC)
Solyc07g053760.3	1.04747	2.06691	0.000218724	10.19	30.0233	8.25	8.63	13.69	27.39	31.5	31.18	Protein phosphatase 2C family protein (AHRD V3.3 *** AT4G28400.1)
Solyc09g015770.3	1.04729	2.06665	0.00153594	34.06	97.3833	31.39	36.98	33.81	124.12	74.28	93.75	WRKY transcription factor 81
Solyc03g112100.3	1.04649	2.06549	0.0128686	1.82333	5.21667	0.99	2.15	2.33	3.98	6.66	5.01	high-affinity nitrate transporter-like protein (AHRD V3.3 *** AT4G24715.1)
Solyc12g035225.1	1.04639	2.06536	2.27197e-05	3.72333	11.5467	2.52	5.03	3.62	8.11	11.31	15.22	BED zinc finger,hAT family dimerization domain, putative (AHRD V3.3 *** A0A061FD65_THECC)
Solyc07g049530.3	1.0459	2.06465	5.58631e-06	29.6733	84.0333	23.19	39.47	26.36	88.01	69.26	94.83	1-aminocyclopropane-1-carboxylate oxidase 1
Solyc09g010850.3	1.04555	2.06415	3.0016e-06	5.56	15.76	3.4	6.62	6.66	14.39	14	18.89	Protein kinase (AHRD V3.3 *** A3RI54_SOLTU)
Solyc01g006520.3	1.04418	2.06219	0.00463676	1.44	3.97	0.65	1.92	1.75	3.7	4.82	3.39	Serine/threonine-protein kinase (AHRD V3.3 *** K4ASL8_SOLLC)
Solyc06g075650.3	1.04361	2.06138	0.0367844	1.06	3.01333	0.6	1.23	1.35	2.4	4.49	2.15	tonoplast intrinsic protein 1.2
Solyc04g074740.3	1.04171	2.05867	0.027659	17.12	47.03	12.76	28.16	10.44	47.88	67.23	25.98	Blue copper protein, putative (AHRD V3.3 *** B9RJR1_RICCO)
Solyc12g009450.2	1.04149	2.05836	0.0307877	0.396667	1.07	0.16	0.7	0.33	0.87	1.31	1.03	Disease resistance protein (CC-NBS-LRR class) family (AHRD V3.3 *** AT5G35450.2)
Solyc12g042600.2	1.04115	2.05786	0.0405386	11.8767	32.5567	3.12	16.27	16.24	19.67	37.79	40.21	Glycosyltransferase (AHRD V3.3 *** K4DF51_SOLLC)
Solyc12g005340.2	1.04066	2.05717	5.43227e-06	9.65	27.4867	8.08	10.75	10.12	28.84	23.77	29.85	GRAS family transcription factor (AHRD V3.3 *** D4QD66_DIACA)
Solyc09g059400.3	1.04009	2.05635	0.00197658	3.43	9.76	1.97	3.65	4.67	8.18	11.92	9.18	CCCH-type zinc fingerfamily protein with RNA-binding domain-containing protein (AHRD V3.3 --* AT5G12440.8)
Solyc06g008890.3	1.03943	2.05542	0.0334954	1.56333	4.33667	0.51	1.83	2.35	3.59	4.43	4.99	Kinase family protein (AHRD V3.3 *** D7LZE6_ARALL)
Solyc04g014400.3	1.03881	2.05454	0.00281671	4.62	10.65	3.38	7.55	2.93	13.63	10.23	8.09	LRR receptor-like kinase (AHRD V3.3 *-* A0A072U1S2_MEDTR)
Solyc09g009010.3	1.03413	2.04788	0.00340184	2.90333	8.07667	1.52	3.55	3.64	5.64	10.3	8.29	Cellulose synthase-like protein (AHRD V3.3 *** L0ASI8_POPTO)
Solyc06g073050.2	1.03357	2.04708	0.00768399	18.6533	52.3267	7.67	20.69	27.6	36.77	52.59	67.62	NAC domain-containing protein
Solyc07g008560.3	1.03299	2.04627	0.000874352	24.8633	66.7267	19.77	17.84	36.98	44.29	74.35	81.54	Purple acid phosphatase (AHRD V3.3 *** K4CBX4_SOLLC)
Solyc10g008230.2	1.03214	2.04506	0.00163787	0.953333	2.43333	0.47	1.51	0.88	1.86	3.05	2.39	Disease resistance protein (AHRD V3.3 *** A0A118JXS4_CYNCS)
Solyc05g010180.3	1.03115	2.04366	0.00885032	1.82667	5.22	1.41	1.82	2.25	6.6	3.77	5.29	Carotenoid isomerase (AHRD V3.3 *** A0A077EPD5_TOBAC)
Solyc08g008087.1	1.03068	2.04299	0.00726406	2.24667	6.13667	1.58	2.93	2.23	7.71	5.53	5.17	1-aminocyclopropane-1-carboxylate synthase (AHRD V3.3 *** P93235_SOLLC)
Solyc06g008620.1	1.03037	2.04255	0.0116876	2.79333	7.91	2.81	3.18	2.39	10.44	5.82	7.47	LOW QUALITY:tolB protein-like protein (AHRD V3.3 *** AT4G01870.2)
Solyc01g111280.2	1.02791	2.03907	0.0190186	3.75	10.2933	1.72	5.92	3.61	6.03	10.28	14.57	cold shock domain protein 1 (AHRD V3.3 *** AT4G36020.2)
Solyc08g077760.3	1.02683	2.03755	0.0128122	2.68667	7.48333	1.31	2.83	3.92	6.99	6.67	8.79	Disease resistance protein (TIR-NBS-LRR class) family (AHRD V3.3 --* AT5G41750.2)
Solyc09g007150.3	1.02631	2.03681	0.00841699	34.07	103.713	34.06	29.68	38.47	50.66	140.75	119.73	Glutathione S-transferase (AHRD V3.3 *** A0A096XCA4_BETPN)
Solyc10g007880.3	1.02312	2.0323	0.00269252	0.743333	2.07333	0.41	1.07	0.75	1.46	2.24	2.52	Cytochrome P450 (AHRD V3.3 *** A9ZT56_COPJA)
Solyc02g065060.3	1.02281	2.03187	1.62643e-06	2.31333	6.61333	2.07	2.61	2.26	5.69	7.12	7.03	3-ketodihydrosphingosine reductase (AHRD V3.3 *** A0A0B0PNI7_GOSAR)
Solyc08g083280.3	1.02185	2.03053	0.0390032	9.32667	25.56	3.16	9.13	15.69	21.51	21.52	33.65	Alcohol dehydrogenase, putative (AHRD V3.3 *** B9RYV6_RICCO)
Solyc06g074030.1	1.01977	2.02759	0.00699207	18.1067	52.4567	19.53	18.3	16.49	56.82	35	65.55	Polynucleotidyl transferase, ribonuclease H-like superfamily protein (AHRD V3.3 *** AT3G44260.1)
Solyc02g076670.3	1.01852	2.02585	0.00801437	0.62	1.79	0.46	0.58	0.82	1.41	2.12	1.84	MYB-like transcription factor family protein (AHRD V3.3 *** A0A072TT31_MEDTR)
Solyc01g094410.3	1.01849	2.0258	4.10893e-09	10.6833	29.56	6.4	13.91	11.74	25.51	31.8	31.37	C2 calcium/lipid-binding plant phosphoribosyltransferase family protein (AHRD V3.3 *** AT4G11610.1)
Solyc10g008350.3	1.01508	2.02101	0.0123976	5.53	14.6433	2.96	7.33	6.3	17.76	12.69	13.48	50S ribosomal protein L20, chloroplastic (AHRD V3.3 --* RK20_PHAAO)
Solyc05g053010.1	1.01318	2.01836	0.000177482	2.77	7.57667	1.4	3.8	3.11	6.48	7.53	8.72	Lectin receptor kinase (AHRD V3.3 *** A0A0K1U259_NICBE)
Solyc05g047590.3	1.013	2.0181	0.0356177	5.90667	15.38	1.76	10.44	5.52	11.79	19.05	15.3	Sl Pectinesterase
Solyc07g007260.3	1.01083	2.01508	0.0133451	245.137	714.987	270.28	178.75	286.38	646.51	960.94	537.51	Metallocarboxypeptidase inhibitor-like protein (AHRD V3.3 *** A0A089Q749_SOLHA)
Solyc08g080280.3	1.00932	2.01297	0.0121583	0.88	2.41	0.35	1.13	1.16	1.79	2.92	2.52	FAM91 carboxy-terminus protein (AHRD V3.3 --* AT1G35220.6)
Solyc05g054320.3	1.00852	2.01185	0.000835509	51.4467	140.8	37.58	51.5	65.26	84.65	183.67	154.08	Epoxide hydrolase (AHRD V3.3 *** Q41413_SOLTU)
Solyc05g010367.1	1.00668	2.00928	0.0273713	5.95	17.49	6.42	3.22	8.21	13.99	16.28	22.2	F-box family protein (AHRD V3.3 *** B9HWR1_POPTR)
Solyc03g034020.3	1.00336	2.00466	6.1916e-06	2.51667	6.9	1.46	3.25	2.84	5.99	6.5	8.21	U-box domain-containing family protein (AHRD V3.3 *** U5GHQ7_POPTR)
Solyc01g100010.3	1.00199	2.00277	0.00707101	5.02667	13.8467	2.56	6.66	5.86	9.98	13.65	17.91	F-box protein (AHRD V3.3 *** W9RMP6_9ROSA)
Solyc04g071140.3	-1.00057	-2.00078	8.19945e-07	81.4567	55.72	74.25	93.38	76.74	53.73	47.36	66.07	Serine decarboxylase (AHRD V3.3 *** SDC1_ARATH)
Solyc03g117590.3	-1.00086	-2.0012	7.64645e-07	31.83	21.5967	18.41	40.25	36.83	19.52	23.32	21.95	Heat shock protein binding protein (AHRD V3.3 *** E2DDU6_SOLLC)
Solyc12g049617.1	-1.00469	-2.00651	0.00020708	32.5433	60.9767	26.72	44.53	26.38	49.29	55.14	78.5	Glycosyltransferase (AHRD V3.3 *-* A0A0V0I634_SOLCH)
Solyc08g082370.1	-1.01172	-2.01631	0.0332887	25.4933	17.3767	24.32	22.36	29.8	20.42	15.48	16.23	LOW QUALITY:calpain-type cysteine protease family (AHRD V3.3 --* AT1G55350.6)
Solyc06g076830.2	-1.01531	-2.02134	0.0339173	2.17667	1.58667	2.82	2.34	1.37	1.41	1.83	1.52	GDP-mannose transporter, putative (AHRD V3.3 *** B9SHZ3_RICCO)
Solyc01g089990.2	-1.01999	-2.02791	0.0425525	2.17	1.41333	2.05	2.25	2.21	1.12	2.28	0.84	Major facilitator superfamily protein (AHRD V3.3 *-* AT2G44280.4)
Solyc12g016210.2	-1.02012	-2.02809	1.42601e-07	10.34	7.06667	8.84	11.46	10.72	6.43	6.54	8.23	tRNA dimethylallyltransferase (AHRD V3.3 *** A0A0B0PPC4_GOSAR)
Solyc09g092760.2	-1.02807	-2.0393	0.0154244	30.2067	18.84	11.94	52.62	26.06	19.7	17.48	19.34	RNA-binding (RRM/RBD/RNP motifs) family protein (AHRD V3.3 --* AT2G41060.3)
Solyc05g052980.3	-1.02944	-2.04123	0.00025912	101.353	65.8467	57.83	139.81	106.42	73.58	54.46	69.5	Protein phosphatase 2C (AHRD V3.3 *** Q8RVG0_TOBAC)
Solyc12g009830.2	-1.02977	-2.04169	0.0126217	21.5667	12.8067	9.72	41.26	13.72	12.82	12.5	13.1	RING/U-box superfamily protein, putative (AHRD V3.3 *** A0A061GPA7_THECC)
Solyc01g087810.2	-1.03018	-2.04228	0.0112915	0.916667	0.64	0.82	1.08	0.85	0.47	0.93	0.52	subtilisin-like serine protease family protein
Solyc03g114360.3	-1.03058	-2.04285	0.027151	14.0867	9.42333	5.86	12.24	24.16	7.46	11.59	9.22	Poly [ADP-ribose] polymerase (AHRD V3.3 *** A0A067K7U4_JATCU)
Solyc04g005230.3	-1.03405	-2.04776	0.0257846	0.826667	0.583333	0.93	1.02	0.53	0.5	0.69	0.56	Alpha/beta-Hydrolases superfamily protein (AHRD V3.3 *** A0A061EKQ6_THECC)
Solyc02g082080.1	-1.03517	-2.04936	0.00188485	77.5933	52.8933	82.38	87.04	63.36	57.72	52.79	48.17	Copper transporter (AHRD V3.3 *** E9LK45_VITVI)
Solyc04g015200.3	-1.04124	-2.05799	8.5308e-06	12.43	8.30333	9.23	15.59	12.47	8.45	6.79	9.67	ATP-dependent 6-phosphofructokinase (AHRD V3.3 *** K4BQ23_SOLLC)
Solyc03g116630.3	-1.04514	-2.06357	0.02295	11.5533	7.19	6.42	17.34	10.9	10.02	6.96	4.59	cytochrome P450 family protein (AHRD V3.3 *** AT1G52565.1)
Solyc04g076300.3	-1.04683	-2.06598	0.000235169	10.9933	7.37	7.39	14.07	11.52	5.97	5.72	10.42	Mechanosensitive ion channel protein 2, chloroplastic (AHRD V3.3 *-* A0A0B2PMX7_GLYSO)
Solyc02g071590.2	-1.0515	-2.07268	0.00713695	5.55333	3.89333	5.62	3.09	7.95	3.02	4.85	3.81	Trehalose-6-phosphate synthase, putative (AHRD V3.3 *-* B9S8H7_RICCO)
Solyc03g007860.1	-1.05692	-2.08049	0.0100958	14.0533	9.60667	15.79	13.14	13.23	10.86	8.63	9.33	Protein PAM68, chloroplastic (AHRD V3.3 *-* PAM68_ARATH)
Solyc03g043940.3	-1.0612	-2.08667	0.00663968	3.34	2.34667	3.4	3.7	2.92	1.57	2.38	3.09	O-methyltransferase, putative (AHRD V3.3 *-* B9SGP1_RICCO)
Solyc01g106820.3	-1.06608	-2.09374	0.0424792	8.80333	5.25333	3.81	14.67	7.93	7.65	3.02	5.09	Sterol regulatory element-binding protein site 2 protease, putative (AHRD V3.3 *** B9S7Z4_RICCO)
Solyc11g027840.2	-1.06887	-2.0978	0.0100901	3.81667	2.38333	1.77	6.6	3.08	2.15	2.36	2.64	1,4-beta-D-glucanase (AHRD V3.3 *** B4FHX7_MAIZE)
Solyc02g093740.3	-1.06917	-2.09822	0.0423245	2.08667	1.45333	2.32	1.9	2.04	1.32	0.81	2.23	R2R3MYB transcription factor 99
Solyc06g061040.3	-1.07863	-2.11203	0.019607	3.00333	1.62333	2.46	4.18	2.37	1.19	1.53	2.15	Ribose-phosphate pyrophosphokinase (AHRD V3.3 *** G7JHM7_MEDTR)
Solyc01g109800.2	-1.08046	-2.11471	0.0476976	15.9567	9.66	5.15	30.9	11.82	9.63	8.74	10.61	LOW QUALITY:Transmembrane protein, putative (AHRD V3.3 *-* G7J762_MEDTR)
Solyc06g007580.1	-1.08115	-2.11572	0.000969747	28.5967	18.37	23.65	35.65	26.49	22.75	13.18	19.18	LOW QUALITY:DUF506 family protein (AHRD V3.3 *** G7LF52_MEDTR)
Solyc02g084315.1	-1.08465	-2.12086	0.00274733	2.36	1.64667	2.77	2.48	1.83	1.22	1.54	2.18	embryo defective 2410 (AHRD V3.3 --* AT2G25660.4)
Solyc10g079050.2	-1.09108	-2.13033	0.00915325	2.68667	1.77667	2.91	3.15	2	2.1	1.74	1.49	BHLH transcription factor o95
Solyc05g055745.1	-1.09888	-2.14188	0.00635629	1.76667	1.14	1.64	2.29	1.37	1.37	1.13	0.92	Seed linoleate 9S-lipoxygenase (AHRD V3.3 --* LOXX_SOYBN)
Solyc10g080670.2	-1.09953	-2.14285	0.0230894	31.3033	18.6233	17.16	56.94	19.81	23.89	11.79	20.19	Transmembrane protein, putative (AHRD V3.3 *** A2Q5V9_MEDTR)
Solyc03g007230.3	-1.10059	-2.14442	0.0262827	21.76	14.0033	8.88	29.03	27.37	7.3	10.19	24.52	Protein phosphatase 2c, putative (AHRD V3.3 *** B9RIK1_RICCO)
Solyc10g005040.3	-1.10156	-2.14586	0.0187784	11.1967	7.44667	5.39	20.44	7.76	8.53	7.31	6.5	Late embryogenesis abundant (LEA) hydroxyproline-rich glycoprotein family (AHRD V3.3 *** AT4G01410.1)
Solyc01g095500.3	-1.10733	-2.15447	0.0419239	8.14	5.25333	7.33	12.91	4.18	3.87	8.26	3.63	Sl Cytokinin Response Factor 5
Solyc01g095320.3	-1.1074	-2.15457	5.42377e-05	7.69667	4.83333	5.01	10.9	7.18	4.89	3.61	6	BAG family molecular chaperone regulator 6 (AHRD V3.3 *** A0A0B2R655_GLYSO)
Solyc01g080020.2	-1.11185	-2.16123	0.000224779	94.4733	57.4033	45.62	140.23	97.57	57.88	60.71	53.62	Eukaryotic aspartyl protease family protein, putative (AHRD V3.3 *** A0A061ELJ0_THECC)
Solyc11g008020.2	-1.11317	-2.16321	0.0215386	1.93333	1.17	0.85	2.64	2.31	1.38	0.86	1.27	GTP-binding family protein (AHRD V3.3 *** A9P9Z6_POPTR)
Solyc01g080150.3	-1.1177	-2.17001	0.039356	5.45333	3.63667	7.5	5.31	3.55	5.12	3.04	2.75	tRNA dimethylallyltransferase
Solyc09g010800.4	-1.11779	-2.17014	0.000117361	4432.04	2737.25	3097.94	6046.12	4152.06	3010.08	2757.25	2444.43	metallothionein II-like protein
Solyc10g085050.2	-1.1194	-2.17256	0.00865773	2.25667	1.48667	2.58	2.19	2	1.89	1.11	1.46	O-fucosyltransferase family protein (AHRD V3.3 *** AT2G37980.1)
Solyc02g085430.3	-1.12139	-2.17557	0.0391341	16.86	11.1167	11.4	9.67	29.51	8.96	16.54	7.85	Protein kinase superfamily protein (AHRD V3.3 *** AT4G34440.2)
Solyc12g026470.2	-1.12721	-2.18435	0.0284075	3.49333	2.27333	3.86	3.71	2.91	2.19	2.72	1.91	Heat shock factor, putative (AHRD V3.3 --* Q25BL9_BRAOL)
Solyc04g054730.3	-1.12782	-2.18528	0.0142668	13.2867	8.71	16.42	16.06	7.38	10.49	7.5	8.14	Sulfate transporter (AHRD V3.3 *** A7YGJ3_POPCN)
Solyc02g070490.3	-1.12849	-2.18629	0.000520106	11.1567	3.1	8.39	18.21	6.87	2.62	3.27	3.41	Alpha/beta hydrolase, putative (AHRD V3.3 *** B9RYL3_RICCO)
Solyc00g019740.1	-1.13023	-2.18894	0.020067	8.13	5.06667	7.61	9.67	7.11	6.2	5.67	3.33	ATPase subunit 8 (AHRD V3.3 *** A0A0K1ZF72_SOLCA)
Solyc03g005810.3	-1.13379	-2.19435	0.0290774	1.13333	0.733333	0.98	0.88	1.54	0.65	0.76	0.79	Purine permease family protein (AHRD V3.3 *** D7MCV2_ARALL)
Solyc09g075140.3	-1.13433	-2.19516	3.6224e-06	21.0767	13.3433	19.48	24.81	18.94	11.43	10.61	17.99	alpha/beta-Hydrolases superfamily protein (AHRD V3.3 *** AT3G62860.1)
Solyc09g008020.3	-1.13474	-2.19579	0.00290485	26.3733	15.86	12.7	47.79	18.63	14.74	15.65	17.19	OTU domain-containing protein (AHRD V3.3 *** A0A199VP67_ANACO)
Solyc06g009600.1	-1.14248	-2.2076	0.0328863	0.94	0.553333	0.51	1.67	0.64	0.61	0.59	0.46	LOW QUALITY:HIT zinc finger,PAPA-1-like conserved region, putative (AHRD V3.3 *-* A0A061F305_THECC)
Solyc12g099200.2	-1.1438	-2.20963	0.00171536	163.193	94.4133	67.61	274.01	147.96	93.05	89.47	100.72	Invertase inhibitor (AHRD V3.3 *** I1VR17_SOLTU)
Solyc04g076470.1	-1.14418	-2.2102	0.010411	9.13	5.92	11.03	8.65	7.71	6.57	5.79	5.4	Tetratricopeptide repeat (TPR)-like superfamily protein (AHRD V3.3 *** AT5G65520.1)
Solyc04g056340.3	-1.14801	-2.21608	0.0110335	15.7367	10.17	17.19	12.32	17.7	13.06	10.38	7.07	Tyrosine phosphatase family protein (AHRD V3.3 *** AT3G02800.1)
Solyc06g061280.3	-1.1483	-2.21653	0.0163941	5.45667	3.22667	2.3	10.01	4.06	2.24	4.14	3.3	Cinnamoyl-CoA reductase, putative (AHRD V3.3 *** B9S247_RICCO)
Solyc04g012160.3	-1.14937	-2.21817	0.0254987	19.36	10.7933	6.51	35.1	16.47	13.73	8.38	10.27	SNF1-related kinase
Solyc02g078150.3	-1.15086	-2.22047	0.00663431	88.6433	51.31	52	145.06	68.87	67.53	52.69	33.71	DUF506 family protein (AHRD V3.3 *** G7IPT8_MEDTR)
Solyc07g006950.3	-1.15392	-2.22518	0.0143516	5.55667	3.54	6.4	5.06	5.21	5.06	2.59	2.97	peroxisome 1 (AHRD V3.3 --* AT5G08470.4)
Solyc06g050800.3	-1.15561	-2.22779	0.0120658	9.52667	5.59667	2.89	14.96	10.73	4.6	6.36	5.83	Amino acid transporter family protein (AHRD V3.3 *** B9HYI5_POPTR)
Solyc01g010950.3	-1.1579	-2.23133	0.03761	31.0267	20.68	44.59	18.1	30.39	28.74	18.85	14.45	MAP kinase kinase kinase 2
Solyc02g086840.3	-1.1583	-2.23195	0.00783734	5.43333	3.24333	4.19	8.23	3.88	4	3.8	1.93	Protein KINESIN LIGHT CHAIN-RELATED 3 (AHRD V3.3 *** KLCR3_ARATH)
Solyc01g099780.3	-1.16691	-2.24531	0.0385146	78.46	50.98	113.34	73.4	48.64	67.01	55.76	30.17	Translationally-controlled tumor protein homolog (AHRD V3.3 *** TCTP_SOLTU)
Solyc12g006230.2	-1.16757	-2.24633	0.00854194	34.04	19.7367	10.95	54.18	36.99	15.62	18.28	25.31	RING/U-box superfamily protein, putative (AHRD V3.3 *** A0A061DMB3_THECC)
Solyc01g099840.3	-1.16806	-2.24709	0.000168406	158.88	92.2567	79.61	230.94	166.09	102.6	79.58	94.59	Dormancy/auxin associated protein (AHRD V3.3 *** G7I8R1_MEDTR)
Solyc07g065340.1	-1.17473	-2.2575	0.000396881	22.3733	13.0567	13.81	35.48	17.83	14.45	10.79	13.93	Serine acetyltransferase (AHRD V3.3 *** Q6STL5_NICPL)
Solyc09g092260.3	-1.1776	-2.26201	0.0204313	51.9867	30.05	40.98	75.49	39.49	48.32	16.4	25.43	chaperone protein dnaJ 20
Solyc01g108910.3	-1.17772	-2.2622	0.000541536	114.327	65.8133	46.66	176.06	120.26	59.42	62.33	75.69	Maternal effect embryo arrest protein, putative (AHRD V3.3 *** G7JNK2_MEDTR)
Solyc07g055720.3	-1.18509	-2.27377	0.00324139	5.23	3.01667	2.33	8.65	4.71	2.64	3.27	3.14	Heat shock protein, putative (AHRD V3.3 *** Q8LD91_ARATH)
Solyc05g013710.3	-1.19174	-2.28428	0.0253899	4.16333	2.82333	4.79	2.3	5.4	3.04	3.28	2.15	Quinolinate synthase A (AHRD V3.3 *-* W9RJG8_9ROSA)
Solyc12g088250.2	-1.19804	-2.29427	0.00146009	8.85	5.06667	5.56	14.19	6.8	6.08	4.11	5.01	Serine carboxypeptidase, putative (AHRD V3.3 *** B9R6Y4_RICCO)
Solyc04g009910.3	-1.20003	-2.29744	0.000104622	14.5167	8.56667	8.36	15.71	19.48	8.92	9.02	7.76	phosphoenolpyruvate carboxylase kinase 1
Solyc04g054370.1	-1.20027	-2.29782	1.82761e-08	55.3467	32.29	37.3	78.94	49.8	29.17	32.04	35.66	RING/U-box superfamily protein (AHRD V3.3 *-* AT5G41400.1)
Solyc01g014250.2	-1.20244	-2.30128	0.0193548	12.0067	7.06333	12	14.12	9.9	10.49	5.28	5.42	LOW QUALITY:Sec23/Sec24 protein transport family protein (AHRD V3.3 --* AT3G23660.2)
Solyc12g049613.1	-1.20607	-2.30709	0.0068214	5.18333	3.09333	5.07	7.01	3.47	3.73	2.64	2.91	Glycosyltransferase (AHRD V3.3 --* M1CLQ4_SOLTU)
Solyc12g049300.2	-1.20775	-2.30978	0.0297576	2.41667	1.35	3.55	2.17	1.53	1.48	1.49	1.08	R2R3MYB transcription factor 54
Solyc06g063090.3	-1.21113	-2.31519	0.0480914	45.8233	28.4367	59.97	64.23	13.27	32.03	29.87	23.41	alanine aminotransferase 2 (AHRD V3.3 *** AT1G72330.1)
Solyc11g007670.2	-1.21565	-2.32245	0.0422214	28.1033	18.7167	44.91	12.83	26.57	21.62	17.43	17.1	Myotubularin-related protein 2 (AHRD V3.3 *** A0A0B2NUW1_GLYSO)
Solyc12g013700.2	-1.21693	-2.32451	0.0339027	25.3167	13.66	6.59	36.08	33.28	18.35	8.57	14.06	Stem-specific protein tsjt1, putative (AHRD V3.3 *** D6BRF0_JATCU)
Solyc07g007330.1	-1.21888	-2.32766	0.00212213	39.9033	24.2367	38.66	58.64	22.41	16.93	26.47	29.31	Serine-rich protein-related (AHRD V3.3 *** A0A061GN42_THECC)
Solyc12g099980.2	-1.22436	-2.33652	0.0365	0.526667	0.33	0.47	0.58	0.53	0.13	0.55	0.31	Leucine-rich repeat receptor-like protein kinase family protein (AHRD V3.3 *** AT4G08850.1)
Solyc00g117653.1	-1.22882	-2.34375	0.00154255	2.45667	1.46667	2.16	2.39	2.82	1.65	1.08	1.67	Glucose-6-phosphate isomerase, cytosolic 1 (AHRD V3.3 --* G6PI1_CLARO)
Solyc03g006880.3	-1.23094	-2.3472	0.0471679	2.07333	1.15667	0.96	4.22	1.04	0.78	1.06	1.63	gibberellin 20-oxidase-1
Solyc02g032940.3	-1.2321	-2.34909	0.0318952	88.6333	54.68	119.84	113.65	32.41	62.82	55.98	45.24	Aspartic proteinase (AHRD V3.3 *** A0A0B0NH67_GOSAR)
Solyc11g007200.2	-1.23718	-2.35738	0.00736067	77.3	47.2733	96.35	89.05	46.5	57.04	47.77	37.01	Heavy metal transport/detoxification superfamily protein (AHRD V3.3 *-* AT5G27690.1)
Solyc06g050700.3	-1.23801	-2.35872	4.60597e-05	27.5533	15.8033	16.7	31.5	34.46	17.17	11.72	18.52	Polyadenylate-binding protein-interacting protein 2 (AHRD V3.3 *** A0A0B2RZZ6_GLYSO)
Solyc08g005420.3	-1.24082	-2.36333	0.00227254	17.2767	10.69	15.2	11.45	25.18	8.06	13.89	10.12	WD40 repeat-containing protein (AHRD V3.3 *** A0A103YEC3_CYNCS)
Solyc01g066290.2	-1.24155	-2.36452	0.00501964	5.88	3.29333	2.65	9.03	5.96	2.66	3.85	3.37	LOW QUALITY:Xaa-Pro aminopeptidase 1 (AHRD V3.3 --* A0A199W6F4_ANACO)
Solyc11g056650.2	-1.24569	-2.37132	0.000181455	17.9733	10.5133	15.08	17.61	21.23	13.01	7.7	10.83	bHLH transcription factor 096
Solyc01g104434.1	-1.25047	-2.3792	0.0140549	2.36667	1.32333	1.19	2.32	3.59	1.58	1.29	1.1	Thioredoxin reductase (AHRD V3.3 --* I1GYQ0_BRADI)
Solyc10g049560.2	-1.25129	-2.38055	0.00293854	5.59333	3.18333	6.68	5.95	4.15	4.11	1.68	3.76	ARM repeat superfamily protein (AHRD V3.3 --* AT1G60190.1)
Solyc02g092590.3	-1.25318	-2.38367	0.0212888	15.1067	8.91333	4.99	22.3	18.03	4.92	8.28	13.54	T-box transcription factor, putative (DUF863) (AHRD V3.3 *-* AT1G69360.1)
Solyc02g084280.3	-1.25744	-2.39071	0.0336804	1.42	0.906667	1.32	0.85	2.09	0.75	1.53	0.44	Nuclear pore complex protein Nup98b (AHRD V3.3 *-* W6JLG1_NICBE)
Solyc10g049533.1	-1.25749	-2.39079	0.0326052	0.876667	0.486667	0.32	1.58	0.73	0.34	0.41	0.71	ATP-dependent helicase/deoxyribonuclease subunit B (AHRD V3.3 --* A0A0B0NKU1_GOSAR)
Solyc01g096380.1	-1.26073	-2.39617	0.0364235	5.89667	3.82667	8.34	3.04	6.31	2.71	5.04	3.73	LOW QUALITY:S-adenosyl-L-methionine-dependent methyltransferases superfamily protein (AHRD V3.3 *** AT1G01180.1)
Solyc04g082050.3	-1.26277	-2.39956	0.00169322	77.01	43.1	43.05	118.75	69.23	55.36	46.35	27.59	Ganglioside-induced differentiation-associated protein 2 (AHRD V3.3 *** A0A199VGA4_ANACO)
Solyc05g024160.3	-1.2642	-2.40194	0.042602	18.8633	11.13	4.73	20.58	31.28	4.93	16.52	11.94	Pyruvate dehydrogenase E1 component subunit beta (AHRD V3.3 *** B6T6H3_MAIZE)
Solyc09g014860.3	-1.26606	-2.40504	0.0493712	0.803333	0.476667	0.75	1.06	0.6	0.35	0.8	0.28	LURP-one-like protein (AHRD V3.3 *** G7KW19_MEDTR)
Solyc04g071770.3	-1.26754	-2.40752	0.0143088	2.78667	1.54	1.39	3.94	3.03	1.54	0.78	2.3	Ethylene-responsive transcription factor (AHRD V3.3 *** W9RA19_9ROSA)
Solyc11g072380.2	-1.27026	-2.41205	0.0231927	1.4	0.793333	0.45	1.43	2.32	0.47	0.84	1.07	Vicilin-like antimicrobial peptides 2-2 (AHRD V3.3 *** W9SCA8_9ROSA)
Solyc03g117650.3	-1.27499	-2.41997	0.0395062	23.33	15.03	43.14	13.02	13.83	16.71	13.39	14.99	Phosphatidylinositol-glycan biosynthesis class F protein (AHRD V3.3 --* A0A199W8X3_ANACO)
Solyc06g050710.3	-1.27702	-2.42337	0.0412954	70.4167	38.3133	21.35	83.52	106.38	24.04	30.78	60.12	Tetratricopeptide repeat (TPR)-like superfamily protein (AHRD V3.3 --* AT5G46400.3)
Solyc01g109470.3	-1.27763	-2.4244	0.00271274	1.69333	1	1.67	1.66	1.75	0.81	0.83	1.36	Dehydration-responsive protein RD22, putative (AHRD V3.3 *** B9RBD8_RICCO)
Solyc05g052030.1	-1.28287	-2.43322	0.00174907	25.8067	14.52	16.05	37.53	23.84	9.04	10.78	23.74	ethylene response factor 4
Solyc03g117675.1	-1.28466	-2.43625	0.00606395	21.12	11.5167	10.13	26.27	26.96	13.46	5.75	15.34	ATP-dependent DNA helicase (AHRD V3.3 *** AT2G24100.1)
Solyc12g010570.1	-1.28546	-2.4376	0.0457074	4.61667	2.47333	2.03	9.43	2.39	1.48	2.38	3.56	Tetraspanin family protein (AHRD V3.3 *** A0A072V357_MEDTR)
Solyc03g032220.3	-1.29539	-2.45444	0.0214895	3.5	2.13333	4.79	3.12	2.59	1.86	2.92	1.62	Caffeoyl-CoA O-methyltransferase (AHRD V3.3 *** A2PZD5_IPONI)
Solyc01g010700.3	-1.29835	-2.45947	0.0321283	24.6333	15.14	40.77	19.4	13.73	20.16	12.89	12.37	SNF1-related kinase regulatory subunit gamma 1 (AHRD V3.3 *** G7KB20_MEDTR)
Solyc03g120330.1	-1.2985	-2.45974	0.0359098	8.25333	4.85667	6.79	4.3	13.67	4.05	7.64	2.88	F-box/kelch-repeat protein (AHRD V3.3 *** W9S4X9_9ROSA)
Solyc02g067050.3	-1.30023	-2.46267	0.014954	24.7767	12.8967	5.94	39.33	29.06	10.58	16.42	11.69	UPF0301 protein (AHRD V3.3 *** A0A0B2NUC1_GLYSO)
Solyc03g083590.3	-1.30784	-2.47571	0.00710402	9.33	5.52	12.76	9.19	6.04	6.79	5.67	4.1	Kinase, putative (AHRD V3.3 *** B9R9Q3_RICCO)
Solyc08g065940.3	-1.30998	-2.47938	0.0311477	101.42	54.48	21.37	128.66	154.23	31.56	45.3	86.58	Zinc finger CCCH domain-containing protein (AHRD V3.3 *** R4QQJ8_CUCME)
Solyc01g099140.3	-1.31178	-2.48248	0.00294606	6.89	3.68333	2.79	11.3	6.58	2.44	5.57	3.04	Vacuole membrane 1 (AHRD V3.3 *** A0A0B0N2I2_GOSAR)
Solyc00g009040.3	-1.31423	-2.4867	0.0454877	32.51	18.6167	32.36	42.51	22.66	25.58	25.66	4.61	Polyadenylate-binding protein (AHRD V3.3 *** M1CCI5_SOLTU)
Solyc08g066190.2	-1.31693	-2.49135	0.0315249	1.31333	0.733333	1.32	2.12	0.5	0.7	0.92	0.58	Myb domain-containing protein (AHRD V3.3 *-* W9SD24_9ROSA)
Solyc06g059860.3	-1.31914	-2.49518	0.00685439	13.51	6.90667	4.14	22.84	13.55	6.83	5.85	8.04	patatin-like phospholipase domain protein (AHRD V3.3 *** AT1G76980.1)
Solyc11g056370.1	-1.32178	-2.49974	0.0474211	5.69333	3.15333	4.02	6.89	6.17	2.33	1.87	5.26	NADH-ubiquinone oxidoreductase chain 3 (AHRD V3.3 *** NU3M_SOLTU)
Solyc03g078570.3	-1.32787	-2.51033	0.0264155	21.05	13.1033	35.18	10.55	17.42	13.59	13.14	12.58	Ras-related protein (AHRD V3.3 *** W9QNC0_9ROSA)
Solyc01g110035.1	-1.33899	-2.52973	0.0160474	9.18667	5.32667	12.72	7.33	7.51	5.76	5.81	4.41	Transducin/WD40 repeat protein (AHRD V3.3 *-* A0A072TQH3_MEDTR)
Solyc03g033410.3	-1.34056	-2.53249	0.0145612	4.39333	2.39667	4.89	5.79	2.5	2.31	3.27	1.61	Ubiquitin-conjugating enzyme E2 (AHRD V3.3 *** A0A172S1R1_NICBE)
Solyc03g111720.3	-1.34655	-2.54303	0.000581464	69.0667	36.0067	29.21	113.21	64.78	25.3	30.94	51.78	Peptide methionine sulfoxide reductase (AHRD V3.3 *** MSRA_SOLLC)
Solyc02g036370.3	-1.3526	-2.55372	0.0261857	16.4867	9.18667	22.89	17.67	8.9	14.65	6.4	6.51	Myb family transcription factor
Solyc06g068660.3	-1.35478	-2.55758	0.0203223	0.5	0.263333	0.45	0.71	0.34	0.37	0.19	0.23	F-box/RNI superfamily protein (AHRD V3.3 *** AT1G73120.1)
Solyc01g109170.3	-1.35539	-2.55866	0.0360509	4.36333	2.20667	1.18	6.66	5.25	2.18	0.9	3.54	WCOR413-like plant cold acclimation protein
Solyc03g094000.3	-1.35868	-2.5645	0.00521256	1.41	0.753333	0.83	2.1	1.3	0.44	0.71	1.11	Light induced like protein (AHRD V3.3 *** C1E3F8_MICCC)
Solyc02g036350.3	-1.35937	-2.56573	0.039664	233.887	114.427	46.75	486.46	168.45	87.26	85.62	170.4	1-aminocyclopropane-1-carboxylate oxidase EF501822
Solyc06g074710.1	-1.36355	-2.57317	0.0103589	24.7567	12.4633	18.49	44.31	11.47	17.01	11.6	8.78	hydroxycinnamoyl-CoA shikimate/quinate hydroxycinnamoyl transferase (AHRD V3.3 *** AT5G48930.1)
Solyc01g087030.3	-1.36681	-2.579	0.0447241	52.5233	30.59	90.31	35.58	31.68	48.2	19.77	23.8	Zinc finger transcription factor 10
Solyc08g006350.3	-1.37317	-2.59038	0.00853003	6.99667	3.57667	1.97	10.59	8.43	2.3	3.62	4.81	Glycosyltransferase (AHRD V3.3 *** K4CIC3_SOLLC)
Solyc03g123540.3	-1.37418	-2.59221	0.0412673	12.5467	6.28	2.72	15.33	19.59	4.52	8.29	6.03	Heat-shock protein, putative (AHRD V3.3 *** B9ST51_RICCO)
Solyc02g071060.3	-1.37472	-2.59317	0.0384944	45.0267	22.1733	19.67	103.68	11.73	16.19	23.9	26.43	Purine permease (AHRD V3.3 *** A0A072UW47_MEDTR)
Solyc02g068080.3	-1.37479	-2.5933	6.94197e-07	16.9433	8.85667	12.47	20.19	18.17	10.87	7.77	7.93	Chloride channel protein (AHRD V3.3 *** M1A9T9_SOLTU)
Solyc03g095780.2	-1.37735	-2.5979	0.00778812	8.04667	4.27	8.64	9.38	6.12	5.65	2.98	4.18	Abscisic acid receptor (AHRD V3.3 *** G7JKP6_MEDTR)
Solyc03g113620.3	-1.38125	-2.60494	8.33779e-06	72.8	36.95	32.82	107.67	77.91	33.73	34.13	42.99	MYB transcription factor (AHRD V3.3 *** B2CZJ3_CAPAN)
Solyc06g053670.1	-1.38357	-2.60913	0.031832	47.89	25.6833	62.66	39.31	41.7	45.66	17.68	13.71	Enoyl-CoA hydratase/isomerase family protein (AHRD V3.3 *** D7MH17_ARALL)
Solyc02g077880.3	-1.38526	-2.6122	0.00179667	431.9	218.363	195.29	583.6	516.81	219.55	125.09	310.45	auxin repressed/dormancy associated protein
Solyc11g039990.1	-1.39422	-2.62846	0.0467375	3.74667	1.81333	1.71	4.88	4.65	1.79	2.3	1.35	Protein plastid transcriptionally active 16, chloroplastic (AHRD V3.3 --* PTA16_ARATH)
Solyc03g034000.3	-1.40221	-2.64305	0.0482134	4.67333	2.25	3.47	8.92	1.63	3.42	1.81	1.52	bHLH transcription factor 020
Solyc09g092720.3	-1.40696	-2.65177	0.000428416	31.33	15.6233	14.34	43.83	35.82	15.73	9.79	21.35	Glycine-rich protein (AHRD V3.3 *** D2K2T8_TOBAC)
Solyc12g089290.2	-1.40856	-2.65472	0.0266985	14.7667	8.83333	26.25	9.66	8.39	9.13	7.54	9.83	HVA22-like protein (AHRD V3.3 *** K4DH00_SOLLC)
Solyc04g014800.3	-1.41207	-2.66119	0.0441168	9.78333	5.52667	15.41	10.47	3.47	5.62	7.82	3.14	myo-inositol monophosphatase 1
Solyc03g120590.3	-1.41251	-2.66199	0.0410247	0.546667	0.29	0.63	0.48	0.53	0.19	0.43	0.25	Major facilitator superfamily protein (AHRD V3.3 *** AT1G52190.1)
Solyc11g008440.2	-1.41271	-2.66237	0.000124462	34.1767	16.6167	14.63	59.04	28.86	15.84	17.69	16.32	Amino acid transporter family protein (AHRD V3.3 *** B9HLH9_POPTR)
Solyc04g064763.1	-1.41405	-2.66484	0.0191524	1.51333	0.863333	1.68	1.42	1.44	0.4	0.55	1.64	Zinc finger CCCH domain-containing protein 38 (AHRD V3.3 *** W9QM16_9ROSA)
Solyc07g007340.3	-1.41625	-2.66891	1.54446e-06	5.80667	3.09667	5.18	7.41	4.83	2.25	2.74	4.3	Nodulin-like / Major Facilitator Superfamily protein (AHRD V3.3 *** A0A0K9Q428_ZOSMR)
Solyc02g086820.3	-1.42653	-2.688	0.0121051	81.6233	38.6533	17.47	159.45	67.95	36.43	48.14	31.39	chloroplast carbonic anhydrase
Solyc12g096490.1	-1.4277	-2.69018	0.0216674	4.25667	2.13333	1.7	5.96	5.11	0.99	2.99	2.42	Glutamine dumper 4, putative (AHRD V3.3 *** A0A061GHE4_THECC)
Solyc01g109120.3	-1.43384	-2.70165	0.00354031	5.15333	2.84667	6.6	3.4	5.46	3.08	2.24	3.22	Transducin/WD40 repeat-like superfamily protein (AHRD V3.3 *** AT3G18950.1)
Solyc03g121090.3	-1.44695	-2.72631	0.000985284	25.2133	11.73	10.76	39.86	25.02	15.7	8.73	10.76	Oxidative stress 3, putative isoform 2 (AHRD V3.3 *** A0A061GIQ6_THECC)
Solyc04g074400.1	-1.44817	-2.72862	0.0143454	6.35	2.89	2.44	12.17	4.44	3.72	2.66	2.29	Phosphate-responsive 1 family protein, putative (AHRD V3.3 *** A0A061FGC9_THECC)
Solyc11g012590.2	-1.44848	-2.7292	0.00168142	26.8367	13.2133	9.04	32.92	38.55	9.54	12.22	17.88	CASP-like protein (AHRD V3.3 *** M1B0Y6_SOLTU)
Solyc01g108790.2	-1.45004	-2.73215	0.0374584	1.08667	0.506667	0.41	1.93	0.92	0.35	0.32	0.85	3-hydroxyisobutyryl-CoA hydrolase-like protein (AHRD V3.3 *-* A0A072TX02_MEDTR)
Solyc04g051280.3	-1.45151	-2.73493	0.0428384	47.51	23.04	9.06	81.53	51.94	10.73	13.26	45.13	Transmembrane protein, putative (AHRD V3.3 *-* A0A072VMC3_MEDTR)
Solyc06g053800.2	-1.45211	-2.73607	0.000917498	9.54333	4.73333	7.39	15.43	5.81	4.26	6.73	3.21	Nonsense-mediated mRNA decay NMD3 family protein (AHRD V3.3 *** B9H0C6_POPTR)
Solyc07g014600.2	-1.45328	-2.73829	0.00750172	1.90333	1.04333	0.47	2.34	2.9	0.27	1.08	1.78	DNA-directed RNA polymerase subunit beta (AHRD V3.3 *-* AT3G16200.1)
Solyc02g082920.3	-1.45485	-2.74127	0.000206073	155.023	72.5767	70.36	217.29	177.42	93.41	60.5	63.82	acidic extracellular 26 kD chitinase
Solyc01g110110.3	-1.45745	-2.74622	0.0493226	65.9633	29.9233	25.08	153.08	19.73	24.54	50.07	15.16	Cysteine proteinase (AHRD V3.3 *** C0KIY3_SOLLC)
Solyc02g021230.3	-1.45767	-2.74665	0.0278213	24.83	13.2967	27.39	8.19	38.91	15.75	16.16	7.98	Glycosyltransferase (AHRD V3.3 *** A0A067KPV4_JATCU)
Solyc07g053890.3	-1.45866	-2.74852	0.00681472	0.903333	0.456667	0.45	0.97	1.29	0.33	0.65	0.39	O-acyltransferase WSD1 (AHRD V3.3 *** A0A151TQI5_CAJCA)
Solyc07g053360.3	-1.45927	-2.74968	0.000400366	32.7833	15.71	11.8	43.14	43.41	13.88	19.85	13.4	Late embryogenesis abundant domain-containing family protein (AHRD V3.3 *** B9IQP9_POPTR)
Solyc03g113510.2	-1.46006	-2.75119	4.55898e-06	6.26	3.21	4.42	6.61	7.75	2.26	2.94	4.43	F17F16.3 protein (AHRD V3.3 *** Q9FWR1_ARATH)
Solyc12g040870.2	-1.4622	-2.75529	0.00960264	4.33333	1.64333	1.65	6.69	4.66	2.39	1.31	1.23	Nudix hydrolase (AHRD V3.3 *** A0A061E9N4_THECC)
Solyc01g006860.3	-1.46445	-2.75959	0.00725436	1.49333	0.773333	1.71	1.8	0.97	0.83	0.43	1.06	DNAJ heat shock N-terminal domain-containing protein (AHRD V3.3 *** AT5G06410.1)
Solyc12g006710.2	-1.46614	-2.76281	4.43523e-31	31.1133	13.5267	26.01	36.54	30.79	12.43	13.85	14.3	Tudor domain protein (AHRD V3.3 *** A0A072V9B3_MEDTR)
Solyc09g075210.3	-1.46726	-2.76496	0.0235797	149.273	65.3567	70.57	300.79	76.46	109.42	43.01	43.64	Late embryogenesis abundant protein Lea5 (AHRD V3.3 *** F2VPP8_SOLNI)
Solyc02g079290.3	-1.47356	-2.77707	0.00417831	16.1267	7.85667	15.58	17.56	15.24	12.65	5.39	5.53	protein SELF PRUNING 2G
Solyc09g065790.1	-1.48294	-2.79518	0.00781717	3.41667	1.67333	2.28	4.78	3.19	0.86	1.59	2.57	ATP-dependent Clp protease proteolytic subunit (AHRD V3.3 *** K4CUK5_SOLLC)
Solyc10g005820.2	-1.48331	-2.79589	0.0227069	25.49	14.5733	47.27	13.91	15.29	14.41	15.72	13.59	Farnesyl diphosphate synthase (AHRD V3.3 *** A0A0H5AZB7_NICBE)
Solyc01g095720.3	-1.48341	-2.79609	0.0416261	16.6767	7.12667	2.41	27.09	20.53	10.94	5.89	4.55	Lipase (AHRD V3.3 *** A0A0B0MHI9_GOSAR)
Solyc08g013770.3	-1.48606	-2.80123	0.0116272	2.69	1.41667	3.14	2.77	2.16	1	2.47	0.78	F-box/RNI-like superfamily protein, putative (AHRD V3.3 *-* A0A061GGX0_THECC)
Solyc06g054540.3	-1.48708	-2.80321	0.0290214	18.2033	9.61667	29.71	14.47	10.43	16.15	6.39	6.31	CHY-type/CTCHY-type/RING-type Zinc finger protein (AHRD V3.3 *** AT5G18650.1)
Solyc12g008660.1	-1.48789	-2.80479	0.00610349	29.1367	13.67	8.29	47.66	31.46	8.57	10.27	22.17	Zinc finger transcription factor 73
Solyc11g056360.2	-1.48821	-2.8054	0.00225004	4.17667	1.99333	3.27	4.73	4.53	2.29	1.9	1.79	Ribosomal protein S12 (AHRD V3.3 *** A0A0C5ARW5_HYONI)
Solyc09g061700.3	-1.48859	-2.80615	0.0129385	4.04667	1.87333	3.25	6.28	2.61	3.04	1.4	1.18	Tetratricopeptide repeat (TPR)-like superfamily protein (AHRD V3.3 *** AT5G48850.1)
Solyc09g013140.2	-1.48995	-2.80879	0.0372156	15.1433	6.87333	8.26	33.42	3.75	6.26	9.22	5.14	Transmembrane protein (AHRD V3.3 *** B7FGN5_MEDTR)
Solyc02g005070.2	-1.49735	-2.82324	0.0275462	8.00333	4.31	6	14.62	3.39	2.06	3.41	7.46	arginine-rich cyclin 1 (AHRD V3.3 --* AT2G26430.4)
Solyc09g011470.3	-1.49948	-2.82742	0.00379487	43.33	19.68	24.92	78.38	26.69	29.32	13.65	16.07	Plant/T7H20-70 protein (AHRD V3.3 *** G7L5L0_MEDTR)
Solyc02g084980.3	-1.49954	-2.82753	0.00327932	5.21333	2.41667	3.78	9.27	2.59	3.01	1.84	2.4	Hexosyltransferase (AHRD V3.3 *** K4BB12_SOLLC)
Solyc07g065985.1	-1.49956	-2.82757	0.0184998	7.93667	3.65333	2.83	8.84	12.14	4.3	1.79	4.87	Oleosin (AHRD V3.3 *-* A0A103Y4G9_CYNCS)
Solyc04g078500.1	-1.50148	-2.83134	2.29813e-05	8.76333	4.13333	4.78	12.16	9.35	3.88	3.4	5.12	cyclinJ18
Solyc02g086010.2	-1.50357	-2.83543	0.0259296	0.173333	0.0933333	0.24	0.18	0.1	0.05	0.12	0.11	alpha/beta-Hydrolases superfamily protein (AHRD V3.3 *-* AT5G16120.4)
Solyc12g043030.2	-1.5053	-2.83883	5.93138e-07	7.44	3.80667	6.36	6.16	9.8	2.76	4.14	4.52	Sulfate transporter, putative (AHRD V3.3 *** B9SQC2_RICCO)
Solyc01g016805.1	-1.50566	-2.83954	0.000273969	2.16	1	1	2.87	2.61	0.98	1.21	0.81	plant/protein (AHRD V3.3 --* AT2G41150.2)
Solyc12g005640.2	-1.50719	-2.84255	0.0383143	1.52	0.706667	0.44	1.79	2.33	0.64	0.53	0.95	R2R3MYB transcription factor 68
Solyc01g005410.3	-1.51008	-2.84826	0.000308202	28.49	12.7333	12.13	46.73	26.61	14.75	10.99	12.46	Caleosin-related family protein (AHRD V3.3 *** AT1G70680.1)
Solyc09g061460.2	-1.5146	-2.85719	0.0110256	3.07667	1.39	1.27	3.79	4.17	1.97	1.09	1.11	NAD(P)H-quinone oxidoreductase subunit 2, chloroplastic (AHRD V3.3 *** A0A0X8IHH4_9GENT)
Solyc10g086570.3	-1.51509	-2.85816	0.00808044	109.593	46.31	38.19	194.2	96.39	71.56	29.65	37.72	Chaperone DnaJ (AHRD V3.3 *** A0A0B0NPS3_GOSAR)
Solyc00g021640.3	-1.51844	-2.86482	0.0247314	0.706667	0.316667	0.23	1.24	0.65	0.28	0.37	0.3	Ribosomal protein S4 (AHRD V3.3 *** A0A142I0Z6_NICSY)
Solyc02g083730.3	-1.5227	-2.87329	0.0240208	3.37667	1.57333	1.81	6.56	1.76	1.26	2.68	0.78	Rhodanese-related sulfurtransferase (AHRD V3.3 *** G7JXI1_MEDTR)
Solyc03g005110.3	-1.52523	-2.87833	0.0440356	19.6133	10.2067	32.94	8.96	16.94	16.49	8.96	5.17	Cystatin/monellin superfamily protein (AHRD V3.3 -** AT2G37435.1)
Solyc05g050220.3	-1.52791	-2.88368	7.24531e-05	5.2	2.43	2.26	6.7	6.64	2.19	2	3.1	TAF-3 (AHRD V3.3 *** Q40587_TOBAC)
Solyc04g005380.3	-1.53157	-2.89099	0.030669	14.8233	7.08667	2.79	17.17	24.51	3.52	4.55	13.19	Ninja-family protein AFP1-like protein (AHRD V3.3 *** V5KZR9_SOLNI)
Solyc11g005860.2	-1.53203	-2.89192	0.0110909	0.176667	0.09	0.09	0.26	0.18	0.05	0.12	0.1	Cysteine desulfurase (AHRD V3.3 *** A0A0K9Q199_ZOSMR)
Solyc08g061970.3	-1.53386	-2.89559	0.0329903	83.7	33.9933	14.51	197.19	39.4	28.68	45.51	27.79	putative spermine synthase
Solyc03g115450.1	-1.536	-2.89989	0.0410117	2.41333	1.27	4.15	2.04	1.05	1.46	1.49	0.86	LOW QUALITY:Zinc finger protein 1 (AHRD V3.3 *** A0A151SLY5_CAJCA)
Solyc08g081040.3	-1.53741	-2.90273	0.0389615	9.37333	4.86667	16.38	8.31	3.43	7.03	3.32	4.25	RNA polymerase I largest subunit (AHRD V3.3 --* D0VYF6_9POAL)
Solyc00g022107.1	-1.53753	-2.90298	0.000424318	4.17333	1.88	2.55	5.49	4.48	2.67	1.44	1.53	Ribosomal protein L2 (AHRD V3.3 *** A0A142I0Z9_NICSY)
Solyc11g019920.2	-1.53804	-2.90401	0.0238229	7.32	3.94333	13.67	4.79	3.5	4.95	3.54	3.34	Protein disulfide isomerase, putative (AHRD V3.3 *** B9T6K9_RICCO)
Solyc04g049800.3	-1.5409	-2.90976	0.0495052	1.44	0.726667	2.23	1.31	0.78	1.09	0.31	0.78	AP2-like ethylene-responsive transcription factor (AHRD V3.3 *** A0A072VBB0_MEDTR)
Solyc02g038670.2	-1.54558	-2.91922	0.049006	0.576667	0.31	1.03	0.31	0.39	0.34	0.19	0.4	Tetratricopeptide repeat 5 (AHRD V3.3 *** A0A0B0NMW4_GOSAR)
Solyc03g078150.3	-1.55097	-2.93013	0.0328272	22.1533	12.1033	43.77	9.26	13.43	14.77	12.1	9.44	Amino acid transporter family protein (AHRD V3.3 *** D7LGK0_ARALL)
Solyc01g057170.3	-1.55557	-2.9395	0.00459013	5.22333	2.21333	1.47	7.13	7.07	1.76	1.69	3.19	DEAD-box ATP-dependent RNA helicase 48 (AHRD V3.3 --* RH48_ORYSJ)
Solyc03g063480.2	-1.55787	-2.94418	0.0166704	31.06	13.41	18.74	33.99	40.45	23.96	11.38	4.89	LOW QUALITY:high chlorophyll fluorescent 107 (AHRD V3.3 --* AT3G17040.2)
Solyc01g106947.1	-1.55825	-2.94497	0.008214	0.433333	0.196667	0.19	0.51	0.6	0.13	0.15	0.31	Exocyst complex component SEC3A (AHRD V3.3 --* A0A1D1XZ59_9ARAE)
Solyc03g116670.3	-1.56035	-2.94926	0.00654253	350.607	176.53	533.04	291.55	227.23	229.85	147.62	152.12	Tetratricopeptide repeat (TPR)-like superfamily protein (AHRD V3.3 *** AT1G80130.1)
Solyc06g084760.2	-1.5633	-2.95529	0.00509492	15.95	6.97667	4.12	27.84	15.89	4.71	5.41	10.81	Cytochrome P450 (AHRD V3.3 *** A9ZT56_COPJA)
Solyc10g079210.2	-1.56849	-2.96594	0.0428459	2.92	1.49333	4.74	1.01	3.01	2.28	1.25	0.95	glycosyltransferase-like protein
Solyc03g118880.3	-1.57721	-2.98393	0.0492448	4.42	3.21	6.12	3.86	3.28	4.06	1.24	4.33	F-box protein (AHRD V3.3 --* AT1G57906.1)
Solyc10g078570.1	-1.58316	-2.99625	0.0381895	29.24	14.77	48.66	16.33	22.73	16.54	11.08	16.69	LOW QUALITY:Serine/Threonine kinase family protein (AHRD V3.3 --* G7K3Q2_MEDTR)
Solyc05g046270.3	-1.58841	-3.00717	0.000141257	4.95333	2.23	2.95	5.39	6.52	2.42	2.82	1.45	Protein Ycf2 (AHRD V3.3 --* YCF2_OENGL)
Solyc06g048750.3	-1.60202	-3.03568	0.00576714	3.64333	1.55667	2.12	6.17	2.64	1.89	1.89	0.89	Unknown protein (AHRD V3.3 )
Solyc01g095930.3	-1.60728	-3.04678	0.0028612	9.3	3.85	2.83	12.62	12.45	4.72	2.48	4.35	O-acyltransferase WSD1-like protein (AHRD V3.3 *** A0A0B0P708_GOSAR)
Solyc03g034395.1	-1.61243	-3.05766	3.2926e-05	3.52667	1.60333	1.81	4.37	4.4	1.18	1.78	1.85	Glutamate receptor (AHRD V3.3 *-* M1CHN3_SOLTU)
Solyc00g019730.2	-1.61812	-3.06974	0.00551002	5.27	2.24	3.33	6.99	5.49	2.95	1.25	2.52	Cytochrome c oxidase subunit 3 (AHRD V3.3 *** COX3_HELAN)
Solyc10g079590.1	-1.63056	-3.09632	0.0159339	7.63333	3.62333	10	10.29	2.61	5.39	2.79	2.69	LOW QUALITY:histidine-tRNA ligase (AHRD V3.3 *** AT3G10250.5)
Solyc04g078840.3	-1.63109	-3.09746	0.00627741	34.7867	14.4	7.06	48.19	49.11	11.1	9.88	22.22	AREB
Solyc09g091030.3	-1.63222	-3.09989	0.033691	90.1667	44.5233	171.1	53.91	45.49	72.09	27.35	34.13	Beta-amylase 1
Solyc04g083000.1	-1.64529	-3.12811	0.00434071	0.99	0.41	0.47	1.95	0.55	0.37	0.5	0.36	translocon at the outer envelope membrane of chloroplasts 33 (AHRD V3.3 --* AT1G02280.2)
Solyc01g109090.2	-1.66004	-3.16026	3.72663e-05	289.7	118.387	165.43	405.26	298.41	144.72	65.8	144.64	LOW QUALITY:mRNA, clone: RTFL01-34-C05 (AHRD V3.3 -** E4MXL5_EUTHA)
Solyc07g051880.1	-1.66106	-3.16249	0.0165151	2.14667	0.93	2.38	2.24	1.82	1.63	0.51	0.65	MAP kinase kinase kinase 52
Solyc04g007940.3	-1.66304	-3.16684	0.0372149	1.5	0.716667	1.2	0.6	2.7	0.24	1.29	0.62	Cytochrome P450 monooxygenase (AHRD V3.3 *** A7KMF3_NICSY)
Solyc12g096570.1	-1.66781	-3.17731	0.00185349	13.1267	5.41667	8.04	22.02	9.32	4.2	5.47	6.58	ARGOS (AHRD V3.3 *** C7SFP7_SOLLC)
Solyc12g040700.1	-1.6736	-3.1901	4.22888e-05	14.2433	5.77	6.29	26.15	10.29	5.29	6.45	5.57	sucrose synthase
Solyc06g068450.2	-1.67589	-3.19516	1.6102e-05	15.85	6.44333	6.48	22.71	18.36	7	6.56	5.77	Non-specific serine/threonine protein kinase (AHRD V3.3 *** K4C820_SOLLC)
Solyc06g053220.3	-1.67633	-3.19614	0.000476482	28.4	11.5733	15.2	38.54	31.46	14.79	5.31	14.62	Homeobox leucine zipper protein (AHRD V3.3 *** B8YIB0_MIRJA)
Solyc09g031760.1	-1.68112	-3.20676	0.0387882	3.79667	1.59	2.97	4.18	4.24	1.33	0.52	2.92	Ribosomal protein L19 (AHRD V3.3 *** V4MK59_EUTSA)
Solyc03g121900.1	-1.68343	-3.21191	0.00204711	31.2833	12.8333	12.09	36.28	45.48	8.62	11.73	18.15	Bifunctional inhibitor/lipid-transfer protein/seed storage 2S albumin superfamily protein (AHRD V3.3 *** AT5G48490.1)
Solyc10g054910.1	-1.69983	-3.24863	0.0497004	461.27	230.19	1019.29	261.05	103.47	275.17	176.06	239.34	Peptidyl-prolyl cis-trans isomerase (AHRD V3.3 *** K4D184_SOLLC)
Solyc11g056270.2	-1.70336	-3.25659	0.0186564	0.736667	0.303333	0.22	0.94	1.05	0.26	0.46	0.19	LOW QUALITY:Maturase (AHRD V3.3 *** O79414_SOLTU)
Solyc03g114080.2	-1.70523	-3.2608	0.0214051	0.236667	0.103333	0.25	0.27	0.19	0.05	0.06	0.2	Leucine-rich repeat protein kinase family protein (AHRD V3.3 *** A0A061G0X7_THECC)
Solyc06g068040.3	-1.71202	-3.2762	0.00495267	1.02667	0.473333	1.35	1.18	0.55	0.28	0.43	0.71	Pectin lyase-like superfamily protein (AHRD V3.3 *** AT1G80170.1)
Solyc01g100920.3	-1.7241	-3.30374	0.000269442	37.92	16.5667	33.28	63.26	17.22	15.42	21.98	12.3	WAT1-related protein (AHRD V3.3 *** K4B1C3_SOLLC)
Solyc12g056160.2	-1.72808	-3.31286	0.035492	5.4	2.38	8.58	6.26	1.36	3.6	2.55	0.99	Cation/H(+) antiporter (AHRD V3.3 *** A0A0K9NMD6_ZOSMR)
Solyc04g077180.2	-1.73467	-3.32805	0.00890348	6.53	2.87	8.56	9.37	1.66	2.63	2.47	3.51	alpha/beta-Hydrolases superfamily protein (AHRD V3.3 *** AT1G10040.2)
Solyc12g008430.2	-1.73683	-3.33303	0.00128674	0.61	0.243333	0.32	1	0.51	0.19	0.25	0.29	Malic enzyme (AHRD V3.3 *** M0ZHN3_SOLTU)
Solyc04g007010.3	-1.74313	-3.3476	0.010874	7.56333	3.03667	1.85	7.78	13.06	1.84	3	4.27	Sn-2 protein (AHRD V3.3 *** Q39467_CAPAN)
Solyc01g079830.3	-1.7476	-3.35799	3.17394e-05	5.02	2.01667	3.14	5.83	6.09	2.4	2.25	1.4	Fatty acid hydroxylase superfamily (AHRD V3.3 --* AT1G02205.1)
Solyc01g080870.3	-1.75148	-3.36703	0.0306144	10.3	3.71	3.74	24.11	3.05	4.95	1.38	4.8	Peptide transporter, putative (AHRD V3.3 *** B9SKJ1_RICCO)
Solyc11g010570.2	-1.75229	-3.36893	0.000312071	9.93	4.00667	9.32	13.29	7.18	5.6	3.08	3.34	jointless
Solyc02g069060.3	-1.7576	-3.38136	0.0135488	5.73333	2.08333	2.91	11.3	2.99	1.26	3.84	1.15	Phloem protein 2 (AHRD V3.3 *** D0R6I7_MALDO)
Solyc06g075170.1	-1.75959	-3.38601	1.71318e-05	25.3567	9.93333	10.92	36.27	28.88	6.43	11.67	11.7	Senescence regulator (AHRD V3.3 *** A0A103XHC6_CYNCS)
Solyc03g019700.1	-1.76017	-3.38738	0.0277266	47.2333	20.3033	62.77	38.59	40.34	29.12	15.57	16.22	transmembrane protein, putative (DUF 3339) (AHRD V3.3 *** AT5G63500.1)
Solyc00g014830.3	-1.76925	-3.40878	0.00225769	0.866667	0.346667	0.45	1.01	1.14	0.42	0.41	0.21	NADH dehydrogenase subunit 7 (AHRD V3.3 *** A0A0C5B9X5_9SOLA)
Solyc03g095650.3	-1.77473	-3.42175	0.0103637	1.84667	0.73	2.18	2.08	1.28	1.22	0.65	0.32	MLO-like protein (AHRD V3.3 *** K4BIY8_SOLLC)
Solyc04g077990.3	-1.77505	-3.42249	0.0134886	13.9433	5.93667	22.22	12.52	7.09	9.64	4.2	3.97	LOB domain-containing protein, putative (AHRD V3.3 *** B9SND0_RICCO)
Solyc03g093800.1	-1.77656	-3.42607	4.26985e-06	130.233	48.43	61	211.11	118.59	50.03	35.55	59.71	glycine-rich protein (AHRD V3.3 *-* AT5G61660.1)
Solyc11g056400.2	-1.78395	-3.44368	0.000290585	1.55667	0.6	0.95	2.16	1.56	0.63	0.49	0.68	Ribosomal protein S3 (AHRD V3.3 *** A0A075VXF7_CAPAN)
Solyc11g045230.2	-1.79058	-3.45954	0.0410221	16.3333	7.35667	34.08	6.47	8.45	12.62	6	3.45	SPX (SYG1/Pho81/XPR1) domain-containing protein / zinc finger (C3HC4-type RING finger) protein-related (AHRD V3.3 *** A0A061F5A3_THECC)
Solyc08g081740.3	-1.79767	-3.47657	0.0278038	20.32	8.65333	36.87	14.81	9.28	16.48	3.78	5.7	P-loop containing nucleoside triphosphate hydrolases superfamily protein (AHRD V3.3 *** AT1G64110.5)
Solyc02g088180.3	-1.79778	-3.47685	0.00178598	9.29333	3.59667	5.63	12.82	9.43	3.9	1.09	5.8	NAC domain-containing protein (AHRD V3.3 *** A0A060A652_BOENI)
Solyc07g051820.3	-1.80353	-3.49073	0.0322376	2.73667	1.22	5.32	2.19	0.7	1.57	1.18	0.91	Cellulose synthase family protein (AHRD V3.3 *** B9GTW0_POPTR)
Solyc08g066260.3	-1.81211	-3.51155	0.0301001	0.32	0.13	0.36	0.23	0.37	0.23	0.06	0.1	Histidine decarboxylase (AHRD V3.3 *** DCHS_SOLLC)
Solyc12g011120.2	-1.81229	-3.51199	0.0148921	10.94	4.36667	11.17	20.01	1.64	3.3	4.61	5.19	Glucose-1-phosphate adenylyltransferase (AHRD V3.3 *** M1E0D4_SOLTU)
Solyc02g076900.3	-1.81363	-3.51525	0.0131281	26.34	13.8867	43.22	22.74	13.06	18.68	12.37	10.61	dual specificity protein phosphatase-like protein (AHRD V3.3 *** AT4G18593.2)
Solyc09g061450.1	-1.82067	-3.53246	0.0476716	2.06333	0.793333	2.3	1.44	2.45	0.87	0.86	0.65	LOW QUALITY:30S ribosomal protein S7, chloroplastic (AHRD V3.3 *-* RR7_TOBAC)
Solyc01g104620.3	-1.82221	-3.53622	0.0489593	5.9	1.11	0.96	12.06	4.68	1.16	1.54	0.63	Class II aaRS and biotin synthetases superfamily protein (AHRD V3.3 --* AT3G62120.3)
Solyc03g098240.3	-1.82272	-3.53747	6.99115e-07	31.0233	11.9233	26.97	42.23	23.87	15.75	9.03	10.99	glutamate decarboxylase
Solyc03g117720.3	-1.8261	-3.54578	0.00301972	15.6	5.98333	13.62	22.47	10.71	6.82	9.27	1.86	AP2-like ethylene-responsive transcription factor family (AHRD V3.3 *** A0A151UF47_CAJCA)
Solyc06g072620.3	-1.83006	-3.55551	0.0377432	1.28	0.483333	0.14	2.31	1.39	0.46	0.53	0.46	Bidirectional sugar transporter SWEET (AHRD V3.3 *-* K4C8Y2_SOLLC)
Solyc01g091700.3	-1.83199	-3.56027	1.92675e-05	11.64	4.47667	11.06	12.77	11.09	6.51	2.87	4.05	F-box family protein (AHRD V3.3 *** B9IC61_POPTR)
Solyc06g043038.1	-1.84204	-3.58516	0.0200379	0.446667	0.166667	0.19	0.64	0.51	0.1	0.16	0.24	Ycf68 (AHRD V3.3 *-* K4PN21_LOLMU)
Solyc06g007970.3	-1.8532	-3.61301	0.000352577	2.43	0.91	1.14	3.19	2.96	0.69	0.59	1.45	Tetratricopeptide repeat (TPR)-like superfamily protein (AHRD V3.3 *** AT5G48850.1)
Solyc01g057640.1	-1.85881	-3.62707	0.011335	3.32333	1.29667	4.3	4.06	1.61	1.78	1.5	0.61	LOW QUALITY:CASP-like protein 5A1 (AHRD V3.3 --* CSPL2_GINBI)
Solyc09g089570.3	-1.86369	-3.63938	0.0177959	1.92667	0.766667	2.63	2.16	0.99	0.88	1.14	0.28	Agenet domain protein (AHRD V3.3 *** G7JN46_MEDTR)
Solyc05g051200.1	-1.87012	-3.65563	0.00988117	11.24	3.69667	3.04	23.8	6.88	4.85	2.3	3.94	ethylene-responsive factor 1
Solyc10g039295.1	-1.87563	-3.66961	0.000706204	3.66	1.52	5.3	3.48	2.2	1.21	1.72	1.63	Basic helix-loop-helix DNA-binding superfamily protein (AHRD V3.3 --* A0A061EC23_THECC)
Solyc00g171810.3	-1.88248	-3.68708	0.000347196	2.39667	0.866667	1.02	2.83	3.34	0.99	0.93	0.68	ATP synthase subunit a (AHRD V3.3 *** A0A075VV97_CAPAN)
Solyc05g009720.3	-1.88607	-3.69626	5.77015e-11	14.6033	5.42667	8.2	19.35	16.26	3.82	5.02	7.44	Two-component response regulator (AHRD V3.3 *** W9RG69_9ROSA)
Solyc05g007770.3	-1.88687	-3.69833	0.00510477	31.6633	11.4667	10.78	58.97	25.24	6.21	4.78	23.41	NAC domain TF
Solyc02g080180.1	-1.88821	-3.70177	0.0228273	17.8767	7.45333	34.44	7.57	11.62	11.76	7.06	3.54	Magnesium transporter protein 1 (AHRD V3.3 *** A0A118JXD0_CYNCS)
Solyc00g013140.2	-1.89128	-3.70964	0.00114886	2.19667	0.766667	0.98	2.88	2.73	1.02	0.91	0.37	NADH-ubiquinone oxidoreductase chain 5 (AHRD V3.3 *** NU5M_WHEAT)
Solyc11g039980.2	-1.92141	-3.78792	2.19186e-05	5.50333	1.93667	2.53	6.18	7.8	2.17	1.86	1.78	ATP synthase subunit alpha (AHRD V3.3 *** Q5M9V4_TOBAC)
Solyc06g075335.1	-1.92197	-3.7894	0.000966178	1.60333	0.563333	0.61	2.57	1.63	0.47	0.62	0.6	LOB domain-containing protein, putative (AHRD V3.3 *-* B9SK21_RICCO)
Solyc10g079150.2	-1.92536	-3.79831	0.00314896	4.26667	0.983333	1.67	2.98	8.15	0.38	0.65	1.92	Nuclear transcription factor Y subunit (AHRD V3.3 *-* A0A0K9P8V1_ZOSMR)
Solyc03g098100.3	-1.92904	-3.80801	0.00145947	3.94	1.33667	1.1	7.8	2.92	0.92	1.2	1.89	NAD(P)H-dependent oxidoreductase (AHRD V3.3 *** B6TLR8_MAIZE)
Solyc08g078760.1	-1.93163	-3.81485	0.0250668	0.873333	0.346667	1.32	1.15	0.15	0.34	0.36	0.34	Plant/MNJ7-17 protein, putative (AHRD V3.3 *** G7JIX8_MEDTR)
Solyc09g007790.1	-1.94007	-3.83724	0.00220021	20.5333	6.64333	8.62	30.41	22.57	9.9	2.75	7.28	LOW QUALITY:Senescence regulator (AHRD V3.3 *** G7IRS7_MEDTR)
Solyc06g051860.3	-1.94059	-3.83862	0.00249698	11.5633	3.94	3.73	14.33	16.63	2.72	1.74	7.36	mycorrhiza-inducible inorganic phosphate transporter 4
Solyc06g075570.2	-1.94484	-3.84995	0.0416055	0.573333	0.22	0.3	0.14	1.28	0.12	0.37	0.17	Respiratory burst oxidase-like protein (AHRD V3.3 *** G7L3G1_MEDTR)
Solyc02g083280.3	-1.94843	-3.85953	2.97393e-06	151.107	50.06	53.94	257.21	142.17	49.09	42.73	58.36	Rhodanese-related sulfurtransferase (AHRD V3.3 *** B7FGV4_MEDTR)
Solyc12g005670.2	-1.95003	-3.86383	0.0332859	1.11333	0.416667	1.81	1.24	0.29	0.67	0.42	0.16	HAK5
Solyc02g085990.1	-1.95539	-3.87822	5.95138e-09	9.53333	3.38	8.49	8.46	11.65	3.31	2.43	4.4	60S ribosomal protein L17-1 (AHRD V3.3 --* RL171_HORVU)
Solyc07g065900.3	-1.95662	-3.88151	0.000242821	32.7567	10.55	11.73	66.87	19.67	10.73	12.47	8.45	fructose-bisphosphate aldolase, cytoplasmic isozyme 1
Solyc09g064820.1	-1.95945	-3.88914	0.00971993	3.27	1.09	0.54	4.91	4.36	0.73	1.32	1.22	EID1-like F-box protein 2 (AHRD V3.3 *** A0A0B2NUB4_GLYSO)
Solyc11g005310.1	-1.96	-3.89062	0.0133227	11.2167	3.57	7.81	18.13	7.71	7.15	1.1	2.46	RING/U-box superfamily protein (AHRD V3.3 *** AT1G49230.1)
Solyc03g079880.3	-1.96073	-3.8926	8.4305e-05	10.1967	3.52333	5.28	10.84	14.47	3.5	4.74	2.33	Protease inhibitor/seed storage/lipid transfer family protein (AHRD V3.3 *** B9HHI8_POPTR)
Solyc06g066420.3	-1.96125	-3.89398	6.57468e-06	36.99	12.3833	20.62	57.29	33.06	14.86	6.72	15.57	Oxidative stress 3, putative isoform 1 (AHRD V3.3 *** A0A061GC09_THECC)
Solyc03g097580.3	-1.96148	-3.8946	0.0362652	3.85667	1.31333	0.36	4.94	6.27	0.36	2.16	1.42	Bidirectional sugar transporter SWEET (AHRD V3.3 *** K4BJH5_SOLLC)
Solyc02g070070.1	-1.96639	-3.90789	0.00224257	3.25667	1.14333	0.92	3.46	5.39	0.57	1.4	1.46	FAD-binding Berberine family protein (AHRD V3.3 *** AT2G34790.1)
Solyc02g080635.1	-1.96736	-3.91052	0.000309847	10.04	3.36	3.09	13.95	13.08	2.57	4.08	3.43	LOW QUALITY:Photosystem II CP43 reaction center protein (AHRD V3.3 *-* PSBC_JASNU)
Solyc04g076280.3	-1.96778	-3.91165	0.0158274	1.87667	0.686667	0.97	2.01	2.65	0.13	0.46	1.47	MADS box transcription factor (AHRD V3.3 *** Q6RF31_POPTO)
Solyc06g005390.1	-1.96853	-3.91369	0.0283357	120.56	47.2867	249.04	89.09	23.55	71.47	40.52	29.87	Histone H2B (AHRD V3.3 *** K4C323_SOLLC)
Solyc11g005300.2	-1.96894	-3.9148	0.000136425	2.97	1.02667	2.83	3.81	2.27	1.55	0.83	0.7	RING/U-box superfamily protein (AHRD V3.3 *** AT1G49230.1)
Solyc07g007760.3	-1.9737	-3.92774	9.38361e-05	1972.9	680.63	828.34	2176.63	2913.72	288.12	644.35	1109.42	defensin-like protein
Solyc03g083670.2	-1.983	-3.95314	0.0458911	3.32	1.1	1.03	5.62	3.31	0.53	1.26	1.51	Cytochrome b6-f complex iron-sulfur subunit (AHRD V3.3 --* A0A0D3GSA9_9ORYZ)
Solyc10g053980.2	-1.98472	-3.95785	0.0176019	0.23	0.0766667	0.06	0.39	0.24	0.06	0.09	0.08	DHHC-type zinc finger family protein (AHRD V3.3 --* AT5G41060.4)
Solyc09g075710.1	-1.99396	-3.98329	0.00298564	5.51333	2.20333	8	2.62	5.92	1.13	2.89	2.59	Alpha/beta-Hydrolases superfamily protein (AHRD V3.3 *** A0A061EKQ6_THECC)
Solyc05g050490.3	-1.99577	-3.98828	0.00237775	23.3233	9.21667	41.79	10.46	17.72	10.71	10.67	6.27	ATPase ASNA1 homolog (AHRD V3.3 *** M1A9Y0_SOLTU)
Solyc07g045145.1	-1.99728	-3.99247	0.000485309	19.4933	6.16	6.3	39.89	12.29	4.74	4.91	8.83	transmembrane protein (AHRD V3.3 *-* AT4G12680.1)
Solyc10g048060.1	-1.9984	-3.99557	6.58589e-06	280.3	94.43	157.48	323.21	360.21	174.02	71.11	38.16	myosin XI D (AHRD V3.3 --* AT2G33240.5)
Solyc07g042550.2	-2.00754	-4.02095	0.0410173	8.99333	3.41	18.52	6.7	1.76	5.94	3.06	1.23	sucrose synthase
Solyc04g007000.1	-2.00885	-4.02461	0.0294122	67.9633	22.13	8.57	126.79	68.53	7.73	6.73	51.93	AP2/B3 transcription factor family protein (AHRD V3.3 *** AT1G25560.1)
Solyc09g059675.1	-2.00931	-4.0259	0.0426461	9.79333	3.9	22.83	4.25	2.3	6.7	2.68	2.32	alpha/beta hydrolase family protein (AHRD V3.3 *** AT1G15060.2)
Solyc02g080870.2	-2.01228	-4.0342	0.0077188	17.0267	6.52667	29.61	6.1	15.37	8.69	5.82	5.07	B-cell receptor-associated 31-like (AHRD V3.3 *** A0A061GGS0_THECC)
Solyc01g017500.2	-2.01953	-4.05451	0.00325692	2.86	0.956667	0.65	3.21	4.72	0.51	1.24	1.12	Flowering time control FCA-like protein (AHRD V3.3 --* A0A072UF76_MEDTR)
Solyc02g085970.1	-2.02829	-4.07921	0.0458615	2.34667	0.83	2.78	1.15	3.11	1.21	1.2	0.08	LOW QUALITY:FACT complex subunit SSRP1 (AHRD V3.3 --* SSRP1_VICFA)
Solyc12g021190.2	-2.03312	-4.09289	0.022099	5.04333	1.66333	6.09	7.72	1.32	3.12	1.08	0.79	Dual specificity protein phosphatase, putative (AHRD V3.3 *-* B9S842_RICCO)
Solyc11g063500.1	-2.0381	-4.10704	0.0455792	384.73	121.953	301.32	440.28	412.59	296.88	32.32	36.66	LOW QUALITY:nitrite reductase 1 (AHRD V3.3 --* AT2G15620.1)
Solyc04g016420.3	-2.04189	-4.11785	8.2979e-09	2.79333	0.976667	2.58	3.04	2.76	0.81	0.66	1.46	Mediator of RNA polymerase II transcription subunit 23 (AHRD V3.3 *-* A0A061EVL7_THECC)
Solyc09g092700.3	-2.04982	-4.14056	0.0314352	2.23667	0.533333	0.27	5.73	0.71	0.23	1.18	0.19	Glycine rich protein (AHRD V3.3 -** Q94CG1_TOBAC)
Solyc01g107400.2	-2.05215	-4.14724	0.00580901	134.883	39.62	64.46	311.04	29.15	50.85	25.64	42.37	IAA-amido synthetase
Solyc03g005150.3	-2.05465	-4.15444	0.0446558	47.8133	16.1233	70.09	71.2	2.15	25.74	14.37	8.26	Sugar transporter protein 13
Solyc02g032210.1	-2.05897	-4.1669	0.00756218	0.966667	0.32	0.47	0.87	1.56	0.35	0.41	0.2	LOW QUALITY:B3 domain protein (DUF313) (AHRD V3.3 *** AT2G24670.1)
Solyc04g005410.2	-2.06331	-4.17945	0.0348376	2.27333	0.776667	0.21	3.16	3.45	0.22	0.76	1.35	Ureide permease (AHRD V3.3 *** A0A124SG70_CYNCS)
Solyc11g021310.1	-2.06497	-4.18424	0.0444789	0.34	0.106667	0.32	0.15	0.55	0.13	0.14	0.05	Ycf1 (AHRD V3.3 *-* A0A0U1ZKJ5_SOLPI)
Solyc10g008040.3	-2.06645	-4.18855	0.000431401	1.47	0.453333	0.42	2.12	1.87	0.5	0.44	0.42	Late embryogenesis abundant protein-like (AHRD V3.3 *-* Q9LF88_ARATH)
Solyc03g006490.3	-2.07265	-4.2066	5.30577e-06	121.783	38.0567	57.6	151.64	156.11	38.23	19.72	56.22	glutaminase domain-containing protein
Solyc09g082100.3	-2.07806	-4.22238	0.0346282	12.9367	4.12	15.25	13.84	9.72	8.61	0.31	3.44	Seed maturation protein/ Late embryogenesis abundant protein (AHRD V3.3 *** A0A0K9PC32_ZOSMR)
Solyc07g008090.3	-2.07899	-4.22512	0.00777199	5.05	1.72333	7.29	3.8	4.06	2.99	0.57	1.61	Transducin family protein / WD-40 repeat family protein (AHRD V3.3 *-* AT3G33530.4)
Solyc07g063410.3	-2.08459	-4.24155	3.8978e-05	101.613	30.4933	46.95	161.88	96.01	40.54	14.25	36.69	JA2-like
Solyc07g062530.3	-2.09075	-4.25969	0.007216	56.4533	17.9833	71.69	83.95	13.72	31.32	12.75	9.88	phosphoenolpyruvate carboxylase 2
Solyc12g044890.2	-2.09192	-4.26316	0.00982419	10.7267	3.96333	22.13	4.64	5.41	5.81	3.49	2.59	Transmembrane 9 superfamily member (AHRD V3.3 *** M1D790_SOLTU)
Solyc06g035710.1	-2.09222	-4.26404	0.0119082	0.25	0.0833333	0.23	0.28	0.24	0.07	0.08	0.1	Protein DETOXIFICATION (AHRD V3.3 *** K4C4U3_SOLLC)
Solyc11g063610.2	-2.09507	-4.27248	3.39945e-05	1.97333	0.64	1.16	1.77	2.99	0.56	0.78	0.58	Cytochrome c oxidase subunit 1 (AHRD V3.3 *** A0A0C5ARM9_HYONI)
Solyc01g089900.3	-2.09653	-4.2768	0.0445497	2.43667	0.77	2.18	2.78	2.35	1.05	1.26	0	Mannosyltransferase (AHRD V3.3 *-* K4AYT1_SOLLC)
Solyc09g092110.3	-2.10022	-4.28775	0.000152223	185.853	54.07	40.99	323.94	192.63	45.43	45.84	70.94	Light-regulated (AHRD V3.3 *** A0A0B0P5I2_GOSAR)
Solyc02g078380.3	-2.11448	-4.33033	0.0169437	131.393	48.9567	57.16	290.97	46.05	76.2	39.8	30.87	Stem-specific protein TSJT1 (AHRD V3.3 *** A0A151T7D1_CAJCA)
Solyc02g077120.3	-2.11449	-4.33038	0.049785	4.61333	1.22333	0.19	11.21	2.44	0.89	0.9	1.88	GDSL esterase/lipase (AHRD V3.3 *** A0A199UWQ2_ANACO)
Solyc11g063520.1	-2.11893	-4.34373	8.98632e-05	102.97	30.0333	55.6	117.84	135.47	44.62	30.45	15.03	sequence-specific DNA binding transcription factor ATNDX (AHRD V3.3 --* AT4G03090.5)
Solyc07g026650.3	-2.1244	-4.36021	0.0277328	7.42333	1.95333	2.27	17.74	2.26	3.18	2.22	0.46	1-aminocyclopropane-1-carboxylate oxidase 5
Solyc08g066990.3	-2.12567	-4.36406	0.0244659	6.97667	2.45667	14.45	5.05	1.43	4.28	1.97	1.12	Potassium channel (AHRD V3.3 *** O24382_SOLTU)
Solyc12g087860.2	-2.12806	-4.3713	0.0415724	0.78	0.223333	0.17	1.85	0.32	0.12	0.21	0.34	RING/U-box superfamily protein, putative (AHRD V3.3 *** A0A061FLH6_THECC)
Solyc12g033040.1	-2.14431	-4.42081	0.00563214	1.66333	0.53	1.18	1.28	2.53	0.47	0.54	0.58	Photosystem I P700 chlorophyll a apoprotein A1 (AHRD V3.3 *-* PSAA_MORIN)
Solyc10g048065.1	-2.14516	-4.42342	1.67052e-05	101.68	30.4233	71.83	105.04	128.17	48.12	25	18.15	Transport membrane protein (AHRD V3.3 *** A0A0C5ARU2_HYONI)
Solyc12g044987.1	-2.14693	-4.42885	8.19072e-06	0.713333	0.263333	0.47	0.62	1.05	0.27	0.16	0.36	Cytochrome P450 family protein (AHRD V3.3 *** B9HFW5_POPTR)
Solyc03g006700.3	-2.14994	-4.4381	0.00451664	0.553333	0.163333	0.33	0.93	0.4	0.22	0.15	0.12	Peroxidase (AHRD V3.3 *** K4BE93_SOLLC)
Solyc06g007180.3	-2.1607	-4.47133	0.00444286	100.543	31.1233	106.08	85.55	110	53.33	5.83	34.21	asparagine synthetase 1
Solyc02g085590.3	-2.17028	-4.50112	0.00151501	11.0867	3.21	2.05	16.92	14.29	2.34	1.77	5.52	BAC19.13 (AHRD V3.3 *** Q9FYW3_SOLLC)
Solyc06g083600.2	-2.17211	-4.50681	0.0378857	0.17	0.06	0.33	0.12	0.06	0.07	0.09	0.02	B3 domain-containing transcription factor ABI3-like protein (AHRD V3.3 *** A0A0B0MR68_GOSAR)
Solyc12g010820.2	-2.17867	-4.52737	0.012065	13.29	3.88333	1.03	16.55	22.29	2.2	2.68	6.77	Late embryogenesis abundant protein-like (AHRD V3.3 *-* Q9LF88_ARATH)
Solyc08g008440.2	-2.18084	-4.53419	0.0359714	1.39667	0.516667	3.18	0.53	0.48	0.62	0.36	0.57	Oxysterol-binding protein-related protein 3C (AHRD V3.3 --* ORP3C_ARATH)
Solyc09g014580.3	-2.18155	-4.53641	0.025323	1.63333	0.466667	0.23	3.02	1.65	0.2	0.23	0.97	Major latex-like protein (AHRD V3.3 *** B5THI3_PANGI)
Solyc02g090120.1	-2.19253	-4.57108	0.0207478	19.73	5.45333	14.29	37.59	7.31	7.45	1.79	7.12	LOW QUALITY:Inositol 1,4,5-trisphosphate receptor-interacting protein-like 2 (AHRD V3.3 -** A0A1D1XL30_9ARAE)
Solyc09g075600.2	-2.19295	-4.57238	0.00174865	2.23	0.673333	2.12	3.05	1.52	0.83	0.96	0.23	GATA transcription factor-like protein (AHRD V3.3 *** AT1G02700.1)
Solyc09g074910.1	-2.20236	-4.60231	2.12819e-07	51.37	14.7867	41.7	69.84	42.57	20.77	9.34	14.25	TSPO(Outer membrane tryptophan-rich sensory protein)-related (AHRD V3.3 *** A0A061DQD9_THECC)
Solyc06g065050.2	-2.20883	-4.623	0.00407495	3.43	1.11667	5.71	1.85	2.73	1.74	0.67	0.94	Late embryogenesis abundant protein (LEA) family protein (AHRD V3.3 *** A0A072UTU9_MEDTR)
Solyc10g008960.1	-2.20933	-4.62461	0.00709131	3.12333	0.866667	1.91	6.8	0.66	0.86	0.93	0.81	Kinase family protein (AHRD V3.3 *** U5FVU7_POPTR)
Solyc07g052270.3	-2.21381	-4.639	0.0395456	0.383333	0.116667	0.47	0.59	0.09	0.12	0.19	0.04	hydroxysteroid dehydrogenase 1 (AHRD V3.3 *** AT5G50700.1)
Solyc06g074680.3	-2.21724	-4.65001	0.0357231	0.493333	0.14	0.02	0.75	0.71	0.15	0.14	0.13	phospholipid:diacylglycerol acyltransferase (AHRD V3.3 *** AT5G13640.1)
Solyc08g078757.1	-2.22027	-4.65981	0.0112691	0.573333	0.163333	0.55	0.9	0.27	0.3	0.05	0.14	squamosa promoter binding protein-like 15 (AHRD V3.3 --* AT3G57920.1)
Solyc07g019510.3	-2.22924	-4.68887	0.00330859	1.14333	0.333333	1.05	1.03	1.35	0.51	0.08	0.41	Cytochrome c oxidase subunit 1 (AHRD V3.3 *** COX1_SOYBN)
Solyc07g045140.3	-2.23097	-4.6945	3.55948e-05	13.0533	3.54667	4.42	26.3	8.44	2.85	2.87	4.92	transmembrane protein (AHRD V3.3 *** AT4G12680.1)
Solyc02g080280.2	-2.23511	-4.70799	0.00634881	3.77333	1.02333	0.82	4.84	5.66	1.21	1.21	0.65	LOW QUALITY:NAD(P)H-quinone oxidoreductase subunit 1, chloroplastic (AHRD V3.3 *-* NU1C_SOLLC)
Solyc11g012660.2	-2.23517	-4.70819	0.0244893	0.336667	0.0933333	0.09	0.69	0.23	0.05	0.19	0.04	Microtubule-associated protein 70-5 (AHRD V3.3 *** A0A0B0MZW7_GOSAR)
Solyc06g076710.2	-2.24276	-4.73301	0.0208107	3.6	1.2	1.64	0.73	8.43	0.97	0.66	1.97	LOW QUALITY:AT-rich interactive domain protein (AHRD V3.3 *-* Q2HUC6_MEDTR)
Solyc04g010210.1	-2.25279	-4.76603	0.0453594	14.3767	3.38333	1.24	34.61	7.28	5.69	4.12	0.34	ABC transporter G family member (AHRD V3.3 *** A0A0K9NPK2_ZOSMR)
Solyc07g063280.2	-2.2574	-4.78128	0.0269553	18.2067	6.84	32.27	19.96	2.39	10.58	6.05	3.89	Nucleolar GTP-binding protein 2 (AHRD V3.3 *-* A0A151RE97_CAJCA)
Solyc09g056070.1	-2.26307	-4.80011	0.0373644	0.3	0.0866667	0.14	0.5	0.26	0	0.17	0.09	LOW QUALITY:Maturase (AHRD V3.3 *** O79414_SOLTU)
Solyc02g071770.3	-2.26588	-4.80946	0.0177168	26.9933	8.79333	60.17	10.96	9.85	15.97	4.74	5.67	histone acetyltransferase (DUF1264) (AHRD V3.3 *** AT5G45690.1)
Solyc02g093890.1	-2.27292	-4.83302	0.000277631	11.9	3.73333	16.39	10.73	8.58	3.12	1.76	6.32	Emb|CAB62340.1 (AHRD V3.3 *** Q9FKS6_ARATH)
Solyc02g085910.3	-2.28446	-4.87183	0.000718946	1.29333	0.346667	0.59	2.38	0.91	0.28	0.33	0.43	LOB domain-containing protein (AHRD V3.3 *** A0A0K9PUI8_ZOSMR)
Solyc08g078160.3	-2.29109	-4.89425	0.000130395	5.77667	1.67	6.13	6.65	4.55	1.76	0.64	2.61	Oleosin (AHRD V3.3 *** K4C6R4_SOLLC)
Solyc06g068160.3	-2.29369	-4.9031	7.69179e-05	43.86	12.9833	41.11	31.94	58.53	12.83	4.57	21.55	SNF4
Solyc01g109810.2	-2.29678	-4.9136	0.00012883	20.9167	5.19333	6.06	41.72	14.97	6.56	4.94	4.08	LOW QUALITY:Transmembrane protein, putative (AHRD V3.3 *** G7JHE9_MEDTR)
Solyc11g022530.2	-2.29897	-4.92107	0.0323016	14.4733	4.47	32.09	6.34	4.99	9.74	2.66	1.01	Late embryogenesis abundant protein (LEA) family protein (AHRD V3.3 *** A0A072UTU9_MEDTR)
Solyc08g080650.3	-2.30124	-4.92882	0.00138409	37.9233	10.2933	41.13	62.41	10.23	15.67	9.29	5.92	Osmotin-like protein (Fragment) IPR001938 Thaumatin, pathogenesis-related
Solyc03g007790.3	-2.30464	-4.94043	0.00886674	0.766667	0.233333	1.31	0.79	0.2	0.33	0.25	0.12	Serine/threonine-protein kinase (AHRD V3.3 *** K4BEK1_SOLLC)
Solyc08g076880.3	-2.3052	-4.94237	1.10177e-06	154.127	41.44	47.17	210.93	204.28	24.79	42.37	57.16	Nodulin26-like intrinsic protein 31 (AHRD V3.3 --* K4C978_SOLLC)
Solyc10g085140.1	-2.31339	-4.9705	0.0260586	8.98	2.18	2.82	13.7	10.42	3.37	0	3.17	Alkyl transferase (AHRD V3.3 *-* K7X479_SOLLC)
Solyc04g050010.2	-2.32147	-4.9984	0.000535696	2.98	0.91	3.89	1.75	3.3	0.45	0.95	1.33	LOB domain-containing protein, putative (AHRD V3.3 *** B9SK21_RICCO)
Solyc06g072540.1	-2.32514	-5.01113	0.00136619	11.43	2.94333	4.18	13.08	17.03	3.11	2.2	3.52	ATP synthase subunit alpha, chloroplastic (AHRD V3.3 *-* ATPA_NICTO)
Solyc03g122010.1	-2.32708	-5.01787	0.0096582	2.56333	0.72	1.68	1.84	4.17	0.59	1.02	0.55	LOW QUALITY:NAD(P)H-quinone oxidoreductase subunit 2, chloroplastic (AHRD V3.3 *-* NU2C_PHYPA)
Solyc02g012020.2	-2.33163	-5.03374	0.00360361	2.45	0.7	1.55	2.01	3.79	0.32	1.32	0.46	ATP synthase subunit b, chloroplastic (AHRD V3.3 *** ATPF_NICTO)
Solyc09g015870.3	-2.33574	-5.0481	3.09666e-05	3.02	0.783333	1.62	4.27	3.17	0.94	1.11	0.3	Cytochrome c oxidase subunit 2 (AHRD V3.3 *-* J7MFY4_MALDO)
Solyc12g006590.2	-2.33615	-5.04953	0.00136606	3.67667	0.966667	2.69	6.72	1.62	0.44	1.86	0.6	Zinc finger protein-like protein (AHRD V3.3 *** Q3S345_GOSHI)
Solyc05g013180.3	-2.37168	-5.17542	0.0137122	8.06667	2.01333	7.64	15.59	0.97	3.13	2.41	0.5	Phosphate transporter PHO1-like protein (AHRD V3.3 *** A0A193CD86_9ERIC)
Solyc03g006360.3	-2.39689	-5.26667	0.0250971	196.323	58.1033	439.28	67.77	81.92	145.69	1.21	27.41	Auxin-repressed protein (AHRD V3.3 *** K7VPG9_SOLTU)
Solyc00g230080.1	-2.39707	-5.26732	0.00776303	5.96	1.47	2.68	5.87	9.33	2.33	1.64	0.44	LOW QUALITY:Photosystem II D2 protein (AHRD V3.3 *-* PSBD_PLETE)
Solyc01g057000.3	-2.40459	-5.29486	0.000196509	21.2833	4.93667	3.88	42.9	17.07	5.05	4.49	5.27	Universal stress protein
Solyc08g075150.3	-2.41371	-5.32842	0.00515619	14.4733	3.64667	2.4	16.61	24.41	2.04	1.02	7.88	Coiled-coil domain-containing 73 (AHRD V3.3 *** A0A0B0NIE5_GOSAR)
Solyc07g008130.3	-2.41747	-5.34235	0.00115224	0.663333	0.176667	0.38	0.57	1.04	0.08	0.19	0.26	Blue copper-like protein (AHRD V3.3 *** A0A0B0PL86_GOSAR)
Solyc09g075650.3	-2.41998	-5.35163	0.0481898	0.726667	0.206667	1.51	0.3	0.37	0.46	0.03	0.13	DUF3511 domain protein (AHRD V3.3 *** G7IEH6_MEDTR)
Solyc12g005830.2	-2.42661	-5.37628	0.0411521	0.263333	0.0766667	0.42	0.32	0.05	0.02	0.17	0.04	Homeobox-leucine zipper family protein (AHRD V3.3 *** B9GU68_POPTR)
Solyc07g007150.1	-2.42711	-5.37816	0.000210086	17.1133	4.64667	25.11	13.72	12.51	5.97	3.48	4.49	LOW QUALITY:Guanine nucleotide-binding protein subunit beta (AHRD V3.3 --* A0A199VAA6_ANACO)
Solyc06g054100.2	-2.43113	-5.39316	0.0487023	0.253333	0.0666667	0.1	0.28	0.38	0	0.14	0.06	Major facilitator superfamily protein (AHRD V3.3 *-* AT2G32040.1)
Solyc07g042090.3	-2.43222	-5.39725	0.0374789	3.28333	0.93	7.22	2.23	0.4	1.84	0.65	0.3	Organic solute transporter ostalpha protein (AHRD V3.3 *** G7IIM9_MEDTR)
Solyc09g008770.3	-2.43689	-5.41474	0.0147865	7.13667	1.85667	1.54	6.79	13.08	0.43	0.54	4.6	Late embryogenesis abundant protein, putative (AHRD V3.3 *** G7I9D0_MEDTR)
Solyc12g033060.1	-2.44569	-5.44785	0.000159929	5.12333	1.22	1.38	6.05	7.94	1.29	1.31	1.06	Photosystem I P700 chlorophyll a apoprotein A2 (AHRD V3.3 *-* PSAB_SOLTU)
Solyc10g075150.2	-2.45089	-5.46755	5.4516e-06	39.0033	10.3733	44.19	57.61	15.21	6.35	12.98	11.79	Non-specific lipid-transfer protein (AHRD V3.3 *** M1AVB3_SOLTU)
Solyc12g013620.2	-2.45803	-5.49466	3.0097e-06	40.89	9.33667	12.67	65.26	44.74	12.06	5.72	10.23	jasmonic acid 2
Solyc02g088080.2	-2.46472	-5.52021	0.0204374	24.0667	6.29667	41.59	28.6	2.01	10.52	5.63	2.74	Thioredoxin superfamily protein (AHRD V3.3 --* AT3G56420.3)
Solyc05g013465.1	-2.47661	-5.56588	0.0123052	6.21667	1.64	9.92	7.14	1.59	2.56	2.06	0.3	Beta-galactosidase (AHRD V3.3 --* A0A022Q526_ERYGU)
Solyc06g076760.2	-2.48962	-5.61631	0.036734	0.276667	0.0666667	0.22	0.51	0.1	0.05	0.15	0	Laccase 1a
Solyc06g062460.3	-2.49628	-5.6423	0.00541559	3.77667	0.866667	0.42	7.32	3.59	0.35	0.57	1.68	bHLH transcription factor136
Solyc12g015830.1	-2.50107	-5.66107	3.6097e-06	12.5033	3.23	15.42	12.89	9.2	2.66	2.58	4.45	BolA-like family protein (AHRD V3.3 *** B9N5N6_POPTR)
Solyc06g054230.3	-2.50398	-5.67249	0.00707296	1.34333	0.3	0.96	2.71	0.36	0.42	0.41	0.07	Protein OBERON 1 (AHRD V3.3 *-* A0A0B2RKS8_GLYSO)
Solyc00g117655.1	-2.5047	-5.67531	0.0144027	3.92	0.94	3.54	2.43	5.79	1.85	0.54	0.43	NADH-ubiquinone oxidoreductase chain 1 (AHRD V3.3 *-* NU1M_PETHY)
Solyc08g076080.3	-2.50528	-5.67761	0.0388475	6.37667	1.74667	15.66	2.43	1.04	3.97	0.87	0.4	Xyloglucan endotransglucosylase/hydrolase (AHRD V3.3 *** K4CMX5_SOLLC)
Solyc07g061760.2	-2.52607	-5.76	8.90049e-13	2.14333	0.513333	1.47	2.61	2.35	0.44	0.48	0.62	Ankyrin repeat-containing-like protein (AHRD V3.3 *** A0A061FUD1_THECC)
Solyc08g029400.2	-2.52699	-5.76368	0.0372289	0.41	0.106667	0.37	0.4	0.46	0	0.23	0.09	LOW QUALITY:Protein Ycf2 (AHRD V3.3 *-* YCF2_SOLLC)
Solyc11g005280.1	-2.53821	-5.80869	0.00169225	3.85333	0.823333	1.19	7.86	2.51	0.75	0.43	1.29	RING/U-box superfamily protein (AHRD V3.3 *** AT1G49230.1)
Solyc10g047410.1	-2.55414	-5.87316	3.46156e-05	4.64333	2.48333	1.22	3.47	9.24	5.91	0.54	1	Photosystem II CP43 reaction center protein (AHRD V3.3 *-* PSBC_SOLLC)
Solyc08g080640.2	-2.55515	-5.87731	0.00428763	51.8467	10.9833	5.99	123.41	26.14	12.71	4.52	15.72	Osmotin-like protein (Fragment) IPR017949 Thaumatin, conserved site IPR001938
Solyc02g092120.3	-2.58212	-5.9882	0.0113263	0.5	0.116667	0.4	0.29	0.81	0.14	0.08	0.13	Phytosulfokines 3 family protein (AHRD V3.3 *** B9IBM1_POPTR)
Solyc08g061160.2	-2.58578	-6.00342	1.44724e-06	43.3867	9.52	20.88	40.86	68.42	9.95	10.99	7.62	LOW QUALITY:BnaC09g16480D protein (AHRD V3.3 *** A0A078G2W2_BRANA)
Solyc02g077980.2	-2.58674	-6.0074	6.69168e-05	12.5867	2.67	3.4	19.79	14.57	2.58	1.43	4	Late embryogenesis abundant protein (LEA) family protein (AHRD V3.3 --* AT4G13230.1)
Solyc09g031810.2	-2.58741	-6.01018	0.0254243	0.983333	0.216667	0.32	0.81	1.82	0.23	0	0.42	Protein Ycf2 (AHRD V3.3 *-* YCF2_TOBAC)
Solyc00g090115.1	-2.58817	-6.01337	5.57017e-21	1011.55	230.37	698.77	930.19	1405.7	219.64	235.1	236.37	Organic cation/carnitine transporter 7-like protein (AHRD V3.3 --* A0A0B0P4G4_GOSAR)
Solyc02g083030.1	-2.61252	-6.1157	0.0162834	0.466667	0.103333	0.14	0.62	0.64	0.08	0.09	0.14	LOW QUALITY:DUF241 domain protein (AHRD V3.3 *** G7LA83_MEDTR)
Solyc01g107050.3	-2.62392	-6.16424	0.0311909	0.75	0.176667	1	1	0.25	0.16	0.37	0	HXXXD-type acyl-transferase family protein (AHRD V3.3 *-* AT5G67150.1)
Solyc08g079160.3	-2.63047	-6.19226	0.00778695	3.91333	0.973333	8.32	2.02	1.4	1.84	0.49	0.59	Vacuolar-processing enzyme (AHRD V3.3 *** VPE_SOYBN)
Solyc03g118050.3	-2.63283	-6.20242	2.23707e-05	6.64667	1.43667	1.79	8.96	9.19	0.69	1.89	1.73	NADH-ubiquinone reductase complex 1 MLRQ subunit (AHRD V3.3 *** G7K3Q0_MEDTR)
Solyc03g112440.1	-2.64458	-6.25315	1.75842e-05	17.56	3.73667	7.45	13.78	31.45	3.82	2.87	4.52	Oleosin (AHRD V3.3 *** K4BK98_SOLLC)
Solyc02g092550.3	-2.65471	-6.2972	0.000129649	5.02	1.12	2.13	3.39	9.54	0.72	0.77	1.87	LOB domain-containing protein, putative (AHRD V3.3 *** B9SGY6_RICCO)
Solyc12g010490.2	-2.66821	-6.35639	0.0492208	0.496667	0.0933333	0.13	1.16	0.2	0.13	0.15	0	AP2-like ethylene-responsive transcription factor family (AHRD V3.3 *** A0A151UF47_CAJCA)
Solyc03g113480.1	-2.6702	-6.36516	0.0232671	4.67667	1.17	10.83	2.41	0.79	1.9	0.51	1.1	LOW QUALITY:arginine N-methyltransferase, putative (DUF688) (AHRD V3.3 --* AT2G30990.5)
Solyc02g093960.3	-2.67261	-6.37581	0.0015082	1.02667	0.206667	0.14	2.05	0.89	0.12	0.29	0.21	Endosomal targeting BRO1-like domain-containing protein (AHRD V3.3 *** A0A061EKR8_THECC)
Solyc04g005020.3	-2.678	-6.39967	0.029116	0.723333	0.133333	0.19	1.86	0.12	0.24	0.09	0.07	Transducin/WD40 repeat-like superfamily protein (AHRD V3.3 *** A0A061FTT2_THECC)
Solyc06g009040.3	-2.6801	-6.40898	0.00593777	0.316667	0.0566667	0.3	0.25	0.4	0.09	0	0.08	Glutathione S-transferase (AHRD V3.3 *** A5YWI8_SOLCO)
Solyc01g088010.1	-2.68358	-6.42448	0.0328477	0.74	0.163333	0.68	0.21	1.33	0.2	0	0.29	LOW QUALITY:Lactoylglutathione lyase / glyoxalase I family protein (AHRD V3.3 *** AT2G28420.1)
Solyc11g056410.2	-2.68982	-6.45234	1.43178e-07	4.58	0.983333	3.12	5.9	4.72	0.62	1.73	0.6	Cytochrome c oxidase subunit 2 (AHRD V3.3 *-* A0A0C5B2A3_HYONI)
Solyc03g098090.2	-2.70202	-6.50713	0.0184474	1.28	0.243333	0.29	2.03	1.52	0.3	0	0.43	CASP-like protein (AHRD V3.3 *** K4BJM4_SOLLC)
Solyc03g118755.1	-2.70236	-6.50868	0.0111105	28.23	7.14	70.76	9.98	3.95	11.27	4.33	5.82	Phosphoethanolamine N-methyltransferase (AHRD V3.3 *** Q9AXH3_SOLLC),Pfam:PF13489
Solyc02g090990.1	-2.71056	-6.54577	0.0455826	7.73333	1.30333	0.05	20.3	2.85	2.06	1.22	0.63	MAP kinase kinase kinase 23
Solyc06g048717.1	-2.71309	-6.55722	0.00988087	1.22	0.233333	0.1	2.18	1.38	0.16	0.13	0.41	initiation factor 4F subunit (DUF1350) (AHRD V3.3 --* AT3G43540.2)
Solyc06g024245.1	-2.72366	-6.60548	6.8498e-19	873.617	181.313	557.72	818.57	1244.56	177.96	178.31	187.67	Class II aaRS and biotin synthetases superfamily protein (AHRD V3.3 --* AT3G44740.5)
Solyc12g033050.2	-2.72535	-6.61322	0.0025257	1.71667	0.346667	0.58	2.13	2.44	0.37	0.56	0.11	Photosystem I P700 chlorophyll a apoprotein A2 (AHRD V3.3 *-* PSAB_SOLTU)
Solyc06g051740.1	-2.73161	-6.64198	0.031052	49.8367	10.9533	79.99	53.72	15.8	19.86	0	13	Galactose oxidase/kelch repeat superfamily protein (AHRD V3.3 --* AT2G29780.2)
Solyc03g116830.3	-2.73903	-6.67622	6.5162e-16	10.29	4.81	10.79	8.39	11.69	4.23	4.64	5.56	Phox domain-containing family protein (AHRD V3.3 *** B9N177_POPTR)
Solyc06g034410.3	-2.74575	-6.70738	0.00446433	2.3	0.443333	0.45	4.29	2.16	0.3	0.09	0.94	DUF1442 family protein (AHRD V3.3 *** B7FH79_MEDTR)
Solyc00g095465.1	-2.75011	-6.72769	1.18069e-15	3207.29	622.34	1626.05	3237.78	4758.05	640.99	586.01	640.02	1-aminocyclopropane-1-carboxylate synthase (AHRD V3.3 *-* Q96580_SOLLC)
Solyc06g064895.1	-2.75055	-6.72975	1.18432e-09	2.85667	0.646667	2.14	3.53	2.9	0.52	0.74	0.68	Aldehyde dehydrogenase, putative (AHRD V3.3 *-* B9SH74_RICCO)
Solyc03g078240.2	-2.7598	-6.77304	0.0289177	0.97	0.19	0.02	1.26	1.63	0.08	0.08	0.41	Glycosyltransferase (AHRD V3.3 *** K4BHQ3_SOLLC)
Solyc07g061930.1	-2.76833	-6.8132	0.00385311	10.4033	0.693333	3.91	22.43	4.87	0.82	0.95	0.31	response regulator 14 (AHRD V3.3 --* AT2G01760.2)
Solyc09g059640.2	-2.79219	-6.92681	0.0119969	7.57667	1.35667	2.11	8.68	11.94	1.48	2.59	0	LOW QUALITY:Photosystem I P700 chlorophyll a apoprotein A2 (AHRD V3.3 *-* PSAB_SOLLC)
Solyc12g019680.1	-2.79816	-6.95555	0.0498184	0.11	0.0233333	0.13	0.07	0.13	0.04	0	0.03	Cytochrome P450 family protein (AHRD V3.3 *** A0A061DTU0_THECC)
Solyc04g078340.3	-2.80311	-6.97945	0.0276891	0.32	0.06	0.39	0.45	0.12	0.16	0	0.02	Cytochrome P450 (AHRD V3.3 *** C5NM78_TOBAC)
Solyc02g064560.1	-2.80962	-7.01099	0.0412557	1.46	0.276667	0	1.67	2.71	0.12	0.27	0.44	LOW QUALITY:Protein PHLOEM PROTEIN 2-LIKE A10 (AHRD V3.3 *** A0A0B2PZA4_GLYSO)
Solyc08g080630.3	-2.81429	-7.03374	0.00256068	13.1333	2.22667	2.2	32.6	4.6	2.23	1.38	3.07	Ethylene-responsive proteinase inhibitor 1 (AHRD V3.3 *** IER1_SOLLC)
Solyc01g048590.2	-2.8305	-7.11321	0.00174772	95.4467	17.26	30.41	117.58	138.35	19.55	29.87	2.36	LOW QUALITY:Photosystem II protein D1 (AHRD V3.3 *-* PSBA_CHLVU)
Solyc03g031530.3	-2.83059	-7.11364	0.00512826	11.27	2.6	26.48	6.01	1.32	3.37	2.1	2.33	Sulfite exporter TauE/SafE family protein (AHRD V3.3 *** AT1G61740.1)
Solyc03g046380.1	-2.85544	-7.23726	0.0293804	81.9767	13.9467	3.92	216.87	25.14	4.1	29.86	7.88	LOW QUALITY:Seed maturation protein PM41 (AHRD V3.3 *** Q9SWB2_SOYBN)
Solyc01g017090.2	-2.89482	-7.43751	0.0401227	0.666667	0.106667	0.21	0.4	1.39	0.11	0.21	0	NADH dehydrogenase subunit (AHRD V3.3 *-* Q8HSD4_9SOLN)
Solyc02g071760.3	-2.9011	-7.46994	0.035666	2.29333	0.45	1.07	1.47	4.34	0.06	0	1.29	histone acetyltransferase (DUF1264) (AHRD V3.3 *** AT1G29680.1)
Solyc12g036915.1	-2.91184	-7.52576	0.00106911	1.07	0.236667	0.64	1.07	1.5	0.06	0.07	0.58	Chloroplast fatty acid desaturase 8 (AHRD V3.3 --* C6T7L5_SOYBN)
Solyc11g027770.1	-2.91819	-7.55897	1.65991e-10	12867.9	2180.53	5935.78	12103	20564.9	2113.86	2452.47	1975.25	Senescence-associated protein (AHRD V3.3 *-* A0A072THZ1_MEDTR)
Solyc00g019950.1	-2.92228	-7.58043	0.00260717	1.42667	0.24	0.84	1.73	1.71	0.44	0	0.28	NADH dehydrogenase subunit 9 (AHRD V3.3 *** ATMG00070.1)
Solyc05g052890.3	-2.92502	-7.59486	0.0326827	0.386667	0.07	0.31	0.8	0.05	0.07	0.08	0.06	Cytochrome f (AHRD V3.3 --* CYF_PINTH)
Solyc00g010750.2	-2.93122	-7.62756	6.83187e-18	3828.76	604.91	1955.89	3761.15	5769.23	628.76	570.78	615.19	Guanylate-binding family protein (AHRD V3.3 *-* AT5G46070.1)
Solyc10g079870.2	-2.94096	-7.67923	0.0117444	0.896667	0.146667	0.05	2.25	0.39	0.06	0.11	0.27	Cytokinin oxidase/dehydrogenase-like (AHRD V3.3 *** I0IUR0_SOLLC)
Solyc02g062960.3	-2.94157	-7.68247	0.00360421	49.05	8.18	4.28	97.76	45.11	3.3	1.94	19.3	Homeobox-leucine zipper family protein (AHRD V3.3 *** B9HET5_POPTR)
Solyc11g073220.2	-2.94473	-7.69932	0.0485338	269.453	54.1633	632.48	166.91	8.97	121.99	37.98	2.52	DNA repair protein RAD51 (AHRD V3.3 *** A0A072UK69_MEDTR)
Solyc06g064650.3	-2.94754	-7.71431	0.0101659	3.28333	0.53	0.29	6.72	2.84	0.25	1.24	0.1	hydroxysteroid dehydrogenase 5 (AHRD V3.3 *** AT4G10020.1)
Solyc11g027760.1	-2.95123	-7.73406	8.41408e-17	710.993	120.703	370.76	719.53	1042.69	120.39	99.65	142.07	LOW QUALITY:Cytochrome P450 like_TBP (AHRD V3.3 *-* O04892_TOBAC)
Solyc01g106970.2	-2.95573	-7.75825	0.0177964	1.38333	0.243333	2.22	1.62	0.31	0.6	0.11	0.02	F-box family protein (AHRD V3.3 *** A0A061EZ38_THECC)
Solyc11g021210.1	-2.95746	-7.76754	0.0100321	0.596667	0.11	0.21	0.9	0.68	0	0.26	0.07	Cytochrome c biogenesis protein CcsA (AHRD V3.3 *** CCSA_SOLLC)
Solyc00g010520.1	-2.95879	-7.7747	5.5475e-16	15621.7	2691.7	9441.47	14008.4	23415.2	2618.99	2773.43	2682.68	LOW QUALITY:Calmodulin binding protein-like protein (AHRD V3.3 --* AT5G62570.4)
Solyc11g027645.1	-2.97012	-7.83602	1.67578e-09	25434.6	4178.88	9699.08	25011.5	41593.2	3635.81	5275.4	3625.43	Ribosomal RNA small subunit methyltransferase B (AHRD V3.3 --* W9QFJ5_9ROSA)
Solyc03g111100.1	-2.97922	-7.88562	1.37855e-05	22.8333	3.81667	6.83	38.47	23.2	2.15	1.71	7.59	LOW QUALITY:AtIII18x5-like protein (AHRD V3.3 *** AT3G48510.1)
Solyc06g069710.3	-2.98438	-7.91383	0.00106376	5.44667	0.843333	0.39	9.9	6.05	0.99	1.03	0.51	NAC domain protein, (AHRD V3.3 *** A0A061FWI7_THECC)
Solyc05g024120.2	-2.98863	-7.93722	0.000966276	0.7	0.113333	0.55	0.99	0.56	0.23	0	0.11	Vacuolar protein sorting-associated protein 33-like protein (AHRD V3.3 *-* W9RWW6_9ROSA)
Solyc05g010270.1	-2.98895	-7.93899	0.0093452	36.4	6.71667	2.63	100.5	6.07	6.15	8.37	5.63	LOW QUALITY:piezo-type mechanosensitive ion channel component (AHRD V3.3 --* AT2G48060.3)
Solyc12g038080.1	-2.98897	-7.93907	0.00900269	17.42	2.89	14.04	21.44	16.78	2.95	0	5.72	LOW QUALITY:Photosystem II CP43 reaction center protein (AHRD V3.3 *-* PSBC_SOLTU)
Solyc06g005350.3	-2.99572	-7.97632	0.0139092	1.54	0.44	0.31	1.12	3.19	0.76	0.25	0.31	Ras-related small GTP-binding family protein (AHRD V3.3 *** AT5G59840.1)
Solyc00g006680.2	-2.99854	-7.9919	6.77948e-15	4120.27	691.877	2232.14	3723.91	6404.76	672.44	686.74	716.45	LOW QUALITY:Senescence-associated protein (AHRD V3.3 *-* A0A072THV8_MEDTR)
Solyc09g097760.3	-2.99871	-7.99288	0.0135437	0.596667	0.106667	0.96	0.62	0.21	0.13	0	0.19	Glycine rich protein (AHRD V3.3 *-* Q94CG1_TOBAC)
Solyc08g016415.1	-3.0019	-8.01054	0.0321097	2.80333	0.473333	0.96	2.89	4.56	0	0	1.42	kinesin-like calmodulin-binding protein (ZWICHEL) (AHRD V3.3 --* AT5G65930.2)
Solyc08g016275.1	-3.01308	-8.07288	0.031425	0.166667	0.0333333	0.06	0.28	0.16	0.09	0	0.01	Ulp1 protease family protein (AHRD V3.3 --* AT2G10260.2)
Solyc11g051200.1	-3.01698	-8.09471	1.8269e-12	2805.18	492.467	1165.76	2747.15	4502.63	448.82	607.64	420.94	LOW QUALITY:Senescence-associated protein (AHRD V3.3 *-* A0A072THH1_MEDTR)
Solyc00g012430.1	-3.02048	-8.11437	0.00611587	83.6467	13.62	28.65	114.19	108.1	20.51	0	20.35	LOW QUALITY:alpha/beta-Hydrolases superfamily protein (AHRD V3.3 --* AT5G27320.1)
Solyc11g021290.2	-3.03043	-8.17051	0.0384533	0.61	0.1	0.13	0.72	0.98	0.14	0.16	0	Ycf1 (AHRD V3.3 *-* A0A0U1ZK62_SOLHA)
Solyc02g084037.1	-3.03152	-8.17672	5.81387e-07	0.84	0.15	0.74	1.23	0.55	0.22	0.18	0.05	stress response NST1-like protein (AHRD V3.3 --* AT4G25690.2)
Solyc01g065620.1	-3.04182	-8.23527	0.0358345	1.96333	0.313333	0.41	2.72	2.76	0.43	0.51	0	NAD(P)H-quinone oxidoreductase chain 4, chloroplastic (AHRD V3.3 *-* NU4C_SOLLC)
Solyc11g027690.1	-3.04249	-8.2391	6.01287e-16	1762.41	292.577	998.37	1556.91	2731.94	272.07	296.39	309.27	LOW QUALITY:Flavin-binding kelch domain F box protein (AHRD V3.3 --* A0A088AWQ7_SOYBN)
Solyc11g027710.1	-3.06204	-8.35152	2.47733e-16	4135.19	644.563	1912.27	4165.31	6327.98	630.8	683.04	619.85	WRKY DNA-binding protein 55 (AHRD V3.3 --* AT2G40740.3)
Solyc01g104850.3	-3.06324	-8.35847	0.0253723	0.09	0.0133333	0.11	0.09	0.07	0.02	0	0.02	Carboxypeptidase (AHRD V3.3 *** K4B257_SOLLC)
Solyc09g055950.1	-3.06507	-8.36908	0.000390139	4.05333	0.626667	1.73	5.4	5.03	1.04	0.6	0.24	Photosystem II D2 protein (AHRD V3.3 *-* PSBD_MANES)
Solyc00g008570.2	-3.06817	-8.38711	1.33698e-14	1701.05	265.84	742.82	1587.85	2772.48	241.41	298.26	257.85	SPA1-related 2 (AHRD V3.3 --* AT4G11110.1)
Solyc06g069070.1	-3.06971	-8.39605	1.88131e-09	249.073	36.5833	131.09	383.01	233.12	52.7	34.47	22.58	Lipid transfer protein (AHRD V3.3 *** S4TID2_GOSHI)
Solyc03g025810.3	-3.07418	-8.42212	1.10273e-05	21.3333	3.19667	16.08	27.77	20.15	6.75	1.57	1.27	Low-temperature-induced 65 kDa-like protein (AHRD V3.3 *-* A0A0B0MRR8_GOSAR)
Solyc00g011160.2	-3.0785	-8.44738	3.97911e-06	115.783	17.0033	41.18	134.59	171.58	27.25	14.35	9.41	Glucan endo-1,3-beta-glucosidase, basic vacuolar isoform (AHRD V3.3 --* E13B_HEVBR)
Solyc01g103866.1	-3.09328	-8.53434	0.00992913	4.7	0.77	7.77	5.88	0.45	1.77	0.34	0.2	COBRA-like protein (AHRD V3.3 *** L0AST8_POPTO)
Solyc00g068970.2	-3.09848	-8.56513	8.13632e-15	5728.25	902.623	3115.95	5470.38	8598.43	899.92	981.9	826.05	Senescence-associated protein (AHRD V3.3 *-* A0A072THH1_MEDTR)
Solyc07g032140.2	-3.10406	-8.59835	0.0382426	0.303333	0.0466667	0.33	0.42	0.16	0.14	0	0	HAT family dimerisation domain containing protein (AHRD V3.3 *-* Q10P19_ORYSJ)
Solyc00g068980.2	-3.12348	-8.71487	7.70494e-09	1645.54	267.267	559.68	2239.32	2137.63	264.16	305.02	232.62	LOW QUALITY:Superoxide dismutase [Cu-Zn] 1 (AHRD V3.3 --* SODC1_ORYSI)
Solyc00g009760.2	-3.12491	-8.72354	1.7351e-13	2074.44	315.39	970.68	1881.3	3371.34	311.76	346.25	288.16	LOW QUALITY:Senescence-associated protein (AHRD V3.3 *-* A0A072THZ1_MEDTR)
Solyc03g116390.3	-3.12739	-8.73852	0.0497078	252.153	39.3	19.09	331.16	406.21	4.38	2.83	110.69	Late embryogenesis abundant protein (AHRD V3.3 *** E1AZA3_SOLLC)
Solyc06g063300.3	-3.13167	-8.76449	0.00100584	8.99333	1.49667	0.72	10.25	16.01	0.91	0.78	2.8	Plastid-lipid associated protein PAP / fibrillin family protein (AHRD V3.3 -** AT2G42130.5)
Solyc04g082980.2	-3.17275	-9.01764	9.28712e-09	1208.05	159.437	374.03	1375.75	1874.36	140.8	223.54	113.97	Tetratricopeptide repeat-containing protein (AHRD V3.3 *** D7KTV6_ARALL)
Solyc06g024386.1	-3.18403	-9.08845	2.59994e-15	151.707	21.8467	63.85	164.61	226.66	21.07	18.74	25.73	Alpha-mannosidase (AHRD V3.3 --* A0A059AHM8_EUCGR)
Solyc07g021230.1	-3.18581	-9.09965	0.00184983	1.17333	0.18	0.9	1.26	1.36	0	0.16	0.38	Photosystem I P700 chlorophyll a apoprotein A2 (AHRD V3.3 *-* PSAB_SOLTU)
Solyc09g090300.3	-3.21284	-9.27173	0.02164	1.34	0.17	0.34	3.13	0.55	0.18	0	0.33	DCTP pyrophosphatase 1 (AHRD V3.3 *** A0A061ENZ8_THECC)
Solyc03g044350.2	-3.21456	-9.2828	0.00524685	1.47333	0.276667	0.09	1.3	3.03	0	0.03	0.8	Transcription elongation factor-related family protein (AHRD V3.3 *-* B9H8S4_POPTR)
Solyc11g027730.1	-3.22426	-9.34541	1.29207e-08	357.067	41.7433	86.76	381.16	603.28	34.68	60.31	30.24	LOW QUALITY:Transducin/WD40 repeat-like superfamily protein (AHRD V3.3 --* AT3G13340.3)
Solyc11g021300.1	-3.23784	-9.43384	0.0201757	0.826667	0.113333	0.64	1.05	0.79	0.34	0	0	LOW QUALITY:Ycf1 (AHRD V3.3 *-* A0A0U1ZG15_SOLCE)
Solyc12g055770.1	-3.24403	-9.47434	0.0286715	2.89	0.506667	7.79	0.24	0.64	0.87	0.63	0.02	LOW QUALITY:Exocyst complex exo70-like protein (AHRD V3.3 *** G7I5R5_MEDTR)
Solyc12g010920.2	-3.25336	-9.53584	0.046387	97.8467	11.6067	1.11	264.39	28.04	11.73	21.09	2	Oleosin (AHRD V3.3 *** K4DCH8_SOLLC)
Solyc06g005210.2	-3.25345	-9.53642	0.024109	73.25	9.91667	8.59	64.26	146.9	17.28	12.47	0	LOW QUALITY:Cytochrome P450 like_TBP (AHRD V3.3 *-* O04892_TOBAC)
Solyc11g027660.1	-3.25414	-9.541	2.648e-18	1233.8	170.483	592.92	1159.78	1948.7	166.11	172.45	172.89	LOW QUALITY:DNA-binding protein with MIZ/SP-RING zinc finger, PHD-finger and SAP domain-containing protein (AHRD V3.3 --* AT5G60410.6)
Solyc02g082910.3	-3.25647	-9.55642	0.00613058	9	1.11667	0.44	25.01	1.55	0.63	2.19	0.53	CoA ligase (AHRD V3.3 *** A0A0K9NMT8_ZOSMR)
Solyc00g010525.1	-3.25662	-9.55743	1.98573e-15	3746.6	514.733	1722.03	3658.37	5859.4	507.74	535.6	500.86	Tetratricopeptide repeat (TPR)-like superfamily protein (AHRD V3.3 --* AT5G46400.3)
Solyc02g084250.3	-3.2762	-9.68799	0.0294076	0.223333	0.0433333	0.59	0.02	0.06	0.04	0.07	0.02	DNA mismatch repair protein mutL (AHRD V3.3 *-* A0A0B2SBZ1_GLYSO)
Solyc07g056640.1	-3.28946	-9.77749	1.05626e-26	82.3067	14.78	45.63	96.85	104.44	21.08	13.86	9.4	cycling DOF factor 2 (AHRD V3.3 --* AT5G39660.3)
Solyc11g063600.2	-3.29481	-9.8138	0.00852676	1.95667	0.24	0.48	3.39	2	0.25	0	0.47	Cytochrome c oxidase subunit 1 (AHRD V3.3 *-* COX1_SOYBN)
Solyc11g018590.1	-3.29538	-9.81765	0.00507155	23.9567	2.39333	21.69	48.94	1.24	2.58	3.88	0.72	LOW QUALITY:Subtilisin-like protease (AHRD V3.3 *** A0A0B2SQW1_GLYSO)
Solyc08g023660.3	-3.29725	-9.83038	0.000991938	11.2133	1.51333	0.87	15.92	16.85	0.37	1.49	2.68	Major latex-like protein (AHRD V3.3 *** B5THI3_PANGI)
Solyc01g058500.3	-3.31991	-9.986	7.77297e-21	1399.43	181.973	625.38	1481.67	2091.25	177.61	179.87	188.44	LOW QUALITY:TBP-associated factor 2 (AHRD V3.3 --* AT1G73960.2)
Solyc00g011150.1	-3.32712	-10.0361	0.000118675	143.777	19.6333	29.54	166.12	235.67	9	28.06	21.84	LOW QUALITY:photosystem II stability/assembly factor, chloroplast (HCF136) (AHRD V3.3 --* AT5G23120.2)
Solyc06g024380.1	-3.34019	-10.1274	5.22815e-16	326.05	41.8433	142.71	337.18	498.26	42.68	44.65	38.2	DNA polymerase epsilon catalytic subunit (AHRD V3.3 --* AT1G08260.2)
Solyc11g045110.1	-3.34033	-10.1284	0.0277884	0.31	0.04	0.41	0.38	0.14	0.12	0	0	Sucrose-phosphate synthase 1
Solyc05g008637.1	-3.35203	-10.2108	0.0263097	1.82	0.28	3.13	1.6	0.73	0	0	0.84	Carotenoid cleavage dioxygenase 8 (AHRD V3.3 --* A0A061GRL5_THECC)
Solyc06g024340.2	-3.37036	-10.3414	0.00253512	340.507	50.7133	112.98	377.62	530.92	65.73	86.41	0	LOW QUALITY:S-adenosylmethionine synthase (AHRD V3.3 --* METK_BRARP)
Solyc06g024230.1	-3.391	-10.4904	1.26146e-29	1258.97	157.413	619.87	1406.23	1750.81	138.79	155.24	178.21	LOW QUALITY:Senescence-associated protein, putative (AHRD V3.3 *-* A0A072THY4_MEDTR)
Solyc04g016470.3	-3.39789	-10.5406	1.69787e-05	1.55667	0.21	1.56	2.5	0.61	0.09	0.27	0.27	LEQA L.esculentum TomQ'a beta(1,3)glucanase
Solyc03g053040.1	-3.40068	-10.5611	0.0376436	12.4167	2.42333	10.72	18.53	8	5.86	1.41	0	nucleolar RNA-binding Nop10p family protein (AHRD V3.3 -** AT2G20490.3)
Solyc02g077970.3	-3.45663	-10.9787	0.000448469	23.9567	2.95	9.53	28.02	34.32	2.5	0.13	6.22	Late embryogenesis abundant, putative (AHRD V3.3 *** B9RBC1_RICCO)
Solyc04g078360.1	-3.46724	-11.0597	0.0376761	0.22	0.03	0.04	0.19	0.43	0	0.09	0	Cytochrome P450, putative (AHRD V3.3 *** B9R747_RICCO)
Solyc07g026910.2	-3.47199	-11.0961	0.0127639	1.54667	0.21	1.08	1.43	2.13	0	0.63	0	NAD(P)H-quinone oxidoreductase subunit 6, chloroplastic (AHRD V3.3 *** NU6C_SOLLC)
Solyc00g203660.2	-3.48809	-11.2207	2.5795e-07	11.04	1.39667	5.58	10.96	16.58	0.37	2.55	1.27	Ribulose bisphosphate carboxylase large chain (AHRD V3.3 *-* RBL_SOLBU)
Solyc12g027540.2	-3.50464	-11.3502	0.0207233	1.31	0.123333	0.97	2.61	0.35	0.37	0	0	Retrovirus-related Pol polyprotein from transposon TNT 1-94 (AHRD V3.3 *-* A0A151RVI7_CAJCA)
Solyc11g067250.2	-3.50733	-11.3713	0.0119628	0.446667	0.0533333	0.02	0.6	0.72	0	0.11	0.05	Poly [ADP-ribose] polymerase (AHRD V3.3 *** K4D9Y2_SOLLC)
Solyc02g065010.1	-3.50998	-11.3922	0.00727979	5.02667	0.603333	2.44	7.14	5.5	0	1.01	0.8	LOW QUALITY:EF hand calcium-binding protein family, putative (AHRD V3.3 *** A0A061DG88_THECC)
Solyc00g012440.1	-3.53059	-11.5562	2.7865e-08	17.3167	2.03667	6.73	15.86	29.36	1.2	2.86	2.05	Senescence-associated protein (AHRD V3.3 *-* A0A072THH1_MEDTR)
Solyc12g009170.2	-3.53207	-11.568	0.00514174	3.16667	0.46	2.07	6.11	1.32	0.41	0.97	0	Small nuclear ribonucleoprotein LSM1 (AHRD V3.3 *** B6SKB6_MAIZE)
Solyc05g016120.2	-3.53691	-11.6069	9.59094e-12	23.7767	2.7	10.16	30.53	30.64	2.62	4	1.48	Photosystem II protein D1 (AHRD V3.3 *-* PSBA_BARVE)
Solyc06g062300.2	-3.55741	-11.773	0.0388185	0.09	0.01	0.12	0.03	0.12	0	0	0.03	2-oxoglutarate-dependent dioxygenase-related family protein (AHRD V3.3 *-* B9GL08_POPTR)
Solyc09g066030.2	-3.56348	-11.8227	0.0283439	0.0566667	0.00666667	0.07	0.04	0.06	0	0	0.02	Homeobox leucine zipper protein (AHRD V3.3 *** A0A072UAM9_MEDTR)
Solyc11g005010.2	-3.56403	-11.8272	0.0261571	1.11333	0.153333	1.97	0.54	0.83	0	0.46	0	Ypt/Rab-GAP domain of gyp1p superfamily protein (AHRD V3.3 *** AT2G30710.1)
Solyc03g111000.3	-3.58115	-11.9683	0.0445392	0.183333	0.02	0.05	0.42	0.08	0	0.06	0	Glyceraldehyde 3-phosphate dehydrogenase (AHRD V3.3 *** F4HQT1_ARATH)
Solyc08g062850.2	-3.61387	-12.2429	0.0169559	1.05333	0.13	1.7	1.14	0.32	0	0	0.39	LOW QUALITY:Protein Ycf2 (AHRD V3.3 *-* YCF2_SOLLC)
Solyc02g011990.1	-3.63453	-12.4195	1.11334e-05	7.33333	0.796667	2.72	10.81	8.47	0.35	1.8	0.24	Photosystem II protein D1 (AHRD V3.3 *** F1KC16_9ASTE)
Solyc09g091410.1	-3.64987	-12.5522	0.0126211	1.25667	0.143333	0.56	0.61	2.6	0.2	0.23	0	LOW QUALITY:Acetyl-coenzyme A carboxylase carboxyl transferase subunit beta, chloroplastic (AHRD V3.3 *-* ACCD_SOLLC)
Solyc06g060840.1	-3.66009	-12.6415	6.58904e-05	19.0267	1.96333	2.36	21.07	33.65	1.42	3.07	1.4	Oleosin (AHRD V3.3 *** K4C6R4_SOLLC)
Solyc11g056340.1	-3.67373	-12.7615	0.00367918	96.2767	10.0333	12.31	134.31	142.21	13.24	16.86	0	LOW QUALITY:Photosystem II protein D1 (AHRD V3.3 *-* PSBA_SOLNI)
Solyc12g036415.1	-3.67462	-12.7694	1.99256e-07	14.08	1.44	4.03	17.14	21.07	1.01	1.44	1.87	SAUR-like auxin-responsive protein family (AHRD V3.3 --* AT3G09870.1)
Solyc11g007560.2	-3.67717	-12.792	0.0257161	0.15	0.0133333	0.04	0.25	0.16	0	0	0.04	Seed maturation protein PM36 (AHRD V3.3 *** A0A151ST20_CAJCA)
Solyc12g033090.2	-3.6874	-12.8831	0.00585973	1.75333	0.19	0.78	1.7	2.78	0	0.32	0.25	50S ribosomal protein L23, chloroplastic (AHRD V3.3 *** RK23_ATRBE)
Solyc01g011410.1	-3.70808	-13.069	0.0361544	3.85333	3.64333	3.16	3.27	5.13	3.15	7.78	0	LOW QUALITY:NAD(P)H-quinone oxidoreductase subunit H, chloroplastic (AHRD V3.3 *-* NDHH_SOLLC)
Solyc07g063905.1	-3.70996	-13.0861	1.30935e-07	40.0967	3.85	25.76	58.15	36.38	6.86	0.86	3.83	RING/U-box superfamily protein (AHRD V3.3 --* AT3G13430.4)
Solyc10g017890.1	-3.72145	-13.1907	0.0166879	1.9	0.02	0.13	3.92	1.65	0	0	0.06	Photosystem I P700 chlorophyll a apoprotein A1 (AHRD V3.3 *-* PSAA_POPAL)
Solyc03g026050.3	-3.72851	-13.2555	8.62065e-11	3.16	0.323333	2.7	4.27	2.51	0.5	0.26	0.21	Terminal flower 1 (AHRD V3.3 *** G7ZV36_MEDTR)
Solyc02g094210.1	-3.74172	-13.3774	0.0203811	14.1867	1.35333	19.62	12.86	10.08	0	0	4.06	LOW QUALITY:transmembrane protein, putative (DUF 3339) (AHRD V3.3 *** AT5G08391.1)
Solyc03g013600.1	-3.74303	-13.3895	0.00185438	2.45333	0.243333	0.62	2.1	4.64	0.34	0.39	0	NAD(P)H-quinone oxidoreductase subunit 6, chloroplastic (AHRD V3.3 *** NU6C_SOLLC)
Solyc05g018395.1	-3.76122	-13.5594	0.00142087	2.75	0.333333	5.48	0.51	2.26	0.1	0.64	0.26	Proteasome subunit alpha type (AHRD V3.3 --* A0A0V0HRW3_SOLCH)
Solyc06g067870.3	-3.86371	-14.5577	0.00491805	0.103333	0.01	0.03	0.18	0.1	0	0.02	0.01	2-oxoglutarate-dependent dioxygenase (AHRD V3.3 *** H9AY17_SALMI)
Solyc07g063020.2	-3.86489	-14.5696	0.0110036	0.196667	0.0166667	0.12	0.42	0.05	0.05	0	0	Early nodulin-like protein (AHRD V3.3 *-* A0A072VCH6_MEDTR)
Solyc08g075610.2	-3.86819	-14.603	0.0303763	0.13	0.0166667	0.28	0	0.11	0	0.02	0.03	Non-specific serine/threonine protein kinase (AHRD V3.3 *** K4CMS8_SOLLC)
Solyc06g018000.2	-3.87786	-14.7012	0.0112718	0.276667	0.0266667	0.2	0.42	0.21	0	0.08	0	LOW QUALITY:Protein Ycf2 (AHRD V3.3 *-* YCF2_SOLLC)
Solyc01g060085.1	-3.87983	-14.7212	2.21948e-10	17.25	1.6	7.87	19.33	24.55	0.99	2.88	0.93	Ribulose bisphosphate carboxylase large chain (AHRD V3.3 *-* RBL_LAVLA)
Solyc07g054980.2	-3.88999	-14.8253	0.0391325	0.0666667	0	0.03	0.1	0.07	0	0	0	R2R3MYB transcription factor 85
Solyc10g078780.2	-3.89501	-14.877	0.0114571	0.506667	0.0466667	0.06	0.42	1.04	0	0.08	0.06	Seed maturation protein LEA 4 (AHRD V3.3 *** Q9FNX1_GLYCA)
Solyc02g091440.2	-3.9065	-14.996	0.0435474	0.07	0	0.03	0.13	0.05	0	0	0	basic helix-loop-helix (bHLH) DNA-binding superfamily protein (AHRD V3.3 *-* AT2G14760.1)
Solyc08g083130.3	-3.90851	-15.0168	1.64645e-06	7.91	0.673333	1.78	13.02	8.93	0.57	0.15	1.3	Homeobox-leucine zipper protein (AHRD V3.3 *** K4MNF8_MEDSA)
Solyc04g072700.3	-3.91028	-15.0353	3.17594e-11	12.5333	1.01	10.57	20.08	6.95	1.61	0.83	0.59	Heavy metal transport/detoxification superfamily protein (AHRD V3.3 *** AT4G08570.1)
Solyc12g062550.1	-3.92688	-15.2093	4.64749e-10	33.1733	2.78	16.05	41.53	41.94	2.28	2.47	3.59	Ribulose bisphosphate carboxylase large chain (AHRD V3.3 *-* RBL_NICPH)
Solyc09g050020.2	-3.93194	-15.2627	0.00471171	1.67667	0.156667	0.58	2.54	1.91	0	0.47	0	cytochrome b (AHRD V3.3 *-* AT2G07727.1)
Solyc07g007770.2	-3.94136	-15.3627	0.0431075	0.04	0	0.04	0.02	0.06	0	0	0	zinc finger WD40 repeat protein 1 (AHRD V3.3 --* AT4G25440.3)
Solyc12g035750.1	-3.97457	-15.7204	0.030291	0.203333	0	0.18	0.29	0.14	0	0	0	NAD(P)H-quinone oxidoreductase subunit K, chloroplastic (AHRD V3.3 *-* NDHK_SOLLC)
Solyc02g077860.1	-4.01042	-16.116	0.000307086	5.49667	0.476667	3.43	3.38	9.68	0	0.42	1.01	LOW QUALITY:Ribulose bisphosphate carboxylase large chain (AHRD V3.3 *-* RBL_PERAE)
Solyc03g082550.3	-4.02478	-16.2772	0.000244348	5.99667	0.483333	0.9	11.69	5.4	0.1	0.12	1.23	Homeobox leucine zipper (AHRD V3.3 *-* J7FWS7_ROSRU)
Solyc06g084340.1	-4.06337	-16.7185	0.0286922	0.246667	0	0.1	0.32	0.32	0	0	0	LOW QUALITY:Heavy metal transport/detoxification superfamily protein (AHRD V3.3 *-* AT4G23882.1)
Solyc01g105590.2	-4.105	-17.2079	0.0421541	0.146667	0.0133333	0.37	0.04	0.03	0.04	0	0	LOW QUALITY:HXXXD-type acyl-transferase family protein, putative (AHRD V3.3 *** A0A061E8Z9_THECC)
Solyc09g065497.1	-4.12965	-17.5045	0.0424321	0.943333	0.0566667	0	2.74	0.09	0.12	0.05	0	squamosa promoter binding protein-like 10 (AHRD V3.3 --* AT1G27370.7)
Solyc12g044980.1	-4.18398	-18.1762	0.037588	72.84	4.49333	0	134.25	84.27	0	0	13.48	LOW QUALITY:cytidine/deoxycytidylate deaminase family protein (AHRD V3.3 --* AT3G47390.2)
Solyc11g021170.1	-4.20768	-18.4772	6.74096e-06	88.98	6.30333	15.02	144.8	107.12	1.57	11.92	5.42	S-adenosyl-L-methionine-dependent methyltransferases superfamily protein (AHRD V3.3 --* AT4G13330.6)
Solyc11g044610.1	-4.22726	-18.7298	1.1584e-09	57.0267	3.89667	11.81	68.59	90.68	3.57	5.93	2.19	NAD(P)H-quinone oxidoreductase chain 4, chloroplastic (AHRD V3.3 --* NU4C_AGRST)
Solyc05g041360.2	-4.23194	-18.7906	0.0207557	0.77	0	0.27	1.16	0.88	0	0	0	Maturase K (AHRD V3.3 *-* MATK_SOLLC)
Solyc07g005300.1	-4.24674	-18.9844	0.00662577	92.7367	8.17	33.08	89.87	155.26	0	24.51	0	LOW QUALITY:RING-finger, DEAD-like helicase, PHD and SNF2 domain-containing protein (AHRD V3.3 --* AT2G40770.3)
Solyc10g018190.2	-4.25721	-19.1227	0.000320826	0.726667	0.0533333	0.13	0.73	1.32	0.05	0.11	0	2-oxoglutarate (2OG) and Fe(II)-dependent oxygenase superfamily protein (AHRD V3.3 *** AT5G24530.1)
Solyc04g058100.3	-4.2596	-19.1543	0.000236588	4.36	0.273333	1.14	9.92	2.02	0.4	0.23	0.19	Metallothionein-like protein type 2 (AHRD V3.3 *** MT2X_SOLLC)
Solyc06g051140.3	-4.33139	-20.1316	0.00409636	0.0833333	0.00666667	0.09	0.11	0.05	0	0.02	0	Ubiquitin-conjugating enzyme E2 (AHRD V3.3 *-* A0A072VRU4_MEDTR)
Solyc11g012330.2	-4.34822	-20.3678	0.0333183	0.21	0.0133333	0	0.6	0.03	0	0.02	0.02	E3 ubiquitin-protein ligase-like protein (AHRD V3.3 *** A0A1B1LUK2_VITPS)
Solyc12g035870.2	-4.40158	-21.1353	0.021269	0.11	0	0.16	0.04	0.13	0	0	0	DNA-directed RNA polymerase subunit beta (AHRD V3.3 *** S8D4Z9_9LAMI)
Solyc03g019820.3	-4.41546	-21.3395	0.0357668	31.9367	2.06333	3.12	46.6	46.09	0.1	0	6.09	tonoplast intrinsic protein 3.2
Solyc09g010090.2	-4.42853	-21.5338	2.76345e-05	1.64	0.106667	0.81	1.69	2.42	0.04	0.28	0	Invertase 7
Solyc01g102925.1	-4.43013	-21.5577	0.0425697	0.32	0	0.73	0.13	0.1	0	0	0	disease resistance protein (TIR-NBS-LRR class) family protein (AHRD V3.3 --* AT4G09435.2)
Solyc12g017264.1	-4.49637	-22.5705	7.13814e-11	3.37333	0.446667	3.13	2.49	4.5	0.6	0.03	0.71	50S ribosomal protein L22, chloroplastic (AHRD V3.3 --* RK22_JASNU)
Solyc01g098455.1	-4.50001	-22.6275	0.0224775	1.36333	0	2.14	1.65	0.3	0	0	0	Homogentisate 1,2-dioxygenase (AHRD V3.3 *-* Q9M6U1_SOLLC)
Solyc04g050840.1	-4.50644	-22.7286	0.0123183	0.113333	0	0.03	0.18	0.13	0	0	0	Protein Ycf2 (AHRD V3.3 *-* U3R4Y1_9ASTE)
Solyc02g087500.2	-4.54419	-23.3313	0.00075236	1.2	0.0533333	0.12	3.21	0.27	0.12	0.02	0.02	Glycerol-3-phosphate acyltransferase (AHRD V3.3 *** A0A0M4FCN7_9SOLA)
Solyc12g039030.1	-4.57632	-23.8567	0.00215735	100.467	5.55333	59.87	81.37	160.16	16.66	0	0	LOW QUALITY:Photosystem II protein D1 (AHRD V3.3 *-* PSBA_CUSOB)
Solyc03g020090.1	-4.57878	-23.8973	0.0159289	2.87667	0	2.64	0.9	5.09	0	0	0	LOW QUALITY:Protein Ycf2 (AHRD V3.3 *-* YCF2_DAUCA)
Solyc06g069375.1	-4.62049	-24.5983	0.00416427	1.43667	0.09	3.06	0.77	0.48	0.27	0	0	Transcription factor BIM2-like protein (AHRD V3.3 *** G7JZB3_MEDTR)
Solyc00g008580.1	-4.63003	-24.7615	0.00357432	31.39	1.57	8.63	28.42	57.12	4.71	0	0	UDP-glucosyl transferase 73B5 (AHRD V3.3 --* AT2G15480.2)
Solyc08g006490.2	-4.66279	-25.3302	0.0346569	0.213333	0.0133333	0.45	0.19	0	0	0.04	0	transcriptional factor B3 family protein (AHRD V3.3 *** AT4G31690.1)
Solyc06g033890.2	-4.67975	-25.6299	0.018521	1.17333	0	2.09	1.14	0.29	0	0	0	DNA-directed RNA polymerase II subunit RPB7 (AHRD V3.3 *** A0A0B0PUV3_GOSAR)
Solyc01g096320.3	-4.69156	-25.8404	1.41166e-09	110.09	5.74333	26.22	157.01	147.04	2.48	1.93	12.82	Homeobox-leucine zipper protein (AHRD V3.3 *** M4W1Z7_TOBAC)
Solyc07g006860.3	-4.69441	-25.8915	0.000522405	3.49667	0.173333	0.26	6.88	3.35	0.06	0	0.46	Xyloglucan endotransglucosylase/hydrolase (AHRD V3.3 *** K4CBF7_SOLLC)
Solyc04g053110.1	-4.702	-26.0282	0.0268464	5.41333	0.24	5.84	10.4	0	0	0	0.72	Glutaredoxin family protein (AHRD V3.3 *** B9I9V9_POPTR)
Solyc05g053160.3	-4.76319	-27.1558	0.0250322	1.61	0.08	0	1	3.83	0	0	0.24	AWPM-19-like membrane family protein (AHRD V3.3 *** B9HSV5_POPTR)
Solyc10g081890.2	-4.81252	-28.1005	0.00425196	0.13	0	0.17	0.11	0.11	0	0	0	aluminum activated malate transporter family protein (AHRD V3.3 *** AT3G11680.2)
Solyc07g066400.1	-4.85221	-28.8842	0.0456455	1.47667	0	0	2.16	2.27	0	0	0	LOW QUALITY:Seed maturation protein (AHRD V3.3 *-* A0A072VAH4_MEDTR)
Solyc11g011730.1	-4.87875	-29.4206	0.0191807	0.853333	0	1.91	0.26	0.39	0	0	0	SAUR-like auxin-responsive protein family, putative (AHRD V3.3 *** A0A061E5G9_THECC)
Solyc05g032620.1	-4.90781	-30.0191	4.25571e-06	7.37333	0.336667	9.28	4.68	8.16	0.83	0	0.18	LOW QUALITY:multimeric translocon complex in the outer envelope membrane 132 (AHRD V3.3 --* AT2G16640.3)
Solyc07g039635.1	-4.92302	-30.3372	0.00169468	0.11	0.00333333	0.17	0.12	0.04	0.01	0	0	Calmodulin-binding cyclic nucleotide gated channel 15 (AHRD V3.3 --* F5AJX6_HELTU)
Solyc06g072130.3	-5.00884	-32.1966	2.94988e-06	10.4067	0.43	1.9	17.18	12.14	0.1	0.06	1.13	tonoplast intrinsic protein 3.1
Solyc08g061240.2	-5.01577	-32.3518	5.96101e-05	2.1	0.11	2.99	1.71	1.6	0.31	0.02	0	alpha/beta-Hydrolases superfamily protein (AHRD V3.3 *** AT4G33180.1)
Solyc07g006740.3	-5.01742	-32.3887	0.0156292	9.75667	0.45	18.2	11.07	0	0.7	0.22	0.43	Protein DETOXIFICATION (AHRD V3.3 *** K4CBE5_SOLLC)
Solyc09g091620.2	-5.02033	-32.4542	0.000272895	0.95	0.05	1.61	0.19	1.05	0	0.11	0.04	Protein disulfide-isomerase (AHRD V3.3 --* PDI_MAIZE)
Solyc04g014440.3	-5.05358	-33.2107	0.0483012	0.103333	0	0.21	0	0.1	0	0	0	Rhamnogalacturonate lyase family protein (AHRD V3.3 *** AT2G22620.3)
Solyc03g044460.1	-5.05384	-33.2167	0.0130865	2.55333	0.1	0	2.97	4.69	0	0.3	0	LOW QUALITY:basic helix-loop-helix (bHLH) DNA-binding superfamily protein (AHRD V3.3 *-* AT3G50330.1)
Solyc12g006570.2	-5.07496	-33.7067	3.38202e-11	13.41	0.66	22.71	6.75	10.77	0.19	1.17	0.62	Sesquiterpene synthase (AHRD V3.3 *** G5CV52_SOLLC)
Solyc11g072610.2	-5.09642	-34.2117	0.0470623	0.593333	0	0	1.52	0.26	0	0	0	DNA repair (Rad51) family protein (AHRD V3.3 *-* AT2G28560.6)
Solyc04g011735.1	-5.26618	-38.4838	0.00434228	0.333333	0	0.6	0.29	0.11	0	0	0	methyl-CPG-binding domain 7 (AHRD V3.3 --* AT5G59800.1)
Solyc08g082800.3	-5.29605	-39.2888	0.0386931	3.75667	0	7.7	0	3.57	0	0	0	GLN phosphoribosyl pyrophosphate amidotransferase 2 (AHRD V3.3 --* AT4G34740.1)
Solyc08g077900.3	-5.38493	-41.7855	1.49025e-08	174.17	5.44	48.3	303.26	170.95	3.86	0.38	12.08	Expansin-like protein (AHRD V3.3 *** W9S0F1_9ROSA)
Solyc07g021240.1	-5.38635	-41.8267	0.0250119	1.15667	0	0	1.33	2.14	0	0	0	Photosystem I P700 chlorophyll A apoprotein (AHRD V3.3 *-* C7U1R7_9ASPA)
Solyc06g033910.2	-5.39212	-41.9941	0.00146523	6.56667	0.276667	16.27	2.49	0.94	0	0.46	0.37	DNA-directed RNA polymerase II subunit Rpb7-like protein (AHRD V3.3 *** A0A072VL49_MEDTR)
Solyc07g061750.3	-5.39504	-42.0792	8.87282e-11	3.83333	0.13	1.89	6.44	3.17	0.29	0.07	0.03	Ankyrin repeat-containing-like protein (AHRD V3.3 *** A0A061FUD1_THECC)
Solyc00g118680.2	-5.40061	-42.2421	0.00232844	1.47333	0	0.42	3.24	0.76	0	0	0	LOW QUALITY:pentatricopeptide (PPR) repeat-containing protein (AHRD V3.3 --* AT1G68930.2)
Solyc01g108710.3	-5.44568	-43.5826	6.31739e-06	6.28333	0.183333	4.17	9.95	4.73	0.55	0	0	transcription initiation factor TFIID subunit 1b-like protein (AHRD V3.3 -** AT3G19030.1)
Solyc02g085440.3	-5.44763	-43.6416	0.0234893	0.206667	0	0	0.23	0.39	0	0	0	F-box protein (AHRD V3.3 *-* W9SND6_9ROSA)
Solyc01g090610.3	-5.46462	-44.1584	0.00359223	2.51667	0.0733333	0	6.63	0.92	0	0.17	0.05	2-oxoglutarate-dependent dioxygenase (AHRD V3.3 *** A0A061G9S7_THECC)
Solyc05g046000.3	-5.46574	-44.1929	0.0302908	0.353333	0	0	0.91	0.15	0	0	0	Peroxidase (AHRD V3.3 *** K4C0T3_SOLLC)
Solyc02g084850.3	-5.54158	-46.5782	4.88837e-05	1694	51.2833	208.72	1777.52	3095.75	2.02	6.01	145.82	Abscisic acid and environmental stress-inducible protein TAS14 (AHRD V3.3 *** TAS14_SOLLC)
Solyc12g062540.2	-5.56485	-47.3356	0.00022852	1.82667	0.0433333	0.53	1.72	3.23	0	0	0.13	Ribulose bisphosphate carboxylase large chain (AHRD V3.3 *** RBL_HYDFO)
Solyc00g052430.3	-5.71382	-52.4846	0.000208856	0.393333	0	0.36	0.61	0.21	0	0	0	Cytochrome c biogenesis FC (AHRD V3.3 *** A0A0C5B7H6_9SOLA)
Solyc01g017050.1	-5.72432	-52.8679	0.000113943	5.29667	0	2.64	6.5	6.75	0	0	0	LOW QUALITY:ATP synthase subunit alpha, chloroplastic (AHRD V3.3 --* ATPA_IPOPU)
Solyc08g006800.2	-5.79984	-55.7091	3.34344e-05	0.916667	0.02	0.19	1.18	1.38	0	0	0.06	transmembrane protein (AHRD V3.3 *** AT4G31830.1)
Solyc08g036410.1	-5.86999	-58.4849	0.0101532	2.05333	0.0366667	4.5	0.42	1.24	0.11	0	0	LOW QUALITY:arabinogalactan protein 12 (AHRD V3.3 --* AT3G13520.1)
Solyc08g022130.2	-5.9068	-59.9962	6.61236e-05	1.05333	0	0.82	1.03	1.31	0	0	0	F-box-like/WD repeat-containing protein TBL1XR1 (AHRD V3.3 --* A0A1D1XH95_9ARAE)
Solyc00g277510.2	-5.9954	-63.7964	0.000293334	2.23667	0	0.45	2.8	3.46	0	0	0	Photosystem II protein D1 (AHRD V3.3 *-* PSBA_SOLNI)
Solyc04g081720.1	-6.01717	-64.7662	0.00015192	2.16	0	2.68	0.98	2.82	0	0	0	LOW QUALITY:Histidine kinase-, DNA gyrase B-, and HSP90-like ATPase family protein (AHRD V3.3 --* AT4G13750.1)
Solyc04g056505.1	-6.07365	-67.352	0.0462989	0.393333	0.01	1.18	0	0	0.03	0	0	P-loop containing nucleoside triphosphate hydrolases superfamily protein (AHRD V3.3 --* AT5G06670.8)
Solyc08g066120.3	-6.1552	-71.2691	0.000150253	0.15	0	0.07	0.32	0.06	0	0	0	polyribonucleotide nucleotidyltransferase (AHRD V3.3 *** AT3G03710.1)
Solyc02g032740.1	-6.20234	-73.6361	0.0418666	2.04333	0.05	6.13	0	0	0.15	0	0	LOW QUALITY:Ubiquitin-like superfamily protein (AHRD V3.3 --* AT1G68185.3)
Solyc10g018930.1	-6.31548	-79.6431	0.00690276	1.24	0	3.46	0.15	0.11	0	0	0	LOW QUALITY:Beige/BEACH and WD40 domain-containing protein (AHRD V3.3 --* AT4G02660.3)
Solyc07g064860.2	-6.37805	-83.1732	8.09712e-06	1.15	0.0166667	0.32	1.92	1.21	0	0	0.05	pumilio 13 (AHRD V3.3 --* AT5G43090.1)
Solyc11g044810.2	-6.43592	-86.5772	9.75068e-06	1.52	0.0233333	1.31	0.71	2.54	0	0	0.07	2-oxoglutarate (2OG) and Fe(II)-dependent oxygenase superfamily protein (AHRD V3.3 *** AT1G55290.1)
Solyc12g056520.2	-6.46359	-88.254	0.0163456	9.44667	0	24.24	4.1	0	0	0	0	Exocyst complex component, putative (AHRD V3.3 *-* B9T2G4_RICCO)
Solyc12g040320.2	-6.49494	-90.1926	3.40393e-05	0.696667	0	0.21	0.67	1.21	0	0	0	Leucine-rich repeat (LRR) family protein (AHRD V3.3 *** AT5G07910.1)
Solyc09g005060.2	-6.56394	-94.6115	0.00473271	0.776667	0	0	1.31	1.02	0	0	0	Phosphatidylethanolamine binding protein, putative (AHRD V3.3 *** B9SWX4_RICCO)
Solyc02g062770.2	-6.58078	-95.7218	9.15513e-05	2.43667	0	0.32	4.14	2.85	0	0	0	late embryogenesis abundant protein (AHRD V3.3 *** AT5G66780.1)
Solyc02g085035.1	-6.63065	-99.0888	2.41853e-06	0.476667	0.00666667	0.64	0.3	0.49	0	0.02	0	Chaperone DnaJ-domain containing protein (AHRD V3.3 *** F4JPR4_ARATH)
Solyc03g005940.3	-6.72839	-106.034	0.000399718	0.93	0	0.12	0.38	2.29	0	0	0	histone acetyltransferase (DUF1264) (AHRD V3.3 *** AT5G45690.1)
Solyc11g013780.1	-6.75025	-107.654	5.86589e-06	56.93	0	16.7	70.43	83.66	0	0	0	LOW QUALITY:Photosystem II protein D1 (AHRD V3.3 *-* PSBA_POPDE)
Solyc04g072250.3	-6.77556	-109.558	0.000141905	15.2833	0.176667	0.09	29.82	15.94	0	0	0.53	Heat-shock protein, putative (AHRD V3.3 *** B9SMA2_RICCO)
Solyc12g035620.2	-6.8188	-112.892	1.8763e-07	2.09667	0.0233333	2.27	2.08	1.94	0.07	0	0	Holliday junction resolvase-like protein (AHRD V3.3 *-* A0A072UJ99_MEDTR)
Solyc06g009870.1	-6.82357	-113.266	0.0251382	1.89333	0.0166667	5.68	0	0	0.05	0	0	SKP1-like protein (AHRD V3.3 *** C3V9V9_CITMA)
Solyc10g074460.2	-6.95413	-123.994	0.000176567	1.81333	0	0.1	3.42	1.92	0	0	0	Chitinase (AHRD V3.3 *** B9VRK7_CAPAN)
Solyc12g098615.1	-7.00874	-128.778	0.00134618	11.5733	0.0966667	0	5.51	29.21	0	0	0.29	Cysteine proteinase inhibitor (AHRD V3.3 *** A0A075FB34_TOBAC)
Solyc07g041840.2	-7.10478	-137.642	1.74592e-06	1.18667	0	0.71	0.75	2.1	0	0	0	Bromodomain transcription factor (AHRD V3.3 --* AT5G15570.1)
Solyc07g015930.2	-7.25475	-152.72	0.00270599	1.56333	0	1.88	2.81	0	0	0	0	Methyl-CpG-binding domain protein (AHRD V3.3 *** A0A072UUE2_MEDTR)
Solyc06g059805.1	-7.33909	-161.915	0.0454264	0.793333	0	2.38	0	0	0	0	0	F-box protein (AHRD V3.3 *** A0A0P0CKG2_CITMA)
Solyc10g018460.1	-7.52436	-184.101	0.00323647	2.84667	0	6.97	1.57	0	0	0	0	LOW QUALITY:Methyl-CpG-binding domain protein (AHRD V3.3 *** A0A072UUE2_MEDTR)
Solyc01g015285.1	-7.61815	-196.468	0.00474515	0.47	0	1.34	0	0.07	0	0	0	Phytoene synthase 1, chloroplastic (AHRD V3.3 --* PSY1_SOLLC)
Solyc12g036820.1	-7.65028	-200.893	1.76396e-08	0.986667	0	0.54	0.95	1.47	0	0	0	LOW QUALITY:transmembrane protein (AHRD V3.3 --* AT1G67235.1)
Solyc12g044190.2	-7.70879	-209.207	1.39235e-34	3.86	0.0266667	2.81	4.84	3.93	0.04	0.04	0	Disease resistance protein (CC-NBS-LRR class) family protein (AHRD V3.3 *** A0A072U106_MEDTR)
Solyc10g045153.1	-7.92325	-242.737	1.54403e-08	1.42333	0.00666667	0.82	2.85	0.6	0	0.02	0	ATP-dependent helicase/deoxyribonuclease subunit B (AHRD V3.3 --* A0A0B0NED8_GOSAR)
Solyc09g082340.2	-8.27874	-310.562	7.00755e-07	21.6267	0.0766667	0.15	47.23	17.5	0.15	0.03	0.05	vicilin
Solyc04g074540.2	-8.29856	-314.858	3.38585e-48	33.39	0.156667	32.95	40.73	26.49	0.05	0.29	0.13	Alcohol dehydrogenase, putative (AHRD V3.3 *** B9R8J1_RICCO)
Solyc04g050245.1	-8.55148	-375.191	2.84813e-10	2.45333	0	1.02	4.33	2.01	0	0	0	DNA repair protein recA, putative (AHRD V3.3 --* Q6ASS3_ORYSJ)
Solyc10g081840.2	-8.65025	-401.777	8.05057e-11	10.6033	0	4.33	12.85	14.63	0	0	0	Nuclear transcription factor Y subunit (AHRD V3.3 *-* A0A0K9P8V1_ZOSMR)
Solyc12g077660.2	-8.67004	-407.327	4.77451e-12	3.84333	0	2.92	5.32	3.29	0	0	0	Protein SET (AHRD V3.3 *-* A0A0B0PFE9_GOSAR)
Solyc12g010990.2	-8.75149	-430.982	0.0251382	4.82	0	13.61	0	0.85	0	0	0	Nucleotide/sugar transporter family protein (AHRD V3.3 *-* AT1G06470.4)
Solyc03g123600.3	-9.15449	-569.869	3.0555e-10	2.75667	0	0.55	4.32	3.4	0	0	0	alanine aminotransferase 2 (AHRD V3.3 *** AT1G72330.3)
Solyc01g015070.3	-9.67803	-819.178	3.52131e-12	2.51667	0	3.83	1.4	2.32	0	0	0	Lipoxygenase 3, chloroplastic (AHRD V3.3 --* LOX3_ARATH)
Solyc04g081610.1	-9.99034	-1017.17	9.29647e-13	52.5667	0	75.2	29.42	53.08	0	0	0	LOW QUALITY:Subtilisin-like protease SBT3.8 (AHRD V3.3 --* SBT38_ARATH)
Solyc12g042700.2	-10.1071	-1102.9	1.51487e-16	9.77667	0	6.03	13.39	9.91	0	0	0	tyrosine sulfotransferase-like protein (AHRD V3.3 *** AT4G22000.1)
Solyc12g044700.2	-10.5987	-1550.69	3.70878e-18	5.10333	0	4.71	5.39	5.21	0	0	0	F-box protein, putative (AHRD V3.3 *-* A2Q1T0_MEDTR)
